# Supplementary material for: Decomposing compounds enables reconstruction of interaction fingerprints for structure-based drug screening
Source: J Cheminform. 2022 Mar 15;14:17. doi: 10.1186/s13321-022-00592-w (PMC8922937; doi:10.1186/s13321-022-00592-w)
Supplement: Supplementary file 1 — Additional file 1. Fragment-target binding mode conservation: The file shows for each fragment-target pair thefragment’s InChiKey, the target’s UniProt ID, the minimum TIS, the maximum TIS, and the mean TIS observed in allavailable complexes [file 13321_2022_592_MOESM1_ESM.xlsx]

## Sheet: fragment-target BM conservation
FRAGMENT_INCHIKEY~TARGET_UNIPROT	FP_MIN_TIS	FP_MAX_TIS	FP_MEAN_TIS
GFFGJBXGBJISGV-UHFFFAOYSA-N~O67060	1.00	1.00	1.00
LFQSCWFLJHTTHZ-UHFFFAOYSA-N~Q96W94	1.00	1.00	1.00
LFQSCWFLJHTTHZ-UHFFFAOYSA-N~Q73CU0	1.00	1.00	1.00
IKHGUXGNUITLKF-UHFFFAOYSA-N~Q96W94	1.00	1.00	1.00
QTBSBXVTEAMEQO-UHFFFAOYSA-N~Q96W94	1.00	1.00	1.00
IKHGUXGNUITLKF-UHFFFAOYSA-N~A0A0H2UHF1	1.00	1.00	1.00
CEIJUIXPDWEGOA-UHFFFAOYSA-N~A0A0H2UHF1	1.00	1.00	1.00
LLRSBEXKLNOWPS-UHFFFAOYSA-N~A0A0H2UHF1	1.00	1.00	1.00
NQRYJNQNLNOLGT-UHFFFAOYSA-N~P00720	1.00	1.00	1.00
POHLHDSBJAEFFB-UHFFFAOYSA-N~P07683	1.00	1.00	1.00
HDEMQQHXNOJATE-UHFFFAOYSA-N~P07683	1.00	1.00	1.00
NJQRAAHKQQPUIT-UHFFFAOYSA-N~P50250	1.00	1.00	1.00
VIUDTWATMPPKEL-UHFFFAOYSA-N~P00720	1.00	1.00	1.00
UHOVQNZJYSORNB-UHFFFAOYSA-N~Q8N884	1.00	1.00	1.00
LFQSCWFLJHTTHZ-UHFFFAOYSA-N~Q94521	1.00	1.00	1.00
TVMXDCGIABBOFY-UHFFFAOYSA-N~A7ZKT2	1.00	1.00	1.00
GLUUGHFHXGJENI-UHFFFAOYSA-N~Q94521	1.00	1.00	1.00
GFFGJBXGBJISGV-UHFFFAOYSA-N~Q97UY8	1.00	1.00	1.00
ABLZXFCXXLZCGV-UHFFFAOYSA-N~Q97UY8	1.00	1.00	1.00
BDAGIHXWWSANSR-UHFFFAOYSA-N~P59071	1.00	1.00	1.00
SNRUBQQJIBEYMU-UHFFFAOYSA-N~Q1MX24	1.00	1.00	1.00
IKHGUXGNUITLKF-UHFFFAOYSA-N~Q5KU26	1.00	1.00	1.00
NJRFAMBTWHGSDE-UHFFFAOYSA-N~Q96CA5	1.00	1.00	1.00
IKHGUXGNUITLKF-UHFFFAOYSA-N~P54317	1.00	1.00	1.00
SQOXZSRJWWMMCL-UHFFFAOYSA-N~P54317	1.00	1.00	1.00
RBOFGEFNFKNYQR-UHFFFAOYSA-N~P54317	1.00	1.00	1.00
DYBAQWLAKFCVBP-UHFFFAOYSA-N~P54317	1.00	1.00	1.00
KTFIIPGBMUUNEO-UHFFFAOYSA-N~P54317	1.00	1.00	1.00
XBZASLXBKCWMFW-UHFFFAOYSA-N~P02787	1.00	1.00	1.00
SLNYBUIEAMRFSZ-UHFFFAOYSA-N~P02787	1.00	1.00	1.00
JLGLQAWTXXGVEM-UHFFFAOYSA-N~P02787	1.00	1.00	1.00
UIWKTJPWCOIUHE-UHFFFAOYSA-N~P02787	1.00	1.00	1.00
IKHGUXGNUITLKF-UHFFFAOYSA-N~Q43866	1.00	1.00	1.00
PCXDJQZLDDHMGX-UHFFFAOYSA-N~O05581	1.00	1.00	1.00
GFFGJBXGBJISGV-UHFFFAOYSA-N~Q29551	1.00	1.00	1.00
SQOXZSRJWWMMCL-UHFFFAOYSA-N~C4IX13	1.00	1.00	1.00
VCYYRDKGHLOTQU-UHFFFAOYSA-N~C4IX13	1.00	1.00	1.00
KTFIIPGBMUUNEO-UHFFFAOYSA-N~C4IX13	1.00	1.00	1.00
SQOXZSRJWWMMCL-UHFFFAOYSA-N~P19329	1.00	1.00	1.00
KTFIIPGBMUUNEO-UHFFFAOYSA-N~P19329	1.00	1.00	1.00
YBRBMKDOPFTVDT-UHFFFAOYSA-N~P28062	1.00	1.00	1.00
PIICEJLVQHRZGT-UHFFFAOYSA-N~P28062	1.00	1.00	1.00
GYHFUZHODSMOHU-UHFFFAOYSA-N~P08191	1.00	1.00	1.00
AFBPFSWMIHJQDM-UHFFFAOYSA-N~Q13133	1.00	1.00	1.00
NBBJYMSMWIIQGU-UHFFFAOYSA-N~P02743	1.00	1.00	1.00
SQOXZSRJWWMMCL-UHFFFAOYSA-N~P15151	1.00	1.00	1.00
MPCAJMNYNOGXPB-UHFFFAOYSA-N~P15151	1.00	1.00	1.00
KBVSUNBCTPQWJL-UHFFFAOYSA-N~P15151	1.00	1.00	1.00
NZYHOIVONUQSLS-UHFFFAOYSA-N~P15151	1.00	1.00	1.00
KTFIIPGBMUUNEO-UHFFFAOYSA-N~P15151	1.00	1.00	1.00
PMHXYERTGTWZAG-UHFFFAOYSA-N~P15151	1.00	1.00	1.00
WEBNDTMKKAYEQS-UHFFFAOYSA-N~P15151	1.00	1.00	1.00
DGFHYWFIPFNFJC-UHFFFAOYSA-N~P15151	1.00	1.00	1.00
VCYYRDKGHLOTQU-UHFFFAOYSA-N~P15151	1.00	1.00	1.00
MPCAJMNYNOGXPB-UHFFFAOYSA-N~P10144	1.00	1.00	1.00
KTFIIPGBMUUNEO-UHFFFAOYSA-N~P10144	1.00	1.00	1.00
GFFGJBXGBJISGV-UHFFFAOYSA-N~P05091	1.00	1.00	1.00
UIUJIQZEACWQSV-UHFFFAOYSA-N~F8G0M3	1.00	1.00	1.00
IKHGUXGNUITLKF-UHFFFAOYSA-N~Q869C3	1.00	1.00	1.00
SYNQCHHUCDDFHE-UHFFFAOYSA-N~Q869C3	1.00	1.00	1.00
XPFZSQWNBYCQMP-UHFFFAOYSA-N~Q869C3	1.00	1.00	1.00
VCYYRDKGHLOTQU-UHFFFAOYSA-N~Q869C3	1.00	1.00	1.00
LFQSCWFLJHTTHZ-UHFFFAOYSA-N~Q869C3	1.00	1.00	1.00
GLUUGHFHXGJENI-UHFFFAOYSA-N~Q869C3	1.00	1.00	1.00
SOSNZLGVKIPOSH-UHFFFAOYSA-N~Q9LAK3	1.00	1.00	1.00
ISWSIDIOOBJBQZ-UHFFFAOYSA-N~Q9W1M7	1.00	1.00	1.00
WHKXNWSUYDTVJK-UHFFFAOYSA-N~Q9LAK3	1.00	1.00	1.00
JVWDWSZRPWGRNI-UHFFFAOYSA-N~Q9LAK3	1.00	1.00	1.00
NZYHOIVONUQSLS-UHFFFAOYSA-N~Q9LAK3	1.00	1.00	1.00
BJCLOXWGWKEQQW-UHFFFAOYSA-N~Q9LAK3	1.00	1.00	1.00
WEBNDTMKKAYEQS-UHFFFAOYSA-N~P06126	1.00	1.00	1.00
PMHXYERTGTWZAG-UHFFFAOYSA-N~P06126	1.00	1.00	1.00
GLUUGHFHXGJENI-UHFFFAOYSA-N~O14965	1.00	1.00	1.00
IKHGUXGNUITLKF-UHFFFAOYSA-N~Q9W1M7	1.00	1.00	1.00
IMROMDMJAWUWLK-UHFFFAOYSA-N~Q9W1M7	1.00	1.00	1.00
XHLCYFVJQKWNRH-UHFFFAOYSA-N~Q47066	1.00	1.00	1.00
JWEZZFQTYSYUAW-UHFFFAOYSA-N~Q9PE18	1.00	1.00	1.00
DHMQDGOQFOQNFH-UHFFFAOYSA-N~Q9PE18	1.00	1.00	1.00
MDHFEQWZBNXIPB-UHFFFAOYSA-N~Q9PE18	1.00	1.00	1.00
LYIIBVSRGJSHAV-UHFFFAOYSA-N~Q9PE18	1.00	1.00	1.00
BOTPEONKTLJMSH-UHFFFAOYSA-N~Q9PE18	1.00	1.00	1.00
LFQSCWFLJHTTHZ-UHFFFAOYSA-N~P22223	1.00	1.00	1.00
WFSMVVDJSNMRAR-UHFFFAOYSA-N~P22223	1.00	1.00	1.00
ZNQVEEAIQZEUHB-UHFFFAOYSA-N~P22223	1.00	1.00	1.00
RTZKZFJDLAIYFH-UHFFFAOYSA-N~P22223	1.00	1.00	1.00
LZDKZFUFMNSQCJ-UHFFFAOYSA-N~P22223	1.00	1.00	1.00
SQOXZSRJWWMMCL-UHFFFAOYSA-N~O24313	1.00	1.00	1.00
KTFIIPGBMUUNEO-UHFFFAOYSA-N~O24313	1.00	1.00	1.00
LFQSCWFLJHTTHZ-UHFFFAOYSA-N~A8R0K5	1.00	1.00	1.00
BOTPEONKTLJMSH-UHFFFAOYSA-N~Q7PVS6	1.00	1.00	1.00
BIWRLNLHQRIBOB-UHFFFAOYSA-N~P24627	1.00	1.00	1.00
NBBJYMSMWIIQGU-UHFFFAOYSA-N~P24627	1.00	1.00	1.00
NBBJYMSMWIIQGU-UHFFFAOYSA-N~Q9HWY4	1.00	1.00	1.00
XBDQKXXYIPTUBI-UHFFFAOYSA-N~Q9HWY4	1.00	1.00	1.00
YHBAMQJVZPQIRB-UHFFFAOYSA-N~O24313	1.00	1.00	1.00
NJQRAAHKQQPUIT-UHFFFAOYSA-N~P09622	1.00	1.00	1.00
YBWLIIDAKFNRBL-UHFFFAOYSA-N~V9M3A9	1.00	1.00	1.00
PCXDJQZLDDHMGX-UHFFFAOYSA-N~V9M3A9	1.00	1.00	1.00
SLVHIOYDKSBAGP-UHFFFAOYSA-N~V9M3A9	1.00	1.00	1.00
GFFGJBXGBJISGV-UHFFFAOYSA-N~V9M3A9	1.00	1.00	1.00
GRWPTSXPZYCYOM-UHFFFAOYSA-N~P11439	1.00	1.00	1.00
DAZXVJBJRMWXJP-UHFFFAOYSA-N~P04637	1.00	1.00	1.00
PYLWMHQQBFSUBP-UHFFFAOYSA-N~P04637	1.00	1.00	1.00
HFJRKMMYBMWEAD-UHFFFAOYSA-N~P15813	1.00	1.00	1.00
LFQSCWFLJHTTHZ-UHFFFAOYSA-N~P49841	1.00	1.00	1.00
OCOCVXUEFWNRJU-UHFFFAOYSA-N~P30656	1.00	1.00	1.00
RWIVICVCHVMHMU-UHFFFAOYSA-N~Q16539	1.00	1.00	1.00
LFQSCWFLJHTTHZ-UHFFFAOYSA-N~Q13126	1.00	1.00	1.00
DKGAVHZHDRPRBM-UHFFFAOYSA-N~P05896	1.00	1.00	1.00
NNPPMTNAJDCUHE-UHFFFAOYSA-N~P05896	1.00	1.00	1.00
WBJINCZRORDGAQ-UHFFFAOYSA-N~E9BA17	1.00	1.00	1.00
KEIVLHIFSZBKGU-UHFFFAOYSA-N~E9BA17	1.00	1.00	1.00
YXFVVABEGXRONW-UHFFFAOYSA-N~E9BA17	1.00	1.00	1.00
LFQSCWFLJHTTHZ-UHFFFAOYSA-N~E9BA17	1.00	1.00	1.00
RNVCVTLRINQCPJ-UHFFFAOYSA-N~E9BA17	1.00	1.00	1.00
XXJWXESWEXIICW-UHFFFAOYSA-N~Q161M1	1.00	1.00	1.00
WEBNDTMKKAYEQS-UHFFFAOYSA-N~P01849	1.00	1.00	1.00
SQOXZSRJWWMMCL-UHFFFAOYSA-N~P01849	1.00	1.00	1.00
KTFIIPGBMUUNEO-UHFFFAOYSA-N~P01849	1.00	1.00	1.00
PMHXYERTGTWZAG-UHFFFAOYSA-N~P01849	1.00	1.00	1.00
DGFHYWFIPFNFJC-UHFFFAOYSA-N~P01849	1.00	1.00	1.00
VCYYRDKGHLOTQU-UHFFFAOYSA-N~P01849	1.00	1.00	1.00
LFQSCWFLJHTTHZ-UHFFFAOYSA-N~Q06121	1.00	1.00	1.00
GFFGJBXGBJISGV-UHFFFAOYSA-N~P0A5S5	1.00	1.00	1.00
GLUUGHFHXGJENI-UHFFFAOYSA-N~O15530	1.00	1.00	1.00
NZYHOIVONUQSLS-UHFFFAOYSA-N~Q04609	1.00	1.00	1.00
NBBJYMSMWIIQGU-UHFFFAOYSA-N~P0A4F8	1.00	1.00	1.00
XBDQKXXYIPTUBI-UHFFFAOYSA-N~P0A4F8	1.00	1.00	1.00
GCQWVYLQXJQXQL-UHFFFAOYSA-N~P0A4F8	1.00	1.00	1.00
UKUBCVAQGIZRHL-UHFFFAOYSA-N~P0A4F8	1.00	1.00	1.00
IKHGUXGNUITLKF-UHFFFAOYSA-N~P35247	1.00	1.00	1.00
ATUOYWHBWRKTHZ-UHFFFAOYSA-N~P0ABE7	1.00	1.00	1.00
MSWZFWKMSRAUBD-UHFFFAOYSA-N~Q2F1K8	1.00	1.00	1.00
KWOLFJPFCHCOCG-UHFFFAOYSA-N~C8BD48	1.00	1.00	1.00
XPDWGBQVDMORPB-UHFFFAOYSA-N~P37231	1.00	1.00	1.00
LFQSCWFLJHTTHZ-UHFFFAOYSA-N~I6L927	1.00	1.00	1.00
RTZKZFJDLAIYFH-UHFFFAOYSA-N~I6L927	1.00	1.00	1.00
XXJWXESWEXIICW-UHFFFAOYSA-N~I6L927	1.00	1.00	1.00
LFQSCWFLJHTTHZ-UHFFFAOYSA-N~A7V9L7	1.00	1.00	1.00
RTZKZFJDLAIYFH-UHFFFAOYSA-N~A7V9L7	1.00	1.00	1.00
XXJWXESWEXIICW-UHFFFAOYSA-N~A7V9L7	1.00	1.00	1.00
YGHRJJRRZDOVPD-UHFFFAOYSA-N~C8BD48	1.00	1.00	1.00
DHMQDGOQFOQNFH-UHFFFAOYSA-N~P46436	1.00	1.00	1.00
JWEZZFQTYSYUAW-UHFFFAOYSA-N~P46436	1.00	1.00	1.00
BOTPEONKTLJMSH-UHFFFAOYSA-N~P46436	1.00	1.00	1.00
LYIIBVSRGJSHAV-UHFFFAOYSA-N~P46436	1.00	1.00	1.00
NPDACUSDTOMAMK-UHFFFAOYSA-N~P37231	1.00	1.00	1.00
GFFGJBXGBJISGV-UHFFFAOYSA-N~Q13153	1.00	1.00	1.00
NJQRAAHKQQPUIT-UHFFFAOYSA-N~P80508	1.00	1.00	1.00
ZOFRRNUENOHELM-UHFFFAOYSA-N~P20248	1.00	1.00	1.00
QCAAXUQRSHUEHU-UHFFFAOYSA-N~P20248	1.00	1.00	1.00
RTZKZFJDLAIYFH-UHFFFAOYSA-N~Q08289	1.00	1.00	1.00
ZNQVEEAIQZEUHB-UHFFFAOYSA-N~Q08289	1.00	1.00	1.00
LFQSCWFLJHTTHZ-UHFFFAOYSA-N~Q08289	1.00	1.00	1.00
LZDKZFUFMNSQCJ-UHFFFAOYSA-N~Q08289	1.00	1.00	1.00
MXRBVRXQDKNIBH-UHFFFAOYSA-N~P00720	1.00	1.00	1.00
HMTSWYPNXFHGEP-UHFFFAOYSA-N~Q15119	1.00	1.00	1.00
JWEZZFQTYSYUAW-UHFFFAOYSA-N~Q9BHB0	1.00	1.00	1.00
DHMQDGOQFOQNFH-UHFFFAOYSA-N~Q9BHB0	1.00	1.00	1.00
LYIIBVSRGJSHAV-UHFFFAOYSA-N~Q9BHB0	1.00	1.00	1.00
URLKBWYHVLBVBO-UHFFFAOYSA-N~Q9NYA1	1.00	1.00	1.00
LFQSCWFLJHTTHZ-UHFFFAOYSA-N~Q7Q9J3	1.00	1.00	1.00
RTZKZFJDLAIYFH-UHFFFAOYSA-N~Q7Q9J3	1.00	1.00	1.00
UHUFTBALEZWWIH-UHFFFAOYSA-N~Q5SKN9	1.00	1.00	1.00
CYZZKTRFOOKUMT-UHFFFAOYSA-N~Q5SKN9	1.00	1.00	1.00
WRFKSVINLIQRKF-UHFFFAOYSA-N~Q99683	1.00	1.00	1.00
GFFGJBXGBJISGV-UHFFFAOYSA-N~P13045	1.00	1.00	1.00
JUJWROOIHBZHMG-UHFFFAOYSA-N~P00760	1.00	1.00	1.00
GFFGJBXGBJISGV-UHFFFAOYSA-N~Q9BYW2	1.00	1.00	1.00
SQOXZSRJWWMMCL-UHFFFAOYSA-N~P08492	1.00	1.00	1.00
GFFGJBXGBJISGV-UHFFFAOYSA-N~P11568	1.00	1.00	1.00
VCYYRDKGHLOTQU-UHFFFAOYSA-N~P08492	1.00	1.00	1.00
KTFIIPGBMUUNEO-UHFFFAOYSA-N~P08492	1.00	1.00	1.00
ABLZXFCXXLZCGV-UHFFFAOYSA-N~P35278	1.00	1.00	1.00
LCGLNKUTAGEVQW-UHFFFAOYSA-N~P26839	1.00	1.00	1.00
IMROMDMJAWUWLK-UHFFFAOYSA-N~P26839	1.00	1.00	1.00
MLPGKTCKMTYMKU-UHFFFAOYSA-N~P26839	1.00	1.00	1.00
GFFGJBXGBJISGV-UHFFFAOYSA-N~Q00168	1.00	1.00	1.00
XPDWGBQVDMORPB-UHFFFAOYSA-N~P00374	1.00	1.00	1.00
LFQSCWFLJHTTHZ-UHFFFAOYSA-N~Q8NS29	1.00	1.00	1.00
WEBNDTMKKAYEQS-UHFFFAOYSA-N~P02675	1.00	1.00	1.00
KBVSUNBCTPQWJL-UHFFFAOYSA-N~P02675	1.00	1.00	1.00
PMHXYERTGTWZAG-UHFFFAOYSA-N~P02675	1.00	1.00	1.00
VCYYRDKGHLOTQU-UHFFFAOYSA-N~P02675	1.00	1.00	1.00
HNPYBPXXPMVWIY-UHFFFAOYSA-N~Q86YS6	1.00	1.00	1.00
UYTPUPDQBNUYGX-UHFFFAOYSA-N~Q86YS6	1.00	1.00	1.00
YBWLIIDAKFNRBL-UHFFFAOYSA-N~P26839	1.00	1.00	1.00
HYBBIBNJHNGZAN-UHFFFAOYSA-N~P56817	1.00	1.00	1.00
ITYGKPPQQWNASB-UHFFFAOYSA-N~P03069	1.00	1.00	1.00
IKHGUXGNUITLKF-UHFFFAOYSA-N~P00738	1.00	1.00	1.00
PCRFFXYXNNSCDH-UHFFFAOYSA-N~A0A0H2WY27	1.00	1.00	1.00
MXRBVRXQDKNIBH-UHFFFAOYSA-N~P00738	1.00	1.00	1.00
IKHGUXGNUITLKF-UHFFFAOYSA-N~O15389	1.00	1.00	1.00
RTZKZFJDLAIYFH-UHFFFAOYSA-N~A6L3L5	1.00	1.00	1.00
LFQSCWFLJHTTHZ-UHFFFAOYSA-N~A6L3L5	1.00	1.00	1.00
GFFGJBXGBJISGV-UHFFFAOYSA-N~Q40309	1.00	1.00	1.00
NJQRAAHKQQPUIT-UHFFFAOYSA-N~Q40309	1.00	1.00	1.00
VCYYRDKGHLOTQU-UHFFFAOYSA-N~Q9R1E6	1.00	1.00	1.00
SQOXZSRJWWMMCL-UHFFFAOYSA-N~Q9R1E6	1.00	1.00	1.00
GFFGJBXGBJISGV-UHFFFAOYSA-N~O57883	1.00	1.00	1.00
BOTPEONKTLJMSH-UHFFFAOYSA-N~P09211	1.00	1.00	1.00
VLKZOEOYAKHREP-UHFFFAOYSA-N~Q9R1E6	1.00	1.00	1.00
GFFGJBXGBJISGV-UHFFFAOYSA-N~P64383	1.00	1.00	1.00
GFFGJBXGBJISGV-UHFFFAOYSA-N~Q9P7N5	1.00	1.00	1.00
XBDQKXXYIPTUBI-UHFFFAOYSA-N~Q9R1E6	1.00	1.00	1.00
KBVSUNBCTPQWJL-UHFFFAOYSA-N~B7X8M2	1.00	1.00	1.00
NZYHOIVONUQSLS-UHFFFAOYSA-N~Q710U6	1.00	1.00	1.00
MPCAJMNYNOGXPB-UHFFFAOYSA-N~Q710U6	1.00	1.00	1.00
SQOXZSRJWWMMCL-UHFFFAOYSA-N~Q710U6	1.00	1.00	1.00
KTFIIPGBMUUNEO-UHFFFAOYSA-N~Q710U6	1.00	1.00	1.00
XXJWXESWEXIICW-UHFFFAOYSA-N~Q60187	1.00	1.00	1.00
RTZKZFJDLAIYFH-UHFFFAOYSA-N~Q60187	1.00	1.00	1.00
ZNQVEEAIQZEUHB-UHFFFAOYSA-N~Q60187	1.00	1.00	1.00
LZDKZFUFMNSQCJ-UHFFFAOYSA-N~Q60187	1.00	1.00	1.00
WFSMVVDJSNMRAR-UHFFFAOYSA-N~Q60187	1.00	1.00	1.00
PIWMSRFXAJSGLP-UHFFFAOYSA-N~P30328	1.00	1.00	1.00
LFQSCWFLJHTTHZ-UHFFFAOYSA-N~Q9KRB0	1.00	1.00	1.00
XXJWXESWEXIICW-UHFFFAOYSA-N~Q9KRB0	1.00	1.00	1.00
RTZKZFJDLAIYFH-UHFFFAOYSA-N~Q9KRB0	1.00	1.00	1.00
ZNQVEEAIQZEUHB-UHFFFAOYSA-N~Q9KRB0	1.00	1.00	1.00
IJDNQMDRQITEOD-UHFFFAOYSA-N~Q9KPL5	1.00	1.00	1.00
VCYYRDKGHLOTQU-UHFFFAOYSA-N~Q710U6	1.00	1.00	1.00
ABLZXFCXXLZCGV-UHFFFAOYSA-N~A9ULH4	1.00	1.00	1.00
SQOXZSRJWWMMCL-UHFFFAOYSA-N~A1ILL9	1.00	1.00	1.00
IKHGUXGNUITLKF-UHFFFAOYSA-N~Q0KFV0	1.00	1.00	1.00
KBVSUNBCTPQWJL-UHFFFAOYSA-N~Q0KFV0	1.00	1.00	1.00
FKNQCJSGGFJEIZ-UHFFFAOYSA-N~Q9Y233	1.00	1.00	1.00
ABLZXFCXXLZCGV-UHFFFAOYSA-N~Q7DDR9	1.00	1.00	1.00
SQOXZSRJWWMMCL-UHFFFAOYSA-N~Q9NQS3	1.00	1.00	1.00
MPCAJMNYNOGXPB-UHFFFAOYSA-N~Q9NQS3	1.00	1.00	1.00
IKHGUXGNUITLKF-UHFFFAOYSA-N~Q9NQS3	1.00	1.00	1.00
KTFIIPGBMUUNEO-UHFFFAOYSA-N~Q9NQS3	1.00	1.00	1.00
RBOFGEFNFKNYQR-UHFFFAOYSA-N~Q9NQS3	1.00	1.00	1.00
DYBAQWLAKFCVBP-UHFFFAOYSA-N~Q9NQS3	1.00	1.00	1.00
LFQSCWFLJHTTHZ-UHFFFAOYSA-N~Q8WXI4	1.00	1.00	1.00
WFSMVVDJSNMRAR-UHFFFAOYSA-N~Q8WXI4	1.00	1.00	1.00
RTZKZFJDLAIYFH-UHFFFAOYSA-N~Q8WXI4	1.00	1.00	1.00
XXJWXESWEXIICW-UHFFFAOYSA-N~Q8WXI4	1.00	1.00	1.00
LZDKZFUFMNSQCJ-UHFFFAOYSA-N~Q8WXI4	1.00	1.00	1.00
ZNQVEEAIQZEUHB-UHFFFAOYSA-N~Q8WXI4	1.00	1.00	1.00
CAQYAZNFWDDMIT-UHFFFAOYSA-N~P32722	1.00	1.00	1.00
AVPYQKSLYISFPO-UHFFFAOYSA-N~P59071	1.00	1.00	1.00
KBVSUNBCTPQWJL-UHFFFAOYSA-N~P01024	1.00	1.00	1.00
MPCAJMNYNOGXPB-UHFFFAOYSA-N~P01024	1.00	1.00	1.00
VCYYRDKGHLOTQU-UHFFFAOYSA-N~P01024	1.00	1.00	1.00
KTFIIPGBMUUNEO-UHFFFAOYSA-N~P01024	1.00	1.00	1.00
HQABUPZFAYXKJW-UHFFFAOYSA-N~Q83WF5	1.00	1.00	1.00
WGYKZJWCGVVSQN-UHFFFAOYSA-N~Q83WF5	1.00	1.00	1.00
CHZKSVHNCFVFKO-UHFFFAOYSA-N~Q83WF5	1.00	1.00	1.00
LFQSCWFLJHTTHZ-UHFFFAOYSA-N~G3XCY8	1.00	1.00	1.00
TVMXDCGIABBOFY-UHFFFAOYSA-N~G3XCY8	1.00	1.00	1.00
RTZKZFJDLAIYFH-UHFFFAOYSA-N~G3XCY8	1.00	1.00	1.00
LZDKZFUFMNSQCJ-UHFFFAOYSA-N~G3XCY8	1.00	1.00	1.00
XXJWXESWEXIICW-UHFFFAOYSA-N~G3XCY8	1.00	1.00	1.00
ZNQVEEAIQZEUHB-UHFFFAOYSA-N~G3XCY8	1.00	1.00	1.00
WJVJBXHEMGVIMM-UHFFFAOYSA-N~G3XCY8	1.00	1.00	1.00
JRRDISHSXWGFRF-UHFFFAOYSA-N~L0DSL2	1.00	1.00	1.00
NQRYJNQNLNOLGT-UHFFFAOYSA-N~P22303	1.00	1.00	1.00
LFQSCWFLJHTTHZ-UHFFFAOYSA-N~B7GYR0	1.00	1.00	1.00
ROSDSFDQCJNGOL-UHFFFAOYSA-N~P00772	1.00	1.00	1.00
USIUVYZYUHIAEV-UHFFFAOYSA-N~nan	1.00	1.00	1.00
SXRSQZLOMIGNAQ-UHFFFAOYSA-N~P01865	1.00	1.00	1.00
VBKPPDYGFUZOAJ-UHFFFAOYSA-N~P01865	1.00	1.00	1.00
MXRBVRXQDKNIBH-UHFFFAOYSA-N~P01901	1.00	1.00	1.00
NQPDZGIKBAWPEJ-UHFFFAOYSA-N~Q9KTW3	1.00	1.00	1.00
HGBOYTHUEUWSSQ-UHFFFAOYSA-N~Q9KTW3	1.00	1.00	1.00
IKHGUXGNUITLKF-UHFFFAOYSA-N~P46084	1.00	1.00	1.00
UXKNAXNFIYFMIB-UHFFFAOYSA-N~Q9AEM9	1.00	1.00	1.00
RTZKZFJDLAIYFH-UHFFFAOYSA-N~Q53EH2	1.00	1.00	1.00
LFQSCWFLJHTTHZ-UHFFFAOYSA-N~Q53EH2	1.00	1.00	1.00
OFUNJBZXYQLZBO-UHFFFAOYSA-N~B0R2U4	1.00	1.00	1.00
FHHSSXNRVNXTBG-UHFFFAOYSA-N~B0R2U4	1.00	1.00	1.00
OBAOAZLGEDFDPD-UHFFFAOYSA-N~B0R2U4	1.00	1.00	1.00
IJDNQMDRQITEOD-UHFFFAOYSA-N~B0R2U4	1.00	1.00	1.00
TZJGKUCHNFFHGN-UHFFFAOYSA-N~Q4W803	1.00	1.00	1.00
JIDDDPVQQUHACU-UHFFFAOYSA-N~Q4W803	1.00	1.00	1.00
KFZMGEQAYNKOFK-UHFFFAOYSA-N~A0QYW6	1.00	1.00	1.00
ATUOYWHBWRKTHZ-UHFFFAOYSA-N~A0QYW6	1.00	1.00	1.00
FQUYSHZXSKYCSY-UHFFFAOYSA-N~P04585	1.00	1.00	1.00
LFQSCWFLJHTTHZ-UHFFFAOYSA-N~Q9AEM9	1.00	1.00	1.00
RTZKZFJDLAIYFH-UHFFFAOYSA-N~Q9AEM9	1.00	1.00	1.00
WTKZEGDFNFYCGP-UHFFFAOYSA-N~P04585	1.00	1.00	1.00
YNAVUWVOSKDBBP-UHFFFAOYSA-N~Q75I93	1.00	1.00	1.00
IKHGUXGNUITLKF-UHFFFAOYSA-N~P22576	1.00	1.00	1.00
LFQSCWFLJHTTHZ-UHFFFAOYSA-N~A0A0A0YMQ9	1.00	1.00	1.00
KTFIIPGBMUUNEO-UHFFFAOYSA-N~P15291	1.00	1.00	1.00
MVPPADPHJFYWMZ-UHFFFAOYSA-N~P00734	1.00	1.00	1.00
XTXSRNPFTNSIFY-UHFFFAOYSA-N~A8AEK0	1.00	1.00	1.00
IKHGUXGNUITLKF-UHFFFAOYSA-N~Q9RC92	1.00	1.00	1.00
GLUUGHFHXGJENI-UHFFFAOYSA-N~P06239	1.00	1.00	1.00
ABLZXFCXXLZCGV-UHFFFAOYSA-N~Q9Y6X9	1.00	1.00	1.00
WVDDGKGOMKODPV-UHFFFAOYSA-N~P07711	1.00	1.00	1.00
NNPPMTNAJDCUHE-UHFFFAOYSA-N~P07711	1.00	1.00	1.00
YXFVVABEGXRONW-UHFFFAOYSA-N~P07711	1.00	1.00	1.00
KBVSUNBCTPQWJL-UHFFFAOYSA-N~B1Q236	1.00	1.00	1.00
VCYYRDKGHLOTQU-UHFFFAOYSA-N~B1Q236	1.00	1.00	1.00
JWEZZFQTYSYUAW-UHFFFAOYSA-N~D3U1A5	1.00	1.00	1.00
DHMQDGOQFOQNFH-UHFFFAOYSA-N~D3U1A5	1.00	1.00	1.00
MDHFEQWZBNXIPB-UHFFFAOYSA-N~D3U1A5	1.00	1.00	1.00
LYIIBVSRGJSHAV-UHFFFAOYSA-N~D3U1A5	1.00	1.00	1.00
BOTPEONKTLJMSH-UHFFFAOYSA-N~D3U1A5	1.00	1.00	1.00
FXLOVSHXALFLKQ-UHFFFAOYSA-N~P06239	1.00	1.00	1.00
ZLRQBDABCMOKHO-UHFFFAOYSA-N~Q46079	1.00	1.00	1.00
ZNGHBKAYFIORHP-UHFFFAOYSA-N~Q46079	1.00	1.00	1.00
KBVSUNBCTPQWJL-UHFFFAOYSA-N~Q46079	1.00	1.00	1.00
PIWMSRFXAJSGLP-UHFFFAOYSA-N~Q46079	1.00	1.00	1.00
MPCAJMNYNOGXPB-UHFFFAOYSA-N~Q46079	1.00	1.00	1.00
LFQSCWFLJHTTHZ-UHFFFAOYSA-N~Q8D1I4	1.00	1.00	1.00
LFQSCWFLJHTTHZ-UHFFFAOYSA-N~Q8Z2A5	1.00	1.00	1.00
GFFGJBXGBJISGV-UHFFFAOYSA-N~Q97ZS7	1.00	1.00	1.00
VBKPPDYGFUZOAJ-UHFFFAOYSA-N~P11217	1.00	1.00	1.00
SQOXZSRJWWMMCL-UHFFFAOYSA-N~B1Q236	1.00	1.00	1.00
KTFIIPGBMUUNEO-UHFFFAOYSA-N~B1Q236	1.00	1.00	1.00
IKHGUXGNUITLKF-UHFFFAOYSA-N~Q9W4T9	1.00	1.00	1.00
SQOXZSRJWWMMCL-UHFFFAOYSA-N~Q80W68	1.00	1.00	1.00
IKHGUXGNUITLKF-UHFFFAOYSA-N~Q80W68	1.00	1.00	1.00
NBBJYMSMWIIQGU-UHFFFAOYSA-N~P14668	1.00	1.00	1.00
RBOFGEFNFKNYQR-UHFFFAOYSA-N~P01859	1.00	1.00	1.00
CXKMFPLGXVOINE-UHFFFAOYSA-N~P01859	1.00	1.00	1.00
WEBNDTMKKAYEQS-UHFFFAOYSA-N~P01859	1.00	1.00	1.00
DGFHYWFIPFNFJC-UHFFFAOYSA-N~P01859	1.00	1.00	1.00
PZLPHPNLSOFQMW-UHFFFAOYSA-N~P01859	1.00	1.00	1.00
VCYYRDKGHLOTQU-UHFFFAOYSA-N~P01859	1.00	1.00	1.00
MKNWFSSJMJLXMF-UHFFFAOYSA-N~P01859	1.00	1.00	1.00
PMHXYERTGTWZAG-UHFFFAOYSA-N~P01859	1.00	1.00	1.00
KTFIIPGBMUUNEO-UHFFFAOYSA-N~P01859	1.00	1.00	1.00
GFFGJBXGBJISGV-UHFFFAOYSA-N~Q13395	1.00	1.00	1.00
IKHGUXGNUITLKF-UHFFFAOYSA-N~P68871	1.00	1.00	1.00
PMPISKBGRHSPEE-UHFFFAOYSA-N~P30822	1.00	1.00	1.00
AFABGHUZZDYHJO-UHFFFAOYSA-N~P30822	1.00	1.00	1.00
ORKQZIAHTZABIG-UHFFFAOYSA-N~Q93ET9	1.00	1.00	1.00
RTZKZFJDLAIYFH-UHFFFAOYSA-N~D9PZ08	1.00	1.00	1.00
QPMCUNAXNMSGTK-UHFFFAOYSA-N~P08617	1.00	1.00	1.00
UYWQUFXKFGHYNT-UHFFFAOYSA-N~P08617	1.00	1.00	1.00
WVDDGKGOMKODPV-UHFFFAOYSA-N~P08617	1.00	1.00	1.00
DFHJIHVEDIIDDI-UHFFFAOYSA-N~P08617	1.00	1.00	1.00
YXFVVABEGXRONW-UHFFFAOYSA-N~P08617	1.00	1.00	1.00
GFFGJBXGBJISGV-UHFFFAOYSA-N~O00214	1.00	1.00	1.00
ZUKPVRWZDMRIEO-UHFFFAOYSA-N~Q7YT09	1.00	1.00	1.00
LYIIBVSRGJSHAV-UHFFFAOYSA-N~Q7YT09	1.00	1.00	1.00
BOTPEONKTLJMSH-UHFFFAOYSA-N~Q7YT09	1.00	1.00	1.00
WLNHKRJWDKPSIL-UHFFFAOYSA-N~Q7YT09	1.00	1.00	1.00
YQCROAODSKXWOY-UHFFFAOYSA-N~Q7YT09	1.00	1.00	1.00
BDERNNFJNOPAEC-UHFFFAOYSA-N~P11473	1.00	1.00	1.00
LFQSCWFLJHTTHZ-UHFFFAOYSA-N~O66512	1.00	1.00	1.00
FHOIIZLMASQELP-UHFFFAOYSA-N~B7JBP8	1.00	1.00	1.00
VLKZOEOYAKHREP-UHFFFAOYSA-N~B7JBP8	1.00	1.00	1.00
YCBSHDKATAPNIA-UHFFFAOYSA-N~B7JBP8	1.00	1.00	1.00
MPCAJMNYNOGXPB-UHFFFAOYSA-N~Q91XX7	1.00	1.00	1.00
WEBNDTMKKAYEQS-UHFFFAOYSA-N~Q91XX7	1.00	1.00	1.00
SQOXZSRJWWMMCL-UHFFFAOYSA-N~Q91XX7	1.00	1.00	1.00
KBVSUNBCTPQWJL-UHFFFAOYSA-N~Q91XX7	1.00	1.00	1.00
DGFHYWFIPFNFJC-UHFFFAOYSA-N~Q91XX7	1.00	1.00	1.00
PMHXYERTGTWZAG-UHFFFAOYSA-N~Q91XX7	1.00	1.00	1.00
KTFIIPGBMUUNEO-UHFFFAOYSA-N~Q91XX7	1.00	1.00	1.00
XLSCZYCIURNRFH-UHFFFAOYSA-N~Q91XX7	1.00	1.00	1.00
LFQSCWFLJHTTHZ-UHFFFAOYSA-N~Q7RTP6	1.00	1.00	1.00
IKHGUXGNUITLKF-UHFFFAOYSA-N~Q91XX3	1.00	1.00	1.00
MXRBVRXQDKNIBH-UHFFFAOYSA-N~Q91XX3	1.00	1.00	1.00
MXRBVRXQDKNIBH-UHFFFAOYSA-N~Q92456	1.00	1.00	1.00
NZYHOIVONUQSLS-UHFFFAOYSA-N~Q92456	1.00	1.00	1.00
MPCAJMNYNOGXPB-UHFFFAOYSA-N~Q92456	1.00	1.00	1.00
RBOFGEFNFKNYQR-UHFFFAOYSA-N~Q92456	1.00	1.00	1.00
DYBAQWLAKFCVBP-UHFFFAOYSA-N~Q92456	1.00	1.00	1.00
SQOXZSRJWWMMCL-UHFFFAOYSA-N~Q91XZ0	1.00	1.00	1.00
KTFIIPGBMUUNEO-UHFFFAOYSA-N~Q91XZ0	1.00	1.00	1.00
IKHGUXGNUITLKF-UHFFFAOYSA-N~Q91XZ0	1.00	1.00	1.00
MPCAJMNYNOGXPB-UHFFFAOYSA-N~Q91XZ0	1.00	1.00	1.00
MXRBVRXQDKNIBH-UHFFFAOYSA-N~Q91XZ0	1.00	1.00	1.00
ZNQVEEAIQZEUHB-UHFFFAOYSA-N~Q9I202	1.00	1.00	1.00
LFQSCWFLJHTTHZ-UHFFFAOYSA-N~Q9I202	1.00	1.00	1.00
LZDKZFUFMNSQCJ-UHFFFAOYSA-N~Q9I202	1.00	1.00	1.00
XOBKSJJDNFUZPF-UHFFFAOYSA-N~Q9I202	1.00	1.00	1.00
SQOXZSRJWWMMCL-UHFFFAOYSA-N~Q91XX9	1.00	1.00	1.00
KTFIIPGBMUUNEO-UHFFFAOYSA-N~Q91XX9	1.00	1.00	1.00
IKHGUXGNUITLKF-UHFFFAOYSA-N~Q91XY0	1.00	1.00	1.00
ZSIQJIWKELUFRJ-UHFFFAOYSA-N~P00797	1.00	1.00	1.00
SQOXZSRJWWMMCL-UHFFFAOYSA-N~Q91XY0	1.00	1.00	1.00
KTFIIPGBMUUNEO-UHFFFAOYSA-N~Q91XY0	1.00	1.00	1.00
IKHGUXGNUITLKF-UHFFFAOYSA-N~Q63RA1	1.00	1.00	1.00
XLSCZYCIURNRFH-UHFFFAOYSA-N~Q91XX3	1.00	1.00	1.00
XOBKSJJDNFUZPF-UHFFFAOYSA-N~Q9I6P8	1.00	1.00	1.00
IKHGUXGNUITLKF-UHFFFAOYSA-N~Q9I6P8	1.00	1.00	1.00
PZLPHPNLSOFQMW-UHFFFAOYSA-N~Q6Q1S2	1.00	1.00	1.00
QFHKFGOUFKUPNX-UHFFFAOYSA-N~Q6Q1S2	1.00	1.00	1.00
NZYHOIVONUQSLS-UHFFFAOYSA-N~Q6Q1S2	1.00	1.00	1.00
MPCAJMNYNOGXPB-UHFFFAOYSA-N~Q6Q1S2	1.00	1.00	1.00
RBOFGEFNFKNYQR-UHFFFAOYSA-N~Q6Q1S2	1.00	1.00	1.00
KBVSUNBCTPQWJL-UHFFFAOYSA-N~Q6Q1S2	1.00	1.00	1.00
SUEDKWBZGMCBTL-UHFFFAOYSA-N~Q6Q1S2	1.00	1.00	1.00
IKHGUXGNUITLKF-UHFFFAOYSA-N~Q91XY4	1.00	1.00	1.00
MXRBVRXQDKNIBH-UHFFFAOYSA-N~Q91XY4	1.00	1.00	1.00
VNXBKJFUJUWOCW-UHFFFAOYSA-N~P11309	1.00	1.00	1.00
DVOFEOSDXAVUJD-UHFFFAOYSA-N~P08254	1.00	1.00	1.00
BMYLOHDOJPEVOR-UHFFFAOYSA-N~P08254	1.00	1.00	1.00
QPMCUNAXNMSGTK-UHFFFAOYSA-N~P49736	1.00	1.00	1.00
IBESLJAKWGLDDJ-UHFFFAOYSA-N~P49736	1.00	1.00	1.00
AVDSWVVJESAEQH-UHFFFAOYSA-N~P49736	1.00	1.00	1.00
FIOOXZOSOOFWSQ-UHFFFAOYSA-N~P49736	1.00	1.00	1.00
SQOXZSRJWWMMCL-UHFFFAOYSA-N~Q69091	1.00	1.00	1.00
KTFIIPGBMUUNEO-UHFFFAOYSA-N~Q69091	1.00	1.00	1.00
IKHGUXGNUITLKF-UHFFFAOYSA-N~Q69091	1.00	1.00	1.00
XXJWXESWEXIICW-UHFFFAOYSA-N~Q73VY3	1.00	1.00	1.00
ZNQVEEAIQZEUHB-UHFFFAOYSA-N~Q73VY3	1.00	1.00	1.00
XXJWXESWEXIICW-UHFFFAOYSA-N~Q9RA02	1.00	1.00	1.00
LFQSCWFLJHTTHZ-UHFFFAOYSA-N~Q9RA02	1.00	1.00	1.00
RTZKZFJDLAIYFH-UHFFFAOYSA-N~Q9RA02	1.00	1.00	1.00
VCYYRDKGHLOTQU-UHFFFAOYSA-N~Q69091	1.00	1.00	1.00
ZNQVEEAIQZEUHB-UHFFFAOYSA-N~Q9RA02	1.00	1.00	1.00
QMMOXUPEWRXHJS-UHFFFAOYSA-N~P92507	1.00	1.00	1.00
WZHKDGJSXCTSCK-UHFFFAOYSA-N~P92507	1.00	1.00	1.00
NUJGJRNETVAIRJ-UHFFFAOYSA-N~P92507	1.00	1.00	1.00
YGHRJJRRZDOVPD-UHFFFAOYSA-N~P02722	1.00	1.00	1.00
IKHGUXGNUITLKF-UHFFFAOYSA-N~Q8NK89	1.00	1.00	1.00
SQOXZSRJWWMMCL-UHFFFAOYSA-N~Q8NK89	1.00	1.00	1.00
MXRBVRXQDKNIBH-UHFFFAOYSA-N~Q8NK89	1.00	1.00	1.00
PIWMSRFXAJSGLP-UHFFFAOYSA-N~Q8NK89	1.00	1.00	1.00
QTBSBXVTEAMEQO-UHFFFAOYSA-N~P83223	1.00	1.00	1.00
IKHGUXGNUITLKF-UHFFFAOYSA-N~P83223	1.00	1.00	1.00
MKMRBXQLEMYZOY-UHFFFAOYSA-N~Q8NK89	1.00	1.00	1.00
RDOXTESZEPMUJZ-UHFFFAOYSA-N~P11362	1.00	1.00	1.00
GFFGJBXGBJISGV-UHFFFAOYSA-N~Q13232	1.00	1.00	1.00
PMHXYERTGTWZAG-UHFFFAOYSA-N~P05164	1.00	1.00	1.00
IKHGUXGNUITLKF-UHFFFAOYSA-N~Q860W6	1.00	1.00	1.00
MXRBVRXQDKNIBH-UHFFFAOYSA-N~Q860W6	1.00	1.00	1.00
VCYYRDKGHLOTQU-UHFFFAOYSA-N~Q68D85	1.00	1.00	1.00
KTFIIPGBMUUNEO-UHFFFAOYSA-N~Q68D85	1.00	1.00	1.00
SQOXZSRJWWMMCL-UHFFFAOYSA-N~Q68D85	1.00	1.00	1.00
SQOXZSRJWWMMCL-UHFFFAOYSA-N~Q12737	1.00	1.00	1.00
IKHGUXGNUITLKF-UHFFFAOYSA-N~Q12737	1.00	1.00	1.00
VCYYRDKGHLOTQU-UHFFFAOYSA-N~Q12737	1.00	1.00	1.00
MPCAJMNYNOGXPB-UHFFFAOYSA-N~Q12737	1.00	1.00	1.00
MXRBVRXQDKNIBH-UHFFFAOYSA-N~Q12737	1.00	1.00	1.00
KTFIIPGBMUUNEO-UHFFFAOYSA-N~Q12737	1.00	1.00	1.00
ROSDSFDQCJNGOL-UHFFFAOYSA-N~P00760	1.00	1.00	1.00
YTPLMLYBLZKORZ-UHFFFAOYSA-N~P00760	1.00	1.00	1.00
LFQSCWFLJHTTHZ-UHFFFAOYSA-N~P04637	1.00	1.00	1.00
GFFGJBXGBJISGV-UHFFFAOYSA-N~P51852	1.00	1.00	1.00
ZTQSAGDEMFDKMZ-UHFFFAOYSA-N~P60845	1.00	1.00	1.00
YPFDHNVEDLHUCE-UHFFFAOYSA-N~P60845	1.00	1.00	1.00
VLKZOEOYAKHREP-UHFFFAOYSA-N~P60845	1.00	1.00	1.00
LRHPLDYGYMQRHN-UHFFFAOYSA-N~P60845	1.00	1.00	1.00
LJUQGASMPRMWIW-UHFFFAOYSA-N~P19264	1.00	1.00	1.00
KAESVJOAVNADME-UHFFFAOYSA-N~P00760	1.00	1.00	1.00
BDERNNFJNOPAEC-UHFFFAOYSA-N~P60845	1.00	1.00	1.00
GVSNQMFKEPBIOY-UHFFFAOYSA-N~P08191	1.00	1.00	1.00
GFFGJBXGBJISGV-UHFFFAOYSA-N~O59312	1.00	1.00	1.00
KEIVLHIFSZBKGU-UHFFFAOYSA-N~Q92831	1.00	1.00	1.00
NZYHOIVONUQSLS-UHFFFAOYSA-N~A0A0K1H6P9	1.00	1.00	1.00
QFHKFGOUFKUPNX-UHFFFAOYSA-N~A0A0K1H6P9	1.00	1.00	1.00
PZLPHPNLSOFQMW-UHFFFAOYSA-N~A0A0K1H6P9	1.00	1.00	1.00
MPCAJMNYNOGXPB-UHFFFAOYSA-N~O00244	1.00	1.00	1.00
LHCPRYRLDOSKHK-UHFFFAOYSA-N~P00551	1.00	1.00	1.00
SQOXZSRJWWMMCL-UHFFFAOYSA-N~Q9Y3Q0	1.00	1.00	1.00
VCYYRDKGHLOTQU-UHFFFAOYSA-N~Q9Y3Q0	1.00	1.00	1.00
KTFIIPGBMUUNEO-UHFFFAOYSA-N~Q9Y3Q0	1.00	1.00	1.00
NZYHOIVONUQSLS-UHFFFAOYSA-N~A7YWD4	1.00	1.00	1.00
LFQSCWFLJHTTHZ-UHFFFAOYSA-N~Q8Z0C1	1.00	1.00	1.00
LFQSCWFLJHTTHZ-UHFFFAOYSA-N~P29373	1.00	1.00	1.00
VVDIZWFSGJERMA-UHFFFAOYSA-N~Q9X0Z6	1.00	1.00	1.00
LFQSCWFLJHTTHZ-UHFFFAOYSA-N~Q92831	1.00	1.00	1.00
MXRBVRXQDKNIBH-UHFFFAOYSA-N~P01863	1.00	1.00	1.00
OAKURXIZZOAYBC-UHFFFAOYSA-N~A0A0H2ZD27	1.00	1.00	1.00
WSMYVTOQOOLQHP-UHFFFAOYSA-N~A0A0H2ZD27	1.00	1.00	1.00
UYTPUPDQBNUYGX-UHFFFAOYSA-N~P07071	1.00	1.00	1.00
GYHFUZHODSMOHU-UHFFFAOYSA-N~Q0ABW0	1.00	1.00	1.00
YBWLIIDAKFNRBL-UHFFFAOYSA-N~Q6PH17	1.00	1.00	1.00
NBBJYMSMWIIQGU-UHFFFAOYSA-N~Q99720	1.00	1.00	1.00
ZTQSAGDEMFDKMZ-UHFFFAOYSA-N~Q99720	1.00	1.00	1.00
IKHGUXGNUITLKF-UHFFFAOYSA-N~P19221	1.00	1.00	1.00
MXRBVRXQDKNIBH-UHFFFAOYSA-N~P19221	1.00	1.00	1.00
GFFGJBXGBJISGV-UHFFFAOYSA-N~F5LA71	1.00	1.00	1.00
IKHGUXGNUITLKF-UHFFFAOYSA-N~Q62838	1.00	1.00	1.00
XUNSZADDFLWFOL-UHFFFAOYSA-N~Q9BVA1	1.00	1.00	1.00
ISWSIDIOOBJBQZ-UHFFFAOYSA-N~Q9BVA1	1.00	1.00	1.00
GFFGJBXGBJISGV-UHFFFAOYSA-N~A0A125V4E7	1.00	1.00	1.00
JUJWROOIHBZHMG-UHFFFAOYSA-N~Q14397	1.00	1.00	1.00
WVDDGKGOMKODPV-UHFFFAOYSA-N~P27487	1.00	1.00	1.00
KTFIIPGBMUUNEO-UHFFFAOYSA-N~O43157	1.00	1.00	1.00
SQOXZSRJWWMMCL-UHFFFAOYSA-N~O43157	1.00	1.00	1.00
SQOXZSRJWWMMCL-UHFFFAOYSA-N~Q92854	1.00	1.00	1.00
MXRBVRXQDKNIBH-UHFFFAOYSA-N~Q92854	1.00	1.00	1.00
KTFIIPGBMUUNEO-UHFFFAOYSA-N~Q92854	1.00	1.00	1.00
MPCAJMNYNOGXPB-UHFFFAOYSA-N~Q92854	1.00	1.00	1.00
VCYYRDKGHLOTQU-UHFFFAOYSA-N~Q92854	1.00	1.00	1.00
IKHGUXGNUITLKF-UHFFFAOYSA-N~Q8KHY3	1.00	1.00	1.00
ZHNUHDYFZUAESO-UHFFFAOYSA-N~Q8KHY3	1.00	1.00	1.00
WEBNDTMKKAYEQS-UHFFFAOYSA-N~Q8KHY3	1.00	1.00	1.00
PMHXYERTGTWZAG-UHFFFAOYSA-N~Q8KHY3	1.00	1.00	1.00
XRZIPPNVYYPJBM-UHFFFAOYSA-N~Q8KHY3	1.00	1.00	1.00
MPCAJMNYNOGXPB-UHFFFAOYSA-N~Q8KHY3	1.00	1.00	1.00
TVMXDCGIABBOFY-UHFFFAOYSA-N~P06010	1.00	1.00	1.00
BKIMMITUMNQMOS-UHFFFAOYSA-N~P06010	1.00	1.00	1.00
PCXDJQZLDDHMGX-UHFFFAOYSA-N~Q16836	1.00	1.00	1.00
ONVYBFGAIQHDSF-UHFFFAOYSA-N~O34453	1.00	1.00	1.00
WHUUTDBJXJRKMK-UHFFFAOYSA-N~O34453	1.00	1.00	1.00
DPBLXKKOBLCELK-UHFFFAOYSA-N~Q2FEZ8	1.00	1.00	1.00
LPJXPACOXRZCCP-UHFFFAOYSA-N~O34453	1.00	1.00	1.00
HUMNYLRZRPPJDN-UHFFFAOYSA-N~O34453	1.00	1.00	1.00
FUSSIIQYGPBSDU-UHFFFAOYSA-N~O34453	1.00	1.00	1.00
RHKWAICCWZUOJW-UHFFFAOYSA-N~O34453	1.00	1.00	1.00
VLKZOEOYAKHREP-UHFFFAOYSA-N~P44741	1.00	1.00	1.00
WYUFTYLVLQZQNH-UHFFFAOYSA-N~P44741	1.00	1.00	1.00
MXRBVRXQDKNIBH-UHFFFAOYSA-N~Q8N539	1.00	1.00	1.00
MPCAJMNYNOGXPB-UHFFFAOYSA-N~E3VTL0	1.00	1.00	1.00
ZTQSAGDEMFDKMZ-UHFFFAOYSA-N~F1NHE9	1.00	1.00	1.00
PCXDJQZLDDHMGX-UHFFFAOYSA-N~Q7VF00	1.00	1.00	1.00
HGBOYTHUEUWSSQ-UHFFFAOYSA-N~Q03181	1.00	1.00	1.00
NQPDZGIKBAWPEJ-UHFFFAOYSA-N~Q03181	1.00	1.00	1.00
IKHGUXGNUITLKF-UHFFFAOYSA-N~P06870	1.00	1.00	1.00
HGBOYTHUEUWSSQ-UHFFFAOYSA-N~F1NHE9	1.00	1.00	1.00
LFQSCWFLJHTTHZ-UHFFFAOYSA-N~Q4Q159	1.00	1.00	1.00
LFQSCWFLJHTTHZ-UHFFFAOYSA-N~P00940	1.00	1.00	1.00
YZTJYBJCZXZGCT-UHFFFAOYSA-N~Q07817	1.00	1.00	1.00
GTAKOUPXIUWZIA-UHFFFAOYSA-N~Q9H2K2	1.00	1.00	1.00
HYDWALOBQJFOMS-UHFFFAOYSA-N~Q9H2K2	1.00	1.00	1.00
XOBKSJJDNFUZPF-UHFFFAOYSA-N~Q9H2K2	1.00	1.00	1.00
GFFGJBXGBJISGV-UHFFFAOYSA-N~D0ITF8	1.00	1.00	1.00
LFQSCWFLJHTTHZ-UHFFFAOYSA-N~Q99IB8	1.00	1.00	1.00
RRQYJINTUHWNHW-UHFFFAOYSA-N~Q99IB8	1.00	1.00	1.00
KIAMPLQEZAMORJ-UHFFFAOYSA-N~Q99IB8	1.00	1.00	1.00
HYDWALOBQJFOMS-UHFFFAOYSA-N~Q99IB8	1.00	1.00	1.00
IKHGUXGNUITLKF-UHFFFAOYSA-N~Q9H8M2	1.00	1.00	1.00
XKJCHHZQLQNZHY-UHFFFAOYSA-N~Q9H8M2	1.00	1.00	1.00
RDOXTESZEPMUJZ-UHFFFAOYSA-N~Q9H8M2	1.00	1.00	1.00
IKHGUXGNUITLKF-UHFFFAOYSA-N~Q02790	1.00	1.00	1.00
CYZZKTRFOOKUMT-UHFFFAOYSA-N~Q97Z86	1.00	1.00	1.00
SFRDXVJWXWOTEW-UHFFFAOYSA-N~Q96CA5	1.00	1.00	1.00
HUMNYLRZRPPJDN-UHFFFAOYSA-N~P0C6X7	1.00	1.00	1.00
GFFGJBXGBJISGV-UHFFFAOYSA-N~A0A0H3ASR6	1.00	1.00	1.00
LFQSCWFLJHTTHZ-UHFFFAOYSA-N~Q9UQQ1	1.00	1.00	1.00
PMHXYERTGTWZAG-UHFFFAOYSA-N~P11609	1.00	1.00	1.00
WULAHPYSGCVQHM-UHFFFAOYSA-N~B3Y018	1.00	1.00	1.00
SBASXUCJHJRPEV-UHFFFAOYSA-N~B3Y018	1.00	1.00	1.00
QTNLWTQXBGSWMD-UHFFFAOYSA-N~P00356	1.00	1.00	1.00
VVGOCOMZRGWHPI-UHFFFAOYSA-N~Q7NDN8	1.00	1.00	1.00
ZTQSAGDEMFDKMZ-UHFFFAOYSA-N~Q7NDN8	1.00	1.00	1.00
ZQDPJFUHLCOCRG-UHFFFAOYSA-N~Q7NDN8	1.00	1.00	1.00
GQQQKUIHXIZOCM-UHFFFAOYSA-N~Q7NDN8	1.00	1.00	1.00
IKHGUXGNUITLKF-UHFFFAOYSA-N~Q9FRV0	1.00	1.00	1.00
MPCAJMNYNOGXPB-UHFFFAOYSA-N~Q15485	1.00	1.00	1.00
SQOXZSRJWWMMCL-UHFFFAOYSA-N~Q15485	1.00	1.00	1.00
KTFIIPGBMUUNEO-UHFFFAOYSA-N~Q15485	1.00	1.00	1.00
WEBNDTMKKAYEQS-UHFFFAOYSA-N~Q15485	1.00	1.00	1.00
PMHXYERTGTWZAG-UHFFFAOYSA-N~Q15485	1.00	1.00	1.00
DGFHYWFIPFNFJC-UHFFFAOYSA-N~Q15485	1.00	1.00	1.00
KBVSUNBCTPQWJL-UHFFFAOYSA-N~Q15485	1.00	1.00	1.00
VCYYRDKGHLOTQU-UHFFFAOYSA-N~Q15485	1.00	1.00	1.00
UYTPUPDQBNUYGX-UHFFFAOYSA-N~Q18014	1.00	1.00	1.00
GFFGJBXGBJISGV-UHFFFAOYSA-N~Q3UZZ6	1.00	1.00	1.00
LFQSCWFLJHTTHZ-UHFFFAOYSA-N~Q18014	1.00	1.00	1.00
LFQSCWFLJHTTHZ-UHFFFAOYSA-N~O28511	1.00	1.00	1.00
RWQNBRDOKXIBIV-UHFFFAOYSA-N~A0A0R4I990	1.00	1.00	1.00
RTZKZFJDLAIYFH-UHFFFAOYSA-N~O28511	1.00	1.00	1.00
ZNQVEEAIQZEUHB-UHFFFAOYSA-N~O28511	1.00	1.00	1.00
IKHGUXGNUITLKF-UHFFFAOYSA-N~G1EUI6	1.00	1.00	1.00
XXJWXESWEXIICW-UHFFFAOYSA-N~O28511	1.00	1.00	1.00
QFHKFGOUFKUPNX-UHFFFAOYSA-N~G1EUI6	1.00	1.00	1.00
RBOFGEFNFKNYQR-UHFFFAOYSA-N~G1EUI6	1.00	1.00	1.00
SQOXZSRJWWMMCL-UHFFFAOYSA-N~G1EUI6	1.00	1.00	1.00
DYBAQWLAKFCVBP-UHFFFAOYSA-N~G1EUI6	1.00	1.00	1.00
VCYYRDKGHLOTQU-UHFFFAOYSA-N~G1EUI6	1.00	1.00	1.00
KTFIIPGBMUUNEO-UHFFFAOYSA-N~G1EUI6	1.00	1.00	1.00
VBKPPDYGFUZOAJ-UHFFFAOYSA-N~Q72LL6	1.00	1.00	1.00
IKHGUXGNUITLKF-UHFFFAOYSA-N~Q9HCJ2	1.00	1.00	1.00
LFQSCWFLJHTTHZ-UHFFFAOYSA-N~Q8RQE8	1.00	1.00	1.00
MXRBVRXQDKNIBH-UHFFFAOYSA-N~Q9HCJ2	1.00	1.00	1.00
IKHGUXGNUITLKF-UHFFFAOYSA-N~Q9Y2I2	1.00	1.00	1.00
GFFGJBXGBJISGV-UHFFFAOYSA-N~P15442	1.00	1.00	1.00
LFQSCWFLJHTTHZ-UHFFFAOYSA-N~O43747	1.00	1.00	1.00
LYIIBVSRGJSHAV-UHFFFAOYSA-N~O33599	1.00	1.00	1.00
LFQSCWFLJHTTHZ-UHFFFAOYSA-N~O33599	1.00	1.00	1.00
GLUUGHFHXGJENI-UHFFFAOYSA-N~O33599	1.00	1.00	1.00
WFCSWCVEJLETKA-UHFFFAOYSA-N~O33599	1.00	1.00	1.00
ABLZXFCXXLZCGV-UHFFFAOYSA-N~P15442	1.00	1.00	1.00
WFSMVVDJSNMRAR-UHFFFAOYSA-N~P08100	1.00	1.00	1.00
SQOXZSRJWWMMCL-UHFFFAOYSA-N~P28827	1.00	1.00	1.00
KTFIIPGBMUUNEO-UHFFFAOYSA-N~P28827	1.00	1.00	1.00
ZHNUHDYFZUAESO-UHFFFAOYSA-N~P00480	1.00	1.00	1.00
RTZKZFJDLAIYFH-UHFFFAOYSA-N~P03989	1.00	1.00	1.00
ZNQVEEAIQZEUHB-UHFFFAOYSA-N~P03989	1.00	1.00	1.00
MUVQIIBPDFTEKM-UHFFFAOYSA-N~Q9QF31	1.00	1.00	1.00
XBDQKXXYIPTUBI-UHFFFAOYSA-N~P00509	1.00	1.00	1.00
XXJWXESWEXIICW-UHFFFAOYSA-N~Q7N8J0	1.00	1.00	1.00
NBBJYMSMWIIQGU-UHFFFAOYSA-N~P00509	1.00	1.00	1.00
ZNQVEEAIQZEUHB-UHFFFAOYSA-N~Q7N8J0	1.00	1.00	1.00
QMMOXUPEWRXHJS-UHFFFAOYSA-N~O76183	1.00	1.00	1.00
DNIAPMSPPWPWGF-UHFFFAOYSA-N~O76183	1.00	1.00	1.00
KBVSUNBCTPQWJL-UHFFFAOYSA-N~O76183	1.00	1.00	1.00
KFZMGEQAYNKOFK-UHFFFAOYSA-N~O76183	1.00	1.00	1.00
BDERNNFJNOPAEC-UHFFFAOYSA-N~O76183	1.00	1.00	1.00
IKHGUXGNUITLKF-UHFFFAOYSA-N~P43235	1.00	1.00	1.00
QYPPJABKJHAVHS-UHFFFAOYSA-N~P43235	1.00	1.00	1.00
NBBJYMSMWIIQGU-UHFFFAOYSA-N~P18238	1.00	1.00	1.00
SQOXZSRJWWMMCL-UHFFFAOYSA-N~P33183	1.00	1.00	1.00
KBVSUNBCTPQWJL-UHFFFAOYSA-N~P33183	1.00	1.00	1.00
ICSNLGPSRYBMBD-UHFFFAOYSA-N~P36639	1.00	1.00	1.00
LGXUYQPVNUGLTG-UHFFFAOYSA-N~P33183	1.00	1.00	1.00
ZXGBOPWGPXADPM-UHFFFAOYSA-N~P33183	1.00	1.00	1.00
PAYRUJLWNCNPSJ-UHFFFAOYSA-N~P0C6W1	1.00	1.00	1.00
HUMNYLRZRPPJDN-UHFFFAOYSA-N~P0C6W1	1.00	1.00	1.00
VLKZOEOYAKHREP-UHFFFAOYSA-N~Q9ZMY2	1.00	1.00	1.00
PYLWMHQQBFSUBP-UHFFFAOYSA-N~P45452	1.00	1.00	1.00
SQOXZSRJWWMMCL-UHFFFAOYSA-N~P35442	1.00	1.00	1.00
KTFIIPGBMUUNEO-UHFFFAOYSA-N~P35442	1.00	1.00	1.00
VCYYRDKGHLOTQU-UHFFFAOYSA-N~P35442	1.00	1.00	1.00
IMROMDMJAWUWLK-UHFFFAOYSA-N~P21549	1.00	1.00	1.00
LFQSCWFLJHTTHZ-UHFFFAOYSA-N~P21549	1.00	1.00	1.00
ZNQVEEAIQZEUHB-UHFFFAOYSA-N~Q9P8P3	1.00	1.00	1.00
LSDPWZHWYPCBBB-UHFFFAOYSA-N~Q8I4S1	1.00	1.00	1.00
XXJWXESWEXIICW-UHFFFAOYSA-N~O68601	1.00	1.00	1.00
RTZKZFJDLAIYFH-UHFFFAOYSA-N~O68601	1.00	1.00	1.00
ZNQVEEAIQZEUHB-UHFFFAOYSA-N~O68601	1.00	1.00	1.00
NJHDOZRKTCPDQE-UHFFFAOYSA-N~P01857	1.00	1.00	1.00
JMMZCWZIJXAGKW-UHFFFAOYSA-N~G0LFX8	1.00	1.00	1.00
FHHSSXNRVNXTBG-UHFFFAOYSA-N~G0LFX8	1.00	1.00	1.00
MXRBVRXQDKNIBH-UHFFFAOYSA-N~P0DOX5	1.00	1.00	1.00
SQOXZSRJWWMMCL-UHFFFAOYSA-N~P0DOX5	1.00	1.00	1.00
WEBNDTMKKAYEQS-UHFFFAOYSA-N~P0DOX5	1.00	1.00	1.00
RBOFGEFNFKNYQR-UHFFFAOYSA-N~P0DOX5	1.00	1.00	1.00
PZLPHPNLSOFQMW-UHFFFAOYSA-N~P0DOX5	1.00	1.00	1.00
KTFIIPGBMUUNEO-UHFFFAOYSA-N~P0DOX5	1.00	1.00	1.00
VCYYRDKGHLOTQU-UHFFFAOYSA-N~P0DOX5	1.00	1.00	1.00
PMHXYERTGTWZAG-UHFFFAOYSA-N~P0DOX5	1.00	1.00	1.00
NBBJYMSMWIIQGU-UHFFFAOYSA-N~P49773	1.00	1.00	1.00
SUEDKWBZGMCBTL-UHFFFAOYSA-N~Q9R1E6	1.00	1.00	1.00
MPCAJMNYNOGXPB-UHFFFAOYSA-N~P10477	1.00	1.00	1.00
POHLHDSBJAEFFB-UHFFFAOYSA-N~P10477	1.00	1.00	1.00
HDEMQQHXNOJATE-UHFFFAOYSA-N~P10477	1.00	1.00	1.00
DKGAVHZHDRPRBM-UHFFFAOYSA-N~O14684	1.00	1.00	1.00
FJJYHTVHBVXEEQ-UHFFFAOYSA-N~O14684	1.00	1.00	1.00
ROSDSFDQCJNGOL-UHFFFAOYSA-N~P42336	1.00	1.00	1.00
WFSMVVDJSNMRAR-UHFFFAOYSA-N~P46881	1.00	1.00	1.00
MPCAJMNYNOGXPB-UHFFFAOYSA-N~Q5LH68	1.00	1.00	1.00
HDEMQQHXNOJATE-UHFFFAOYSA-N~Q5LH68	1.00	1.00	1.00
GVYXVTMGVHVEJJ-UHFFFAOYSA-N~Q9X0V0	1.00	1.00	1.00
GFFGJBXGBJISGV-UHFFFAOYSA-N~P11245	1.00	1.00	1.00
PCXDJQZLDDHMGX-UHFFFAOYSA-N~P11245	1.00	1.00	1.00
UFULAYFCSOUIOV-UHFFFAOYSA-N~P11245	1.00	1.00	1.00
ISAKRJDGNUQOIC-UHFFFAOYSA-N~I1ZPA1	1.00	1.00	1.00
RZXMPPFPUUCRFN-UHFFFAOYSA-N~P14735	1.00	1.00	1.00
LFQSCWFLJHTTHZ-UHFFFAOYSA-N~P98066	1.00	1.00	1.00
RTZKZFJDLAIYFH-UHFFFAOYSA-N~P98066	1.00	1.00	1.00
XBDQKXXYIPTUBI-UHFFFAOYSA-N~P44862	1.00	1.00	1.00
NBBJYMSMWIIQGU-UHFFFAOYSA-N~P44862	1.00	1.00	1.00
IKHGUXGNUITLKF-UHFFFAOYSA-N~P44862	1.00	1.00	1.00
LBDLMAOZBPYYKE-UHFFFAOYSA-N~Q9QBZ9	1.00	1.00	1.00
RCDXYCHYMULCDZ-UHFFFAOYSA-N~Q9QBZ9	1.00	1.00	1.00
IHKOXYNAMXNNDK-UHFFFAOYSA-N~Q9QBZ9	1.00	1.00	1.00
DYHJCQLXZIELGG-UHFFFAOYSA-N~Q9QBZ9	1.00	1.00	1.00
UYTPUPDQBNUYGX-UHFFFAOYSA-N~Q6WRH7	1.00	1.00	1.00
HNPYBPXXPMVWIY-UHFFFAOYSA-N~Q6WRH7	1.00	1.00	1.00
DTUQWGWMVIHBKE-UHFFFAOYSA-N~P32890	1.00	1.00	1.00
OJMIONKXNSYLSR-UHFFFAOYSA-N~Q9S5X0	1.00	1.00	1.00
RYPKRALMXUUNKS-UHFFFAOYSA-N~P16442	1.00	1.00	1.00
BDAGIHXWWSANSR-UHFFFAOYSA-N~P61517	1.00	1.00	1.00
UYTPUPDQBNUYGX-UHFFFAOYSA-N~G8UY25	1.00	1.00	1.00
PIICEJLVQHRZGT-UHFFFAOYSA-N~Q70LM7	1.00	1.00	1.00
PCXDJQZLDDHMGX-UHFFFAOYSA-N~Q70LM7	1.00	1.00	1.00
SQOXZSRJWWMMCL-UHFFFAOYSA-N~P01834	1.00	1.00	1.00
KTFIIPGBMUUNEO-UHFFFAOYSA-N~P01834	1.00	1.00	1.00
MPCAJMNYNOGXPB-UHFFFAOYSA-N~Q4QMP5	1.00	1.00	1.00
RBOFGEFNFKNYQR-UHFFFAOYSA-N~Q4QMP5	1.00	1.00	1.00
LFQSCWFLJHTTHZ-UHFFFAOYSA-N~P02760	1.00	1.00	1.00
XTXSRNPFTNSIFY-UHFFFAOYSA-N~P41695	1.00	1.00	1.00
ZHNUHDYFZUAESO-UHFFFAOYSA-N~P14625	1.00	1.00	1.00
LZDKZFUFMNSQCJ-UHFFFAOYSA-N~A7B4L9	1.00	1.00	1.00
RTZKZFJDLAIYFH-UHFFFAOYSA-N~A7B4L9	1.00	1.00	1.00
RRQYJINTUHWNHW-UHFFFAOYSA-N~A7B4L9	1.00	1.00	1.00
KIAMPLQEZAMORJ-UHFFFAOYSA-N~A7B4L9	1.00	1.00	1.00
SQOXZSRJWWMMCL-UHFFFAOYSA-N~P12273	1.00	1.00	1.00
KTFIIPGBMUUNEO-UHFFFAOYSA-N~P12273	1.00	1.00	1.00
RTZKZFJDLAIYFH-UHFFFAOYSA-N~P25311	1.00	1.00	1.00
ZNQVEEAIQZEUHB-UHFFFAOYSA-N~P25311	1.00	1.00	1.00
LFQSCWFLJHTTHZ-UHFFFAOYSA-N~P25311	1.00	1.00	1.00
LZDKZFUFMNSQCJ-UHFFFAOYSA-N~P25311	1.00	1.00	1.00
XXJWXESWEXIICW-UHFFFAOYSA-N~P25311	1.00	1.00	1.00
RRQYJINTUHWNHW-UHFFFAOYSA-N~P25311	1.00	1.00	1.00
LFQSCWFLJHTTHZ-UHFFFAOYSA-N~Q8N157	1.00	1.00	1.00
KKRDQBWUXWRIRI-UHFFFAOYSA-N~P20702	1.00	1.00	1.00
XOBKSJJDNFUZPF-UHFFFAOYSA-N~A1JN84	1.00	1.00	1.00
RWQNBRDOKXIBIV-UHFFFAOYSA-N~A6V3D6	1.00	1.00	1.00
RWRIWBAIICGTTQ-UHFFFAOYSA-N~P00742	1.00	1.00	1.00
SQOXZSRJWWMMCL-UHFFFAOYSA-N~Q03405	1.00	1.00	1.00
JYCJAOVOWUTEAU-UHFFFAOYSA-N~P00742	1.00	1.00	1.00
MPCAJMNYNOGXPB-UHFFFAOYSA-N~Q03405	1.00	1.00	1.00
RBOFGEFNFKNYQR-UHFFFAOYSA-N~Q16853	1.00	1.00	1.00
MPCAJMNYNOGXPB-UHFFFAOYSA-N~Q16853	1.00	1.00	1.00
DYBAQWLAKFCVBP-UHFFFAOYSA-N~Q16853	1.00	1.00	1.00
IKHGUXGNUITLKF-UHFFFAOYSA-N~P70579	1.00	1.00	1.00
MXRBVRXQDKNIBH-UHFFFAOYSA-N~P70579	1.00	1.00	1.00
YNAVUWVOSKDBBP-UHFFFAOYSA-N~P25440	1.00	1.00	1.00
IKHGUXGNUITLKF-UHFFFAOYSA-N~A0A059PIQ0	1.00	1.00	1.00
LFQSCWFLJHTTHZ-UHFFFAOYSA-N~A0A059PIQ0	1.00	1.00	1.00
GFFGJBXGBJISGV-UHFFFAOYSA-N~Q5TCY1	1.00	1.00	1.00
IKHGUXGNUITLKF-UHFFFAOYSA-N~Q99J21	1.00	1.00	1.00
MXRBVRXQDKNIBH-UHFFFAOYSA-N~Q99J21	1.00	1.00	1.00
IKHGUXGNUITLKF-UHFFFAOYSA-N~G3XAP7	1.00	1.00	1.00
GLUUGHFHXGJENI-UHFFFAOYSA-N~Q970Q8	1.00	1.00	1.00
ABLZXFCXXLZCGV-UHFFFAOYSA-N~Q9X2W0	1.00	1.00	1.00
IKHGUXGNUITLKF-UHFFFAOYSA-N~Q6B0I6	1.00	1.00	1.00
MXRBVRXQDKNIBH-UHFFFAOYSA-N~A0A0A8WFP6	1.00	1.00	1.00
IKHGUXGNUITLKF-UHFFFAOYSA-N~A0A0A8WFP6	1.00	1.00	1.00
ROSDSFDQCJNGOL-UHFFFAOYSA-N~Q00796	1.00	1.00	1.00
RAHZWNYVWXNFOC-UHFFFAOYSA-N~Q00796	1.00	1.00	1.00
NJQRAAHKQQPUIT-UHFFFAOYSA-N~Q8N335	1.00	1.00	1.00
GLUUGHFHXGJENI-UHFFFAOYSA-N~Q00796	1.00	1.00	1.00
GTAKOUPXIUWZIA-UHFFFAOYSA-N~O75460	1.00	1.00	1.00
XXJWXESWEXIICW-UHFFFAOYSA-N~O75460	1.00	1.00	1.00
RTZKZFJDLAIYFH-UHFFFAOYSA-N~O75460	1.00	1.00	1.00
LFQSCWFLJHTTHZ-UHFFFAOYSA-N~O75460	1.00	1.00	1.00
ZNQVEEAIQZEUHB-UHFFFAOYSA-N~O75460	1.00	1.00	1.00
LZDKZFUFMNSQCJ-UHFFFAOYSA-N~O75460	1.00	1.00	1.00
RRQYJINTUHWNHW-UHFFFAOYSA-N~O75460	1.00	1.00	1.00
WFSMVVDJSNMRAR-UHFFFAOYSA-N~O75460	1.00	1.00	1.00
PRTJSZPCEHPORP-UHFFFAOYSA-N~A0A0K9QLX6	1.00	1.00	1.00
GFFGJBXGBJISGV-UHFFFAOYSA-N~P62328	1.00	1.00	1.00
VXNZUUAINFGPBY-UHFFFAOYSA-N~nan	1.00	1.00	1.00
VCYYRDKGHLOTQU-UHFFFAOYSA-N~Q01738	1.00	1.00	1.00
SQOXZSRJWWMMCL-UHFFFAOYSA-N~Q01738	1.00	1.00	1.00
KTFIIPGBMUUNEO-UHFFFAOYSA-N~Q01738	1.00	1.00	1.00
IKHGUXGNUITLKF-UHFFFAOYSA-N~Q8KEZ1	1.00	1.00	1.00
HDEMQQHXNOJATE-UHFFFAOYSA-N~F8WRK9	1.00	1.00	1.00
DAYKBIZRMJSWHJ-UHFFFAOYSA-N~P29016	1.00	1.00	1.00
VUFNOHJWEJFGPQ-UHFFFAOYSA-N~P29016	1.00	1.00	1.00
SQOXZSRJWWMMCL-UHFFFAOYSA-N~P29016	1.00	1.00	1.00
RBOFGEFNFKNYQR-UHFFFAOYSA-N~P29016	1.00	1.00	1.00
MPCAJMNYNOGXPB-UHFFFAOYSA-N~P29016	1.00	1.00	1.00
DBJCKEDPBMXJIO-UHFFFAOYSA-N~P29016	1.00	1.00	1.00
OYRWENBQHPWGMG-UHFFFAOYSA-N~P29016	1.00	1.00	1.00
KTFIIPGBMUUNEO-UHFFFAOYSA-N~P29016	1.00	1.00	1.00
SXRSQZLOMIGNAQ-UHFFFAOYSA-N~Q93R93	1.00	1.00	1.00
HVEBGTPGPHIUJN-UHFFFAOYSA-N~Q93R93	1.00	1.00	1.00
QNAYBMKLOCPYGJ-UHFFFAOYSA-N~Q93R93	1.00	1.00	1.00
LFQSCWFLJHTTHZ-UHFFFAOYSA-N~A9MPK2	1.00	1.00	1.00
NZYHOIVONUQSLS-UHFFFAOYSA-N~P08100	1.00	1.00	1.00
RTZKZFJDLAIYFH-UHFFFAOYSA-N~A9MPK2	1.00	1.00	1.00
SQOXZSRJWWMMCL-UHFFFAOYSA-N~P04062	1.00	1.00	1.00
GFFGJBXGBJISGV-UHFFFAOYSA-N~Q5SLV5	1.00	1.00	1.00
LSDPWZHWYPCBBB-UHFFFAOYSA-N~P07097	1.00	1.00	1.00
SQOXZSRJWWMMCL-UHFFFAOYSA-N~G5EKM4	1.00	1.00	1.00
TZIHFWKZFHZASV-UHFFFAOYSA-N~nan	1.00	1.00	1.00
UIUJIQZEACWQSV-UHFFFAOYSA-N~P24733	1.00	1.00	1.00
KZNICNPSHKQLFF-UHFFFAOYSA-N~P24733	1.00	1.00	1.00
BIWRLNLHQRIBOB-UHFFFAOYSA-N~A8NSH3	1.00	1.00	1.00
UXUFMKFUJJLWKM-UHFFFAOYSA-N~A8NSH3	1.00	1.00	1.00
NQRYJNQNLNOLGT-UHFFFAOYSA-N~P43235	1.00	1.00	1.00
SQOXZSRJWWMMCL-UHFFFAOYSA-N~Q5I7J0	1.00	1.00	1.00
GFFGJBXGBJISGV-UHFFFAOYSA-N~Q9ZGC1	1.00	1.00	1.00
LFQSCWFLJHTTHZ-UHFFFAOYSA-N~Q9ZGC1	1.00	1.00	1.00
POHLHDSBJAEFFB-UHFFFAOYSA-N~A3DC29	1.00	1.00	1.00
PMDCZENCAXMSOU-UHFFFAOYSA-N~Q1EMV2	1.00	1.00	1.00
HZAXFHJVJLSVMW-UHFFFAOYSA-N~Q1EMV2	1.00	1.00	1.00
QUSNBJAOOMFDIB-UHFFFAOYSA-N~Q1EMV2	1.00	1.00	1.00
LFQSCWFLJHTTHZ-UHFFFAOYSA-N~A6LIL3	1.00	1.00	1.00
RBOFGEFNFKNYQR-UHFFFAOYSA-N~P11132	1.00	1.00	1.00
MPCAJMNYNOGXPB-UHFFFAOYSA-N~P11132	1.00	1.00	1.00
VCYYRDKGHLOTQU-UHFFFAOYSA-N~Q9R171	1.00	1.00	1.00
KZVAAIRBJJYZOW-UHFFFAOYSA-N~B2RH75	1.00	1.00	1.00
GFFGJBXGBJISGV-UHFFFAOYSA-N~A0QFB2	1.00	1.00	1.00
GFFGJBXGBJISGV-UHFFFAOYSA-N~B4ADV2	1.00	1.00	1.00
IKHGUXGNUITLKF-UHFFFAOYSA-N~P61916	1.00	1.00	1.00
GLUUGHFHXGJENI-UHFFFAOYSA-N~P16442	1.00	1.00	1.00
WXYQMZWCFSAKTA-UHFFFAOYSA-N~P15813	1.00	1.00	1.00
IKHGUXGNUITLKF-UHFFFAOYSA-N~P30803	1.00	1.00	1.00
LFQSCWFLJHTTHZ-UHFFFAOYSA-N~Q9FCA7	1.00	1.00	1.00
RTZKZFJDLAIYFH-UHFFFAOYSA-N~Q9FCA7	1.00	1.00	1.00
GTAKOUPXIUWZIA-UHFFFAOYSA-N~Q9FCA7	1.00	1.00	1.00
WFSMVVDJSNMRAR-UHFFFAOYSA-N~Q9FCA7	1.00	1.00	1.00
RRQYJINTUHWNHW-UHFFFAOYSA-N~Q9FCA7	1.00	1.00	1.00
XXJWXESWEXIICW-UHFFFAOYSA-N~Q9FCA7	1.00	1.00	1.00
AZZVQQAZMSIAKQ-UHFFFAOYSA-N~Q9JKB0	1.00	1.00	1.00
GFFGJBXGBJISGV-UHFFFAOYSA-N~Q9JKB0	1.00	1.00	1.00
ORKQZIAHTZABIG-UHFFFAOYSA-N~A0A059WZ16	1.00	1.00	1.00
WGNPNAOPVBYTKD-UHFFFAOYSA-N~P08581	1.00	1.00	1.00
IKHGUXGNUITLKF-UHFFFAOYSA-N~A5F5B4	1.00	1.00	1.00
LFQSCWFLJHTTHZ-UHFFFAOYSA-N~A3N294	1.00	1.00	1.00
LFQSCWFLJHTTHZ-UHFFFAOYSA-N~Q81YI6	1.00	1.00	1.00
GFFGJBXGBJISGV-UHFFFAOYSA-N~Q8U3I4	1.00	1.00	1.00
LFQSCWFLJHTTHZ-UHFFFAOYSA-N~Q81YJ8	1.00	1.00	1.00
NRNCQWQVCPBMII-UHFFFAOYSA-N~Q81YJ8	1.00	1.00	1.00
XTXSRNPFTNSIFY-UHFFFAOYSA-N~Q81YJ8	1.00	1.00	1.00
GLUUGHFHXGJENI-UHFFFAOYSA-N~Q81YJ8	1.00	1.00	1.00
KBVSUNBCTPQWJL-UHFFFAOYSA-N~P00451	1.00	1.00	1.00
MPCAJMNYNOGXPB-UHFFFAOYSA-N~P00451	1.00	1.00	1.00
VCYYRDKGHLOTQU-UHFFFAOYSA-N~P00451	1.00	1.00	1.00
RBOFGEFNFKNYQR-UHFFFAOYSA-N~P00451	1.00	1.00	1.00
QFHKFGOUFKUPNX-UHFFFAOYSA-N~P00451	1.00	1.00	1.00
PZLPHPNLSOFQMW-UHFFFAOYSA-N~P00451	1.00	1.00	1.00
KKRDQBWUXWRIRI-UHFFFAOYSA-N~P00451	1.00	1.00	1.00
SQOXZSRJWWMMCL-UHFFFAOYSA-N~P20261	1.00	1.00	1.00
LFQSCWFLJHTTHZ-UHFFFAOYSA-N~P0AFG9	1.00	1.00	1.00
NZYHOIVONUQSLS-UHFFFAOYSA-N~P14410	1.00	1.00	1.00
MPCAJMNYNOGXPB-UHFFFAOYSA-N~P14410	1.00	1.00	1.00
ABLZXFCXXLZCGV-UHFFFAOYSA-N~P61026	1.00	1.00	1.00
LFQSCWFLJHTTHZ-UHFFFAOYSA-N~Q9UNP9	1.00	1.00	1.00
RTZKZFJDLAIYFH-UHFFFAOYSA-N~P28720	1.00	1.00	1.00
LFQSCWFLJHTTHZ-UHFFFAOYSA-N~P28720	1.00	1.00	1.00
CRUILBNAQILVHZ-UHFFFAOYSA-N~O60674	1.00	1.00	1.00
DYBAQWLAKFCVBP-UHFFFAOYSA-N~P14410	1.00	1.00	1.00
RBOFGEFNFKNYQR-UHFFFAOYSA-N~P14410	1.00	1.00	1.00
LFQSCWFLJHTTHZ-UHFFFAOYSA-N~P22303	1.00	1.00	1.00
KBVSUNBCTPQWJL-UHFFFAOYSA-N~P22303	1.00	1.00	1.00
RTZKZFJDLAIYFH-UHFFFAOYSA-N~P22303	1.00	1.00	1.00
WEBNDTMKKAYEQS-UHFFFAOYSA-N~P22303	1.00	1.00	1.00
PMHXYERTGTWZAG-UHFFFAOYSA-N~P22303	1.00	1.00	1.00
IKHGUXGNUITLKF-UHFFFAOYSA-N~C0HJX1	1.00	1.00	1.00
MXRBVRXQDKNIBH-UHFFFAOYSA-N~C0HJX1	1.00	1.00	1.00
IKHGUXGNUITLKF-UHFFFAOYSA-N~Q5LL54	1.00	1.00	1.00
GFFGJBXGBJISGV-UHFFFAOYSA-N~Q2FVV7	1.00	1.00	1.00
YBWLIIDAKFNRBL-UHFFFAOYSA-N~P14604	1.00	1.00	1.00
QUSNBJAOOMFDIB-UHFFFAOYSA-N~Q6DE08	1.00	1.00	1.00
SLVHIOYDKSBAGP-UHFFFAOYSA-N~P14604	1.00	1.00	1.00
IKHGUXGNUITLKF-UHFFFAOYSA-N~G0QG75	1.00	1.00	1.00
UHOVQNZJYSORNB-UHFFFAOYSA-N~P18886	1.00	1.00	1.00
IKHGUXGNUITLKF-UHFFFAOYSA-N~P18886	1.00	1.00	1.00
XHLCYFVJQKWNRH-UHFFFAOYSA-N~P18886	1.00	1.00	1.00
XFFILAFLGDUMBF-UHFFFAOYSA-N~P18886	1.00	1.00	1.00
LFQSCWFLJHTTHZ-UHFFFAOYSA-N~P18886	1.00	1.00	1.00
RTZKZFJDLAIYFH-UHFFFAOYSA-N~P18886	1.00	1.00	1.00
RRQYJINTUHWNHW-UHFFFAOYSA-N~P18886	1.00	1.00	1.00
LZDKZFUFMNSQCJ-UHFFFAOYSA-N~P18886	1.00	1.00	1.00
ZNQVEEAIQZEUHB-UHFFFAOYSA-N~P18886	1.00	1.00	1.00
GTAKOUPXIUWZIA-UHFFFAOYSA-N~P18886	1.00	1.00	1.00
XXJWXESWEXIICW-UHFFFAOYSA-N~P18886	1.00	1.00	1.00
WFSMVVDJSNMRAR-UHFFFAOYSA-N~P18886	1.00	1.00	1.00
YXFVVABEGXRONW-UHFFFAOYSA-N~P22303	1.00	1.00	1.00
ABLZXFCXXLZCGV-UHFFFAOYSA-N~Q01960	1.00	1.00	1.00
WGCNASOHLSPBMP-UHFFFAOYSA-N~O75164	1.00	1.00	1.00
NJHDOZRKTCPDQE-UHFFFAOYSA-N~D0VWU3	1.00	1.00	1.00
RBOFGEFNFKNYQR-UHFFFAOYSA-N~D0VWU3	1.00	1.00	1.00
NJQRAAHKQQPUIT-UHFFFAOYSA-N~Q8S532	1.00	1.00	1.00
LFQSCWFLJHTTHZ-UHFFFAOYSA-N~Q8S532	1.00	1.00	1.00
GFFGJBXGBJISGV-UHFFFAOYSA-N~Q8S532	1.00	1.00	1.00
JRRDISHSXWGFRF-UHFFFAOYSA-N~P29894	1.00	1.00	1.00
XOBKSJJDNFUZPF-UHFFFAOYSA-N~P29894	1.00	1.00	1.00
CAQYAZNFWDDMIT-UHFFFAOYSA-N~P29894	1.00	1.00	1.00
CNJRPYFBORAQAU-UHFFFAOYSA-N~P29894	1.00	1.00	1.00
UFULAYFCSOUIOV-UHFFFAOYSA-N~A3MQB0	1.00	1.00	1.00
PCXDJQZLDDHMGX-UHFFFAOYSA-N~A3MQB0	1.00	1.00	1.00
ZPQOPVIELGIULI-UHFFFAOYSA-N~P35355	1.00	1.00	1.00
SQOXZSRJWWMMCL-UHFFFAOYSA-N~Q12715	1.00	1.00	1.00
OBAOAZLGEDFDPD-UHFFFAOYSA-N~P94854	1.00	1.00	1.00
QFHKFGOUFKUPNX-UHFFFAOYSA-N~Q12715	1.00	1.00	1.00
NJHDOZRKTCPDQE-UHFFFAOYSA-N~Q12715	1.00	1.00	1.00
MPCAJMNYNOGXPB-UHFFFAOYSA-N~Q12715	1.00	1.00	1.00
RBOFGEFNFKNYQR-UHFFFAOYSA-N~Q12715	1.00	1.00	1.00
KTFIIPGBMUUNEO-UHFFFAOYSA-N~Q12715	1.00	1.00	1.00
DYBAQWLAKFCVBP-UHFFFAOYSA-N~Q12715	1.00	1.00	1.00
PZLPHPNLSOFQMW-UHFFFAOYSA-N~Q12715	1.00	1.00	1.00
IKHGUXGNUITLKF-UHFFFAOYSA-N~Q53591	1.00	1.00	1.00
IKHGUXGNUITLKF-UHFFFAOYSA-N~Q8H1L1	1.00	1.00	1.00
SQOXZSRJWWMMCL-UHFFFAOYSA-N~P17405	1.00	1.00	1.00
ZNQVEEAIQZEUHB-UHFFFAOYSA-N~O60885	1.00	1.00	1.00
WGQKYBSKWIADBV-UHFFFAOYSA-N~Q92793	1.00	1.00	1.00
ISAKRJDGNUQOIC-UHFFFAOYSA-N~O74933	1.00	1.00	1.00
YXFVVABEGXRONW-UHFFFAOYSA-N~Q4QNY8	1.00	1.00	1.00
SQOXZSRJWWMMCL-UHFFFAOYSA-N~P00720	1.00	1.00	1.00
VCYYRDKGHLOTQU-UHFFFAOYSA-N~P00720	1.00	1.00	1.00
KTFIIPGBMUUNEO-UHFFFAOYSA-N~P00720	1.00	1.00	1.00
GFFGJBXGBJISGV-UHFFFAOYSA-N~Q1GAA2	1.00	1.00	1.00
IKHGUXGNUITLKF-UHFFFAOYSA-N~A8AIH5	1.00	1.00	1.00
LFQSCWFLJHTTHZ-UHFFFAOYSA-N~O34453	1.00	1.00	1.00
MPCAJMNYNOGXPB-UHFFFAOYSA-N~P32906	1.00	1.00	1.00
KTFIIPGBMUUNEO-UHFFFAOYSA-N~P32906	1.00	1.00	1.00
RBOFGEFNFKNYQR-UHFFFAOYSA-N~P32906	1.00	1.00	1.00
NJHDOZRKTCPDQE-UHFFFAOYSA-N~P32906	1.00	1.00	1.00
QRTDTRCGZCHEER-UHFFFAOYSA-N~Q180C0	1.00	1.00	1.00
AWUCVROLDVIAJX-UHFFFAOYSA-N~Q0SFK6	1.00	1.00	1.00
HYCSHFLKPSMPGO-UHFFFAOYSA-N~Q0SFK6	1.00	1.00	1.00
MHZDONKZSXBOGL-UHFFFAOYSA-N~Q0SFK6	1.00	1.00	1.00
PDKDLYHHQBVFJL-UHFFFAOYSA-N~Q0SFK6	1.00	1.00	1.00
LUMDVVXXGDUTEH-UHFFFAOYSA-N~Q9H2K2	1.00	1.00	1.00
GVFJYCZQRILOMX-UHFFFAOYSA-N~Q9H2K2	1.00	1.00	1.00
IKHGUXGNUITLKF-UHFFFAOYSA-N~Q0P9D4	1.00	1.00	1.00
LFQSCWFLJHTTHZ-UHFFFAOYSA-N~P17301	1.00	1.00	1.00
QWHDXIUUXWGQME-UHFFFAOYSA-N~P20807	1.00	1.00	1.00
ZOFRRNUENOHELM-UHFFFAOYSA-N~P20807	1.00	1.00	1.00
RUPAXCPQAAOIPB-UHFFFAOYSA-N~Q9NRD5	1.00	1.00	1.00
NNPPMTNAJDCUHE-UHFFFAOYSA-N~Q9NRD5	1.00	1.00	1.00
DKGAVHZHDRPRBM-UHFFFAOYSA-N~Q9NRD5	1.00	1.00	1.00
LFQSCWFLJHTTHZ-UHFFFAOYSA-N~Q4UKW0	1.00	1.00	1.00
KTFIIPGBMUUNEO-UHFFFAOYSA-N~P16094	1.00	1.00	1.00
XXJWXESWEXIICW-UHFFFAOYSA-N~Q4UKW0	1.00	1.00	1.00
ZNQVEEAIQZEUHB-UHFFFAOYSA-N~Q4UKW0	1.00	1.00	1.00
VCYYRDKGHLOTQU-UHFFFAOYSA-N~P16094	1.00	1.00	1.00
SQOXZSRJWWMMCL-UHFFFAOYSA-N~P16094	1.00	1.00	1.00
RTZKZFJDLAIYFH-UHFFFAOYSA-N~Q4UKW0	1.00	1.00	1.00
GLUUGHFHXGJENI-UHFFFAOYSA-N~Q5TLG6	1.00	1.00	1.00
WFCSWCVEJLETKA-UHFFFAOYSA-N~Q5TLG6	1.00	1.00	1.00
XXJWXESWEXIICW-UHFFFAOYSA-N~P06276	1.00	1.00	1.00
RTZKZFJDLAIYFH-UHFFFAOYSA-N~P06276	1.00	1.00	1.00
LFQSCWFLJHTTHZ-UHFFFAOYSA-N~Q8Z0U3	1.00	1.00	1.00
XTXSRNPFTNSIFY-UHFFFAOYSA-N~Q8Z0U3	1.00	1.00	1.00
GLUUGHFHXGJENI-UHFFFAOYSA-N~Q8Z0U3	1.00	1.00	1.00
NRNCQWQVCPBMII-UHFFFAOYSA-N~Q8Z0U3	1.00	1.00	1.00
LFQSCWFLJHTTHZ-UHFFFAOYSA-N~O52582	1.00	1.00	1.00
IKHGUXGNUITLKF-UHFFFAOYSA-N~P79074	1.00	1.00	1.00
RWIVICVCHVMHMU-UHFFFAOYSA-N~nan	1.00	1.00	1.00
QQONPFPTGQHPMA-UHFFFAOYSA-N~P03372	1.00	1.00	1.00
RWQNBRDOKXIBIV-UHFFFAOYSA-N~B3TMR1	1.00	1.00	1.00
UJPMYEOUBPIPHQ-UHFFFAOYSA-N~P03372	1.00	1.00	1.00
MXRBVRXQDKNIBH-UHFFFAOYSA-N~P00450	1.00	1.00	1.00
IKHGUXGNUITLKF-UHFFFAOYSA-N~P00450	1.00	1.00	1.00
IAQRGUVFOMOMEM-UHFFFAOYSA-N~Q9X1G6	1.00	1.00	1.00
OFBQJSOFQDEBGM-UHFFFAOYSA-N~A0A1B0UHJ4	1.00	1.00	1.00
WXYQMZWCFSAKTA-UHFFFAOYSA-N~P01008	1.00	1.00	1.00
IKHGUXGNUITLKF-UHFFFAOYSA-N~Q61627	1.00	1.00	1.00
MPCAJMNYNOGXPB-UHFFFAOYSA-N~P01008	1.00	1.00	1.00
NJQRAAHKQQPUIT-UHFFFAOYSA-N~P00339	1.00	1.00	1.00
RTZKZFJDLAIYFH-UHFFFAOYSA-N~A0A140NFI1	1.00	1.00	1.00
LFQSCWFLJHTTHZ-UHFFFAOYSA-N~A0A140NFI1	1.00	1.00	1.00
LZDKZFUFMNSQCJ-UHFFFAOYSA-N~A0A140NFI1	1.00	1.00	1.00
IKHGUXGNUITLKF-UHFFFAOYSA-N~P01899	1.00	1.00	1.00
QCHXLHKARBTJRC-UHFFFAOYSA-N~P00336	1.00	1.00	1.00
GFFGJBXGBJISGV-UHFFFAOYSA-N~P00336	1.00	1.00	1.00
DOMXBIBBBIULRS-UHFFFAOYSA-N~P00336	1.00	1.00	1.00
RTZKZFJDLAIYFH-UHFFFAOYSA-N~P80672	1.00	1.00	1.00
LFQSCWFLJHTTHZ-UHFFFAOYSA-N~P80672	1.00	1.00	1.00
ROSDSFDQCJNGOL-UHFFFAOYSA-N~P21675	1.00	1.00	1.00
LFQSCWFLJHTTHZ-UHFFFAOYSA-N~C8BD48	1.00	1.00	1.00
NZYHOIVONUQSLS-UHFFFAOYSA-N~P0C0V9	1.00	1.00	1.00
NJHDOZRKTCPDQE-UHFFFAOYSA-N~P0C0V9	1.00	1.00	1.00
LFQSCWFLJHTTHZ-UHFFFAOYSA-N~Q1A666	1.00	1.00	1.00
ISAKRJDGNUQOIC-UHFFFAOYSA-N~O48917	1.00	1.00	1.00
VCYYRDKGHLOTQU-UHFFFAOYSA-N~P04412	1.00	1.00	1.00
XPDWGBQVDMORPB-UHFFFAOYSA-N~Q9Y233	1.00	1.00	1.00
BEQGRRJLJLVQAQ-UHFFFAOYSA-N~P02945	1.00	1.00	1.00
NYCXYKOXLNBYID-UHFFFAOYSA-N~D5STZ7	1.00	1.00	1.00
ISWSIDIOOBJBQZ-UHFFFAOYSA-N~D5STZ7	1.00	1.00	1.00
IKHGUXGNUITLKF-UHFFFAOYSA-N~P0C6Y8	1.00	1.00	1.00
IKHGUXGNUITLKF-UHFFFAOYSA-N~P03522	1.00	1.00	1.00
MXRBVRXQDKNIBH-UHFFFAOYSA-N~P03522	1.00	1.00	1.00
MXRBVRXQDKNIBH-UHFFFAOYSA-N~Q9P1W8	1.00	1.00	1.00
IKHGUXGNUITLKF-UHFFFAOYSA-N~Q9P1W8	1.00	1.00	1.00
WGQKYBSKWIADBV-UHFFFAOYSA-N~P56817	1.00	1.00	1.00
CAQYAZNFWDDMIT-UHFFFAOYSA-N~P03522	1.00	1.00	1.00
CNJRPYFBORAQAU-UHFFFAOYSA-N~P03522	1.00	1.00	1.00
XOBKSJJDNFUZPF-UHFFFAOYSA-N~P03522	1.00	1.00	1.00
WFSMVVDJSNMRAR-UHFFFAOYSA-N~P03522	1.00	1.00	1.00
ZNQVEEAIQZEUHB-UHFFFAOYSA-N~P03522	1.00	1.00	1.00
LFQSCWFLJHTTHZ-UHFFFAOYSA-N~P03522	1.00	1.00	1.00
XXJWXESWEXIICW-UHFFFAOYSA-N~P03522	1.00	1.00	1.00
GVSNQMFKEPBIOY-UHFFFAOYSA-N~P39900	1.00	1.00	1.00
XLSCZYCIURNRFH-UHFFFAOYSA-N~P39900	1.00	1.00	1.00
SQOXZSRJWWMMCL-UHFFFAOYSA-N~P39900	1.00	1.00	1.00
SYNQCHHUCDDFHE-UHFFFAOYSA-N~P39900	1.00	1.00	1.00
WEBNDTMKKAYEQS-UHFFFAOYSA-N~P39900	1.00	1.00	1.00
LGXUYQPVNUGLTG-UHFFFAOYSA-N~P39900	1.00	1.00	1.00
AMUFGODDWADJHN-UHFFFAOYSA-N~P39900	1.00	1.00	1.00
NJQRAAHKQQPUIT-UHFFFAOYSA-N~X5I2D7	1.00	1.00	1.00
NQRYJNQNLNOLGT-UHFFFAOYSA-N~P00915	1.00	1.00	1.00
GLUUGHFHXGJENI-UHFFFAOYSA-N~P00742	1.00	1.00	1.00
IKHGUXGNUITLKF-UHFFFAOYSA-N~Q32IQ2	1.00	1.00	1.00
MPCAJMNYNOGXPB-UHFFFAOYSA-N~Q04756	1.00	1.00	1.00
GFFGJBXGBJISGV-UHFFFAOYSA-N~Q4Q5S8	1.00	1.00	1.00
ZXLUFQJSMQSMTR-UHFFFAOYSA-N~P83815	1.00	1.00	1.00
BKOOMYPCSUNDGP-UHFFFAOYSA-N~P83815	1.00	1.00	1.00
IJDNQMDRQITEOD-UHFFFAOYSA-N~P06010	1.00	1.00	1.00
CAQYAZNFWDDMIT-UHFFFAOYSA-N~P39767	1.00	1.00	1.00
HWCLMKDWXUGDKL-UHFFFAOYSA-N~P39767	1.00	1.00	1.00
QGQJJDWETSALAM-UHFFFAOYSA-N~P39767	1.00	1.00	1.00
YTHNRKLPSLWOCN-UHFFFAOYSA-N~P39767	1.00	1.00	1.00
NBBJYMSMWIIQGU-UHFFFAOYSA-N~P18206	1.00	1.00	1.00
UFULAYFCSOUIOV-UHFFFAOYSA-N~O34468	1.00	1.00	1.00
ZNQVEEAIQZEUHB-UHFFFAOYSA-N~P00698	1.00	1.00	1.00
GFFGJBXGBJISGV-UHFFFAOYSA-N~O34468	1.00	1.00	1.00
RTZKZFJDLAIYFH-UHFFFAOYSA-N~P00698	1.00	1.00	1.00
XOBKSJJDNFUZPF-UHFFFAOYSA-N~P00698	1.00	1.00	1.00
CAQYAZNFWDDMIT-UHFFFAOYSA-N~P00698	1.00	1.00	1.00
JWEZZFQTYSYUAW-UHFFFAOYSA-N~P82998	1.00	1.00	1.00
DHMQDGOQFOQNFH-UHFFFAOYSA-N~P82998	1.00	1.00	1.00
LYIIBVSRGJSHAV-UHFFFAOYSA-N~P82998	1.00	1.00	1.00
BOTPEONKTLJMSH-UHFFFAOYSA-N~P82998	1.00	1.00	1.00
MDHFEQWZBNXIPB-UHFFFAOYSA-N~P82998	1.00	1.00	1.00
GLUUGHFHXGJENI-UHFFFAOYSA-N~P19650	1.00	1.00	1.00
LFQSCWFLJHTTHZ-UHFFFAOYSA-N~P19650	1.00	1.00	1.00
NNPPMTNAJDCUHE-UHFFFAOYSA-N~P80457	1.00	1.00	1.00
IKHGUXGNUITLKF-UHFFFAOYSA-N~Q91132	1.00	1.00	1.00
SQOXZSRJWWMMCL-UHFFFAOYSA-N~Q91132	1.00	1.00	1.00
KTFIIPGBMUUNEO-UHFFFAOYSA-N~Q91132	1.00	1.00	1.00
VCYYRDKGHLOTQU-UHFFFAOYSA-N~Q91132	1.00	1.00	1.00
PCXDJQZLDDHMGX-UHFFFAOYSA-N~P14697	1.00	1.00	1.00
ZNQVEEAIQZEUHB-UHFFFAOYSA-N~Q53908	1.00	1.00	1.00
LFQSCWFLJHTTHZ-UHFFFAOYSA-N~Q53908	1.00	1.00	1.00
RTZKZFJDLAIYFH-UHFFFAOYSA-N~Q53908	1.00	1.00	1.00
LZDKZFUFMNSQCJ-UHFFFAOYSA-N~Q53908	1.00	1.00	1.00
NJQRAAHKQQPUIT-UHFFFAOYSA-N~A6WX40	1.00	1.00	1.00
IKHGUXGNUITLKF-UHFFFAOYSA-N~O43175	1.00	1.00	1.00
QTBSBXVTEAMEQO-UHFFFAOYSA-N~P00698	1.00	1.00	1.00
UYTPUPDQBNUYGX-UHFFFAOYSA-N~P07437	1.00	1.00	1.00
GFFGJBXGBJISGV-UHFFFAOYSA-N~A0A0J5Q3C4	1.00	1.00	1.00
GFFGJBXGBJISGV-UHFFFAOYSA-N~P14751	1.00	1.00	1.00
SQOXZSRJWWMMCL-UHFFFAOYSA-N~Q8BGN3	1.00	1.00	1.00
PMHXYERTGTWZAG-UHFFFAOYSA-N~Q8BGN3	1.00	1.00	1.00
KTFIIPGBMUUNEO-UHFFFAOYSA-N~Q8BGN3	1.00	1.00	1.00
WEBNDTMKKAYEQS-UHFFFAOYSA-N~Q8BGN3	1.00	1.00	1.00
KBVSUNBCTPQWJL-UHFFFAOYSA-N~Q8BGN3	1.00	1.00	1.00
GFFGJBXGBJISGV-UHFFFAOYSA-N~O66552	1.00	1.00	1.00
XDTMQSROBMDMFD-UHFFFAOYSA-N~P00760	1.00	1.00	1.00
GFFGJBXGBJISGV-UHFFFAOYSA-N~P37450	1.00	1.00	1.00
IMNFDUFMRHMDMM-UHFFFAOYSA-N~Q86C09	1.00	1.00	1.00
HGBOYTHUEUWSSQ-UHFFFAOYSA-N~P11349	1.00	1.00	1.00
LFQSCWFLJHTTHZ-UHFFFAOYSA-N~Q58439	1.00	1.00	1.00
IQLMNJFYNWPSST-UHFFFAOYSA-N~A4GE69	1.00	1.00	1.00
FFMZJRIUKRMUJN-UHFFFAOYSA-N~A4GE69	1.00	1.00	1.00
RTZKZFJDLAIYFH-UHFFFAOYSA-N~F1CWE4	1.00	1.00	1.00
TVMXDCGIABBOFY-UHFFFAOYSA-N~F1CWE4	1.00	1.00	1.00
LFQSCWFLJHTTHZ-UHFFFAOYSA-N~F1CWE4	1.00	1.00	1.00
ZNQVEEAIQZEUHB-UHFFFAOYSA-N~F1CWE4	1.00	1.00	1.00
LZDKZFUFMNSQCJ-UHFFFAOYSA-N~F1CWE4	1.00	1.00	1.00
IKHGUXGNUITLKF-UHFFFAOYSA-N~A0A024SNB7	1.00	1.00	1.00
MXRBVRXQDKNIBH-UHFFFAOYSA-N~A0A024SNB7	1.00	1.00	1.00
CYZZKTRFOOKUMT-UHFFFAOYSA-N~Q38C91	1.00	1.00	1.00
LFQSCWFLJHTTHZ-UHFFFAOYSA-N~O28458	1.00	1.00	1.00
GTAKOUPXIUWZIA-UHFFFAOYSA-N~O28458	1.00	1.00	1.00
XXJWXESWEXIICW-UHFFFAOYSA-N~O28458	1.00	1.00	1.00
RTZKZFJDLAIYFH-UHFFFAOYSA-N~O28458	1.00	1.00	1.00
ZNQVEEAIQZEUHB-UHFFFAOYSA-N~O28458	1.00	1.00	1.00
LZDKZFUFMNSQCJ-UHFFFAOYSA-N~O28458	1.00	1.00	1.00
WFSMVVDJSNMRAR-UHFFFAOYSA-N~O28458	1.00	1.00	1.00
HYDWALOBQJFOMS-UHFFFAOYSA-N~O28458	1.00	1.00	1.00
KIAMPLQEZAMORJ-UHFFFAOYSA-N~O28458	1.00	1.00	1.00
RRQYJINTUHWNHW-UHFFFAOYSA-N~O28458	1.00	1.00	1.00
IJDNQMDRQITEOD-UHFFFAOYSA-N~Q9NA75	1.00	1.00	1.00
NJRFAMBTWHGSDE-UHFFFAOYSA-N~O28458	1.00	1.00	1.00
GFFGJBXGBJISGV-UHFFFAOYSA-N~E9AW84	1.00	1.00	1.00
QWTDNUCVQCZILF-UHFFFAOYSA-N~Q4WPS9	1.00	1.00	1.00
PEDCQBHIVMGVHV-UHFFFAOYSA-N~P15387	1.00	1.00	1.00
YPFDHNVEDLHUCE-UHFFFAOYSA-N~P15387	1.00	1.00	1.00
IKHGUXGNUITLKF-UHFFFAOYSA-N~Q8ZYG5	1.00	1.00	1.00
SFRDXVJWXWOTEW-UHFFFAOYSA-N~P67272	1.00	1.00	1.00
IKHGUXGNUITLKF-UHFFFAOYSA-N~P83040	1.00	1.00	1.00
LFQSCWFLJHTTHZ-UHFFFAOYSA-N~Q15561	1.00	1.00	1.00
IKHGUXGNUITLKF-UHFFFAOYSA-N~P77588	1.00	1.00	1.00
MPCAJMNYNOGXPB-UHFFFAOYSA-N~P77588	1.00	1.00	1.00
ISAKRJDGNUQOIC-UHFFFAOYSA-N~Q9QNF7	1.00	1.00	1.00
RUPAXCPQAAOIPB-UHFFFAOYSA-N~P43490	1.00	1.00	1.00
DKGAVHZHDRPRBM-UHFFFAOYSA-N~P43490	1.00	1.00	1.00
NNPPMTNAJDCUHE-UHFFFAOYSA-N~P43490	1.00	1.00	1.00
AEMRFAOFKBGASW-UHFFFAOYSA-N~Q643C8	1.00	1.00	1.00
POHLHDSBJAEFFB-UHFFFAOYSA-N~P26468	1.00	1.00	1.00
YPFDHNVEDLHUCE-UHFFFAOYSA-N~Q9QNF7	1.00	1.00	1.00
LFQSCWFLJHTTHZ-UHFFFAOYSA-N~A1JMF6	1.00	1.00	1.00
WHKXNWSUYDTVJK-UHFFFAOYSA-N~A3CM52	1.00	1.00	1.00
WBJINCZRORDGAQ-UHFFFAOYSA-N~Q16539	1.00	1.00	1.00
SOSNZLGVKIPOSH-UHFFFAOYSA-N~A3CM52	1.00	1.00	1.00
JVWDWSZRPWGRNI-UHFFFAOYSA-N~A3CM52	1.00	1.00	1.00
BJCLOXWGWKEQQW-UHFFFAOYSA-N~A3CM52	1.00	1.00	1.00
LFQSCWFLJHTTHZ-UHFFFAOYSA-N~Q9QNF7	1.00	1.00	1.00
XNWFRZJHXBZDAG-UHFFFAOYSA-N~Q9QNF7	1.00	1.00	1.00
GFFGJBXGBJISGV-UHFFFAOYSA-N~Q13WK3	1.00	1.00	1.00
YNAVUWVOSKDBBP-UHFFFAOYSA-N~P37496	1.00	1.00	1.00
XTXSRNPFTNSIFY-UHFFFAOYSA-N~P81180	1.00	1.00	1.00
RTZKZFJDLAIYFH-UHFFFAOYSA-N~P39779	1.00	1.00	1.00
LFQSCWFLJHTTHZ-UHFFFAOYSA-N~P39779	1.00	1.00	1.00
CAQYAZNFWDDMIT-UHFFFAOYSA-N~Q03558	1.00	1.00	1.00
XTHFKEDIFFGKHM-UHFFFAOYSA-N~Q03558	1.00	1.00	1.00
FJKIXWOMBXYWOQ-UHFFFAOYSA-N~Q03558	1.00	1.00	1.00
ZHNUHDYFZUAESO-UHFFFAOYSA-N~Q9X5T6	1.00	1.00	1.00
SQOXZSRJWWMMCL-UHFFFAOYSA-N~P04275	1.00	1.00	1.00
VCYYRDKGHLOTQU-UHFFFAOYSA-N~P04275	1.00	1.00	1.00
KTFIIPGBMUUNEO-UHFFFAOYSA-N~P04275	1.00	1.00	1.00
RTZKZFJDLAIYFH-UHFFFAOYSA-N~Q9AJF8	1.00	1.00	1.00
ZNQVEEAIQZEUHB-UHFFFAOYSA-N~Q9AJF8	1.00	1.00	1.00
LFQSCWFLJHTTHZ-UHFFFAOYSA-N~Q9AJF8	1.00	1.00	1.00
LZDKZFUFMNSQCJ-UHFFFAOYSA-N~Q9AJF8	1.00	1.00	1.00
IKHGUXGNUITLKF-UHFFFAOYSA-N~P14769	1.00	1.00	1.00
ZNQVEEAIQZEUHB-UHFFFAOYSA-N~B4EVM3	1.00	1.00	1.00
LFQSCWFLJHTTHZ-UHFFFAOYSA-N~B4EVM3	1.00	1.00	1.00
OFBQJSOFQDEBGM-UHFFFAOYSA-N~P81180	1.00	1.00	1.00
ZNQVEEAIQZEUHB-UHFFFAOYSA-N~P00760	1.00	1.00	1.00
IKHGUXGNUITLKF-UHFFFAOYSA-N~A4Y1H6	1.00	1.00	1.00
KTFIIPGBMUUNEO-UHFFFAOYSA-N~B9TU22	1.00	1.00	1.00
NJQRAAHKQQPUIT-UHFFFAOYSA-N~Q74FS9	1.00	1.00	1.00
MXRBVRXQDKNIBH-UHFFFAOYSA-N~O59896	1.00	1.00	1.00
KBVSUNBCTPQWJL-UHFFFAOYSA-N~O59896	1.00	1.00	1.00
SQOXZSRJWWMMCL-UHFFFAOYSA-N~O59896	1.00	1.00	1.00
MPCAJMNYNOGXPB-UHFFFAOYSA-N~O59896	1.00	1.00	1.00
VCYYRDKGHLOTQU-UHFFFAOYSA-N~P00533	1.00	1.00	1.00
GLUUGHFHXGJENI-UHFFFAOYSA-N~Q460N5	1.00	1.00	1.00
YXFVVABEGXRONW-UHFFFAOYSA-N~Q9UKK9	1.00	1.00	1.00
LFQSCWFLJHTTHZ-UHFFFAOYSA-N~Q06518	1.00	1.00	1.00
WBJINCZRORDGAQ-UHFFFAOYSA-N~Q06518	1.00	1.00	1.00
FKNQCJSGGFJEIZ-UHFFFAOYSA-N~Q06518	1.00	1.00	1.00
SQOXZSRJWWMMCL-UHFFFAOYSA-N~P07711	1.00	1.00	1.00
MXRBVRXQDKNIBH-UHFFFAOYSA-N~P07711	1.00	1.00	1.00
KTFIIPGBMUUNEO-UHFFFAOYSA-N~P07711	1.00	1.00	1.00
VCYYRDKGHLOTQU-UHFFFAOYSA-N~P07711	1.00	1.00	1.00
LFQSCWFLJHTTHZ-UHFFFAOYSA-N~Q5LAY5	1.00	1.00	1.00
XOBKSJJDNFUZPF-UHFFFAOYSA-N~O59896	1.00	1.00	1.00
NZYHOIVONUQSLS-UHFFFAOYSA-N~O59896	1.00	1.00	1.00
IKHGUXGNUITLKF-UHFFFAOYSA-N~P0C2S1	1.00	1.00	1.00
MPCAJMNYNOGXPB-UHFFFAOYSA-N~P80025	1.00	1.00	1.00
IKHGUXGNUITLKF-UHFFFAOYSA-N~P0ABQ5	1.00	1.00	1.00
PCXDJQZLDDHMGX-UHFFFAOYSA-N~P14743	1.00	1.00	1.00
GFFGJBXGBJISGV-UHFFFAOYSA-N~P14743	1.00	1.00	1.00
XDTMQSROBMDMFD-UHFFFAOYSA-N~P14743	1.00	1.00	1.00
KFZMGEQAYNKOFK-UHFFFAOYSA-N~P14743	1.00	1.00	1.00
TVMXDCGIABBOFY-UHFFFAOYSA-N~P48632	1.00	1.00	1.00
RTZKZFJDLAIYFH-UHFFFAOYSA-N~P48632	1.00	1.00	1.00
LFQSCWFLJHTTHZ-UHFFFAOYSA-N~P48632	1.00	1.00	1.00
ZNQVEEAIQZEUHB-UHFFFAOYSA-N~P48632	1.00	1.00	1.00
LZDKZFUFMNSQCJ-UHFFFAOYSA-N~P48632	1.00	1.00	1.00
YDXZRYZRBMQYBK-UHFFFAOYSA-N~P48632	1.00	1.00	1.00
IKHGUXGNUITLKF-UHFFFAOYSA-N~O34928	1.00	1.00	1.00
WJVJBXHEMGVIMM-UHFFFAOYSA-N~P48632	1.00	1.00	1.00
WFSMVVDJSNMRAR-UHFFFAOYSA-N~O53512	1.00	1.00	1.00
LZDKZFUFMNSQCJ-UHFFFAOYSA-N~O53512	1.00	1.00	1.00
BKOOMYPCSUNDGP-UHFFFAOYSA-N~Q9T0N8	1.00	1.00	1.00
XTXSRNPFTNSIFY-UHFFFAOYSA-N~A7KT36	1.00	1.00	1.00
BSABBBMNWQWLLU-UHFFFAOYSA-N~Q96XE7	1.00	1.00	1.00
YNAVUWVOSKDBBP-UHFFFAOYSA-N~A7KT36	1.00	1.00	1.00
LFQSCWFLJHTTHZ-UHFFFAOYSA-N~P26831	1.00	1.00	1.00
SQOXZSRJWWMMCL-UHFFFAOYSA-N~G2Q665	1.00	1.00	1.00
IKHGUXGNUITLKF-UHFFFAOYSA-N~G2Q665	1.00	1.00	1.00
KTFIIPGBMUUNEO-UHFFFAOYSA-N~G2Q665	1.00	1.00	1.00
DIOQZVSQGTUSAI-UHFFFAOYSA-N~Q79JB5	1.00	1.00	1.00
GFFGJBXGBJISGV-UHFFFAOYSA-N~P32908	1.00	1.00	1.00
PAYRUJLWNCNPSJ-UHFFFAOYSA-N~Q49VZ2	1.00	1.00	1.00
GFFGJBXGBJISGV-UHFFFAOYSA-N~P26440	1.00	1.00	1.00
GFFGJBXGBJISGV-UHFFFAOYSA-N~A5K867	1.00	1.00	1.00
RTZKZFJDLAIYFH-UHFFFAOYSA-N~Q180H4	1.00	1.00	1.00
LFQSCWFLJHTTHZ-UHFFFAOYSA-N~Q180H4	1.00	1.00	1.00
IKHGUXGNUITLKF-UHFFFAOYSA-N~Q7MD38	1.00	1.00	1.00
LFQSCWFLJHTTHZ-UHFFFAOYSA-N~Q7VVY4	1.00	1.00	1.00
LVZWSLJZHVFIQJ-UHFFFAOYSA-N~Q96PN6	1.00	1.00	1.00
GFFGJBXGBJISGV-UHFFFAOYSA-N~P13009	1.00	1.00	1.00
WVDDGKGOMKODPV-UHFFFAOYSA-N~Q06903	1.00	1.00	1.00
UYWQUFXKFGHYNT-UHFFFAOYSA-N~Q06903	1.00	1.00	1.00
YXFVVABEGXRONW-UHFFFAOYSA-N~Q06903	1.00	1.00	1.00
ISAKRJDGNUQOIC-UHFFFAOYSA-N~P25740	1.00	1.00	1.00
ISAKRJDGNUQOIC-UHFFFAOYSA-N~Q93KV2	1.00	1.00	1.00
IKHGUXGNUITLKF-UHFFFAOYSA-N~Q5Y7C3	1.00	1.00	1.00
ABLZXFCXXLZCGV-UHFFFAOYSA-N~P62491	1.00	1.00	1.00
NRNCQWQVCPBMII-UHFFFAOYSA-N~Q9VFT4	1.00	1.00	1.00
LFQSCWFLJHTTHZ-UHFFFAOYSA-N~Q9VFT4	1.00	1.00	1.00
XTXSRNPFTNSIFY-UHFFFAOYSA-N~Q9VFT4	1.00	1.00	1.00
GLUUGHFHXGJENI-UHFFFAOYSA-N~Q9VFT4	1.00	1.00	1.00
WFCSWCVEJLETKA-UHFFFAOYSA-N~Q9VFT4	1.00	1.00	1.00
QPMCUNAXNMSGTK-UHFFFAOYSA-N~Q6T755	1.00	1.00	1.00
QNAYBMKLOCPYGJ-UHFFFAOYSA-N~Q6T755	1.00	1.00	1.00
GFFGJBXGBJISGV-UHFFFAOYSA-N~O43929	1.00	1.00	1.00
GFFGJBXGBJISGV-UHFFFAOYSA-N~B1ZG93	1.00	1.00	1.00
QUSNBJAOOMFDIB-UHFFFAOYSA-N~Q9BZP6	1.00	1.00	1.00
PVOAHINGSUIXLS-UHFFFAOYSA-N~Q9BZP6	1.00	1.00	1.00
IKHGUXGNUITLKF-UHFFFAOYSA-N~Q6B7R3	1.00	1.00	1.00
KBVSUNBCTPQWJL-UHFFFAOYSA-N~Q6B7R3	1.00	1.00	1.00
ANVIVNNVGFGYQX-UHFFFAOYSA-N~Q6B7R3	1.00	1.00	1.00
GWUHLJYZGOAMBL-UHFFFAOYSA-N~Q6B7R3	1.00	1.00	1.00
MPCAJMNYNOGXPB-UHFFFAOYSA-N~P00799	1.00	1.00	1.00
MPCAJMNYNOGXPB-UHFFFAOYSA-N~Q00001	1.00	1.00	1.00
OPTASPLRGRRNAP-UHFFFAOYSA-N~O33819	1.00	1.00	1.00
QARVLSVVCXYDNA-UHFFFAOYSA-N~Q9BZP6	1.00	1.00	1.00
MVPPADPHJFYWMZ-UHFFFAOYSA-N~Q9BZP6	1.00	1.00	1.00
WGCYRFWNGRMRJA-UHFFFAOYSA-N~Q9BZP6	1.00	1.00	1.00
NNPPMTNAJDCUHE-UHFFFAOYSA-N~P39900	1.00	1.00	1.00
YNAVUWVOSKDBBP-UHFFFAOYSA-N~P29894	1.00	1.00	1.00
JUJWROOIHBZHMG-UHFFFAOYSA-N~Q9BZP6	1.00	1.00	1.00
UYTPUPDQBNUYGX-UHFFFAOYSA-N~P00653	1.00	1.00	1.00
LFQSCWFLJHTTHZ-UHFFFAOYSA-N~Q00457	1.00	1.00	1.00
LFQSCWFLJHTTHZ-UHFFFAOYSA-N~Q00460	1.00	1.00	1.00
JWEZZFQTYSYUAW-UHFFFAOYSA-N~P32322	1.00	1.00	1.00
KABXUUFDPUOJMW-UHFFFAOYSA-N~P32322	1.00	1.00	1.00
GFFGJBXGBJISGV-UHFFFAOYSA-N~Q58435	1.00	1.00	1.00
KDCGOANMDULRCW-UHFFFAOYSA-N~P32322	1.00	1.00	1.00
HQABUPZFAYXKJW-UHFFFAOYSA-N~P00390	1.00	1.00	1.00
WGYKZJWCGVVSQN-UHFFFAOYSA-N~P00390	1.00	1.00	1.00
XOBKSJJDNFUZPF-UHFFFAOYSA-N~B2FR92	1.00	1.00	1.00
AMUFGODDWADJHN-UHFFFAOYSA-N~P06971	1.00	1.00	1.00
UHUFTBALEZWWIH-UHFFFAOYSA-N~P06971	1.00	1.00	1.00
SQOXZSRJWWMMCL-UHFFFAOYSA-N~P29460	1.00	1.00	1.00
RBOFGEFNFKNYQR-UHFFFAOYSA-N~P29460	1.00	1.00	1.00
KTFIIPGBMUUNEO-UHFFFAOYSA-N~P29460	1.00	1.00	1.00
GFFGJBXGBJISGV-UHFFFAOYSA-N~D1GLU5	1.00	1.00	1.00
JARKCYVAAOWBJS-UHFFFAOYSA-N~P09152	1.00	1.00	1.00
GYHFUZHODSMOHU-UHFFFAOYSA-N~P09152	1.00	1.00	1.00
DNJIEGIFACGWOD-UHFFFAOYSA-N~P02920	1.00	1.00	1.00
LFQSCWFLJHTTHZ-UHFFFAOYSA-N~Q9X721	1.00	1.00	1.00
RTZKZFJDLAIYFH-UHFFFAOYSA-N~Q9X721	1.00	1.00	1.00
MXRBVRXQDKNIBH-UHFFFAOYSA-N~P56734	1.00	1.00	1.00
ZNQVEEAIQZEUHB-UHFFFAOYSA-N~Q9X721	1.00	1.00	1.00
XXJWXESWEXIICW-UHFFFAOYSA-N~Q9X721	1.00	1.00	1.00
LZDKZFUFMNSQCJ-UHFFFAOYSA-N~Q9X721	1.00	1.00	1.00
RRQYJINTUHWNHW-UHFFFAOYSA-N~Q9X721	1.00	1.00	1.00
GFFGJBXGBJISGV-UHFFFAOYSA-N~A3FQ16	1.00	1.00	1.00
LFQSCWFLJHTTHZ-UHFFFAOYSA-N~Q13WK4	1.00	1.00	1.00
RTZKZFJDLAIYFH-UHFFFAOYSA-N~Q13WK4	1.00	1.00	1.00
ZNQVEEAIQZEUHB-UHFFFAOYSA-N~Q13WK4	1.00	1.00	1.00
XXJWXESWEXIICW-UHFFFAOYSA-N~Q13WK4	1.00	1.00	1.00
RRQYJINTUHWNHW-UHFFFAOYSA-N~Q13WK4	1.00	1.00	1.00
LZDKZFUFMNSQCJ-UHFFFAOYSA-N~Q13WK4	1.00	1.00	1.00
LFQSCWFLJHTTHZ-UHFFFAOYSA-N~P08246	1.00	1.00	1.00
SQOXZSRJWWMMCL-UHFFFAOYSA-N~P01867	1.00	1.00	1.00
QFHKFGOUFKUPNX-UHFFFAOYSA-N~P01867	1.00	1.00	1.00
MXRBVRXQDKNIBH-UHFFFAOYSA-N~P01867	1.00	1.00	1.00
PZLPHPNLSOFQMW-UHFFFAOYSA-N~P01867	1.00	1.00	1.00
CXKMFPLGXVOINE-UHFFFAOYSA-N~P01867	1.00	1.00	1.00
MKNWFSSJMJLXMF-UHFFFAOYSA-N~P01867	1.00	1.00	1.00
PMHXYERTGTWZAG-UHFFFAOYSA-N~P01867	1.00	1.00	1.00
VCYYRDKGHLOTQU-UHFFFAOYSA-N~P01867	1.00	1.00	1.00
KTFIIPGBMUUNEO-UHFFFAOYSA-N~P01867	1.00	1.00	1.00
GFFGJBXGBJISGV-UHFFFAOYSA-N~P00651	1.00	1.00	1.00
HQABUPZFAYXKJW-UHFFFAOYSA-N~Q9NUW8	1.00	1.00	1.00
IKHGUXGNUITLKF-UHFFFAOYSA-N~P01552	1.00	1.00	1.00
GFFGJBXGBJISGV-UHFFFAOYSA-N~A0A0H2ZU39	1.00	1.00	1.00
NJQRAAHKQQPUIT-UHFFFAOYSA-N~A0A0H2ZU39	1.00	1.00	1.00
TVMXDCGIABBOFY-UHFFFAOYSA-N~Q1RP79	1.00	1.00	1.00
IKHGUXGNUITLKF-UHFFFAOYSA-N~B6ZK72	1.00	1.00	1.00
CEIJUIXPDWEGOA-UHFFFAOYSA-N~Q2G1S5	1.00	1.00	1.00
LFQSCWFLJHTTHZ-UHFFFAOYSA-N~Q2G1S5	1.00	1.00	1.00
LLRSBEXKLNOWPS-UHFFFAOYSA-N~Q2G1S5	1.00	1.00	1.00
MKNWFSSJMJLXMF-UHFFFAOYSA-N~A6QNK7	1.00	1.00	1.00
LYCAIKOWRPUZTN-UHFFFAOYSA-N~A4IFT3	1.00	1.00	1.00
BDERNNFJNOPAEC-UHFFFAOYSA-N~Q27783	1.00	1.00	1.00
JUJWROOIHBZHMG-UHFFFAOYSA-N~Q06187	1.00	1.00	1.00
BAXOFTOLAUCFNW-UHFFFAOYSA-N~P00533	1.00	1.00	1.00
IKHGUXGNUITLKF-UHFFFAOYSA-N~Q15KI8	1.00	1.00	1.00
RBOFGEFNFKNYQR-UHFFFAOYSA-N~A2QAN3	1.00	1.00	1.00
YNAVUWVOSKDBBP-UHFFFAOYSA-N~P00817	1.00	1.00	1.00
GFFGJBXGBJISGV-UHFFFAOYSA-N~Q9V2F3	1.00	1.00	1.00
GFFGJBXGBJISGV-UHFFFAOYSA-N~A0QTQ5	1.00	1.00	1.00
NBBJYMSMWIIQGU-UHFFFAOYSA-N~P09944	1.00	1.00	1.00
HNPYBPXXPMVWIY-UHFFFAOYSA-N~Q9NRF8	1.00	1.00	1.00
VCYYRDKGHLOTQU-UHFFFAOYSA-N~P04058	1.00	1.00	1.00
SQOXZSRJWWMMCL-UHFFFAOYSA-N~P04058	1.00	1.00	1.00
DYUCSWDFDMSZQZ-UHFFFAOYSA-N~U3KRG0	1.00	1.00	1.00
KTFIIPGBMUUNEO-UHFFFAOYSA-N~P04058	1.00	1.00	1.00
KBVSUNBCTPQWJL-UHFFFAOYSA-N~U3KRG0	1.00	1.00	1.00
LGXUYQPVNUGLTG-UHFFFAOYSA-N~U3KRG0	1.00	1.00	1.00
ZXGBOPWGPXADPM-UHFFFAOYSA-N~U3KRG0	1.00	1.00	1.00
IKHGUXGNUITLKF-UHFFFAOYSA-N~P09945	1.00	1.00	1.00
UJGYSOUSSLZXIH-UHFFFAOYSA-N~P30656	1.00	1.00	1.00
LFQSCWFLJHTTHZ-UHFFFAOYSA-N~A5ZFJ0	1.00	1.00	1.00
SQOXZSRJWWMMCL-UHFFFAOYSA-N~P07686	1.00	1.00	1.00
VCYYRDKGHLOTQU-UHFFFAOYSA-N~P07686	1.00	1.00	1.00
KTFIIPGBMUUNEO-UHFFFAOYSA-N~P07686	1.00	1.00	1.00
IKHGUXGNUITLKF-UHFFFAOYSA-N~Q9KUA3	1.00	1.00	1.00
BOTPEONKTLJMSH-UHFFFAOYSA-N~A3STM0	1.00	1.00	1.00
PAYRUJLWNCNPSJ-UHFFFAOYSA-N~P30656	1.00	1.00	1.00
IKHGUXGNUITLKF-UHFFFAOYSA-N~Q9HQM9	1.00	1.00	1.00
IMNFDUFMRHMDMM-UHFFFAOYSA-N~A5VZA8	1.00	1.00	1.00
LZDKZFUFMNSQCJ-UHFFFAOYSA-N~A5VZA8	1.00	1.00	1.00
WFSMVVDJSNMRAR-UHFFFAOYSA-N~A5VZA8	1.00	1.00	1.00
LFQSCWFLJHTTHZ-UHFFFAOYSA-N~P52700	1.00	1.00	1.00
QARVLSVVCXYDNA-UHFFFAOYSA-N~A7WYM2	1.00	1.00	1.00
GFFGJBXGBJISGV-UHFFFAOYSA-N~B7TVP1	1.00	1.00	1.00
NJQRAAHKQQPUIT-UHFFFAOYSA-N~G9VYV4	1.00	1.00	1.00
IKHGUXGNUITLKF-UHFFFAOYSA-N~G9VYV4	1.00	1.00	1.00
JWEZZFQTYSYUAW-UHFFFAOYSA-N~Q12438	1.00	1.00	1.00
DHMQDGOQFOQNFH-UHFFFAOYSA-N~Q12438	1.00	1.00	1.00
LYIIBVSRGJSHAV-UHFFFAOYSA-N~Q12438	1.00	1.00	1.00
LFQSCWFLJHTTHZ-UHFFFAOYSA-N~Q01782	1.00	1.00	1.00
MPCAJMNYNOGXPB-UHFFFAOYSA-N~P01859	1.00	1.00	1.00
IKHGUXGNUITLKF-UHFFFAOYSA-N~Q92956	1.00	1.00	1.00
MXRBVRXQDKNIBH-UHFFFAOYSA-N~Q92956	1.00	1.00	1.00
CQIUZHAQYHXKRY-UHFFFAOYSA-N~P29476	1.00	1.00	1.00
MXRBVRXQDKNIBH-UHFFFAOYSA-N~P15509	1.00	1.00	1.00
ROSDSFDQCJNGOL-UHFFFAOYSA-N~P01112	1.00	1.00	1.00
IKHGUXGNUITLKF-UHFFFAOYSA-N~P15509	1.00	1.00	1.00
CQIUZHAQYHXKRY-UHFFFAOYSA-N~Q62600	1.00	1.00	1.00
IKHGUXGNUITLKF-UHFFFAOYSA-N~Q57236	1.00	1.00	1.00
XPFZSQWNBYCQMP-UHFFFAOYSA-N~Q57236	1.00	1.00	1.00
AUCXIGOESXVILY-UHFFFAOYSA-N~Q16518	1.00	1.00	1.00
LFQSCWFLJHTTHZ-UHFFFAOYSA-N~Q6DHI5	1.00	1.00	1.00
WTKZEGDFNFYCGP-UHFFFAOYSA-N~O60674	1.00	1.00	1.00
ABLZXFCXXLZCGV-UHFFFAOYSA-N~H7C745	1.00	1.00	1.00
UKDWXNRCKBVDNJ-UHFFFAOYSA-N~H7C745	1.00	1.00	1.00
MPCAJMNYNOGXPB-UHFFFAOYSA-N~P02945	1.00	1.00	1.00
LFQSCWFLJHTTHZ-UHFFFAOYSA-N~Q23551	1.00	1.00	1.00
RTZKZFJDLAIYFH-UHFFFAOYSA-N~Q5CPH1	1.00	1.00	1.00
ZOFRRNUENOHELM-UHFFFAOYSA-N~P0A990	1.00	1.00	1.00
OCKLDMXNAWIJHV-UHFFFAOYSA-N~P0A990	1.00	1.00	1.00
IKHGUXGNUITLKF-UHFFFAOYSA-N~P0A990	1.00	1.00	1.00
NFMVYRUITSPRNU-UHFFFAOYSA-N~P0A990	1.00	1.00	1.00
QPWOPMVMUNTQEO-UHFFFAOYSA-N~C0LT34	1.00	1.00	1.00
MPCAJMNYNOGXPB-UHFFFAOYSA-N~C0LT34	1.00	1.00	1.00
KBVSUNBCTPQWJL-UHFFFAOYSA-N~C0LT34	1.00	1.00	1.00
RBOFGEFNFKNYQR-UHFFFAOYSA-N~C0LT34	1.00	1.00	1.00
SQOXZSRJWWMMCL-UHFFFAOYSA-N~C0LT34	1.00	1.00	1.00
GFFGJBXGBJISGV-UHFFFAOYSA-N~Q6IWJ5	1.00	1.00	1.00
MXRBVRXQDKNIBH-UHFFFAOYSA-N~P08581	1.00	1.00	1.00
UXKNAXNFIYFMIB-UHFFFAOYSA-N~P17597	1.00	1.00	1.00
HDEMQQHXNOJATE-UHFFFAOYSA-N~P06756	1.00	1.00	1.00
SUEDKWBZGMCBTL-UHFFFAOYSA-N~P20702	1.00	1.00	1.00
SQOXZSRJWWMMCL-UHFFFAOYSA-N~P20702	1.00	1.00	1.00
SQOXZSRJWWMMCL-UHFFFAOYSA-N~P05107	1.00	1.00	1.00
VCYYRDKGHLOTQU-UHFFFAOYSA-N~P20702	1.00	1.00	1.00
JZNWSCPGTDBMEW-UHFFFAOYSA-N~P69055	1.00	1.00	1.00
GYHFUZHODSMOHU-UHFFFAOYSA-N~P69055	1.00	1.00	1.00
KMPQYAYAQWNLME-UHFFFAOYSA-N~P69055	1.00	1.00	1.00
ACOJOKPGGCIXCN-UHFFFAOYSA-N~P69055	1.00	1.00	1.00
OHLUOZVYBDODSP-UHFFFAOYSA-N~P69055	1.00	1.00	1.00
ACTRHIQRYQAFAG-UHFFFAOYSA-N~P69055	1.00	1.00	1.00
PAYRUJLWNCNPSJ-UHFFFAOYSA-N~Q13546	1.00	1.00	1.00
IKHGUXGNUITLKF-UHFFFAOYSA-N~P46926	1.00	1.00	1.00
LFQSCWFLJHTTHZ-UHFFFAOYSA-N~P9WP64	1.00	1.00	1.00
SFRDXVJWXWOTEW-UHFFFAOYSA-N~P9WP64	1.00	1.00	1.00
KSMVZQYAVGTKIV-UHFFFAOYSA-N~Q9GV45	1.00	1.00	1.00
GFFGJBXGBJISGV-UHFFFAOYSA-N~F9UM74	1.00	1.00	1.00
IKHGUXGNUITLKF-UHFFFAOYSA-N~Q8ZWP2	1.00	1.00	1.00
YBWLIIDAKFNRBL-UHFFFAOYSA-N~A0A0M3KKY2	1.00	1.00	1.00
PCXDJQZLDDHMGX-UHFFFAOYSA-N~A0A0M3KKY2	1.00	1.00	1.00
SLVHIOYDKSBAGP-UHFFFAOYSA-N~A0A0M3KKY2	1.00	1.00	1.00
QJZUKDFHGGYHMC-UHFFFAOYSA-N~P48736	1.00	1.00	1.00
IKHGUXGNUITLKF-UHFFFAOYSA-N~O74213	1.00	1.00	1.00
MPCAJMNYNOGXPB-UHFFFAOYSA-N~O74213	1.00	1.00	1.00
SQOXZSRJWWMMCL-UHFFFAOYSA-N~O74213	1.00	1.00	1.00
RYPKRALMXUUNKS-UHFFFAOYSA-N~P0ABE7	1.00	1.00	1.00
NBBJYMSMWIIQGU-UHFFFAOYSA-N~P0ABE7	1.00	1.00	1.00
NJQRAAHKQQPUIT-UHFFFAOYSA-N~A0A0H3KNE7	1.00	1.00	1.00
ABLZXFCXXLZCGV-UHFFFAOYSA-N~Q04230	1.00	1.00	1.00
IKHGUXGNUITLKF-UHFFFAOYSA-N~A0A1L1QJZ7	1.00	1.00	1.00
NJQRAAHKQQPUIT-UHFFFAOYSA-N~Q8FCR6	1.00	1.00	1.00
GFFGJBXGBJISGV-UHFFFAOYSA-N~Q8FCR6	1.00	1.00	1.00
RTZKZFJDLAIYFH-UHFFFAOYSA-N~Q8Y8T4	1.00	1.00	1.00
ABLZXFCXXLZCGV-UHFFFAOYSA-N~O29238	1.00	1.00	1.00
GFFGJBXGBJISGV-UHFFFAOYSA-N~O29238	1.00	1.00	1.00
IKHGUXGNUITLKF-UHFFFAOYSA-N~Q47898	1.00	1.00	1.00
ATUOYWHBWRKTHZ-UHFFFAOYSA-N~P61615	1.00	1.00	1.00
MPCAJMNYNOGXPB-UHFFFAOYSA-N~Q92DF6	1.00	1.00	1.00
PMMURAAUARKVCB-UHFFFAOYSA-N~Q92DF6	1.00	1.00	1.00
YNAVUWVOSKDBBP-UHFFFAOYSA-N~Q92DF6	1.00	1.00	1.00
QFHKFGOUFKUPNX-UHFFFAOYSA-N~Q92DF6	1.00	1.00	1.00
SITFAIFSBJPWAE-UHFFFAOYSA-N~nan	1.00	1.00	1.00
SZLUCSLGWGPNDR-UHFFFAOYSA-N~nan	1.00	1.00	1.00
PAYRUJLWNCNPSJ-UHFFFAOYSA-N~A4VKR6	1.00	1.00	1.00
IKHGUXGNUITLKF-UHFFFAOYSA-N~P32055	1.00	1.00	1.00
QFHKFGOUFKUPNX-UHFFFAOYSA-N~P29736	1.00	1.00	1.00
IWDCLRJOBJJRNH-UHFFFAOYSA-N~Q9UIF8	1.00	1.00	1.00
UFVHYABSPJJRRC-UHFFFAOYSA-N~P29736	1.00	1.00	1.00
ZXGBOPWGPXADPM-UHFFFAOYSA-N~P29736	1.00	1.00	1.00
SIKJAQJRHWYJAI-UHFFFAOYSA-N~Q9UIF8	1.00	1.00	1.00
WBJINCZRORDGAQ-UHFFFAOYSA-N~Q62600	1.00	1.00	1.00
IJDNQMDRQITEOD-UHFFFAOYSA-N~P83791	1.00	1.00	1.00
IMNFDUFMRHMDMM-UHFFFAOYSA-N~P83791	1.00	1.00	1.00
NBBJYMSMWIIQGU-UHFFFAOYSA-N~P83794	1.00	1.00	1.00
QQONPFPTGQHPMA-UHFFFAOYSA-N~P83794	1.00	1.00	1.00
GYHFUZHODSMOHU-UHFFFAOYSA-N~P83794	1.00	1.00	1.00
IAQRGUVFOMOMEM-UHFFFAOYSA-N~P83794	1.00	1.00	1.00
ZFMUIJVOIVHGCF-UHFFFAOYSA-N~P83794	1.00	1.00	1.00
BDERNNFJNOPAEC-UHFFFAOYSA-N~P83794	1.00	1.00	1.00
QMMOXUPEWRXHJS-UHFFFAOYSA-N~P83797	1.00	1.00	1.00
BOTPEONKTLJMSH-UHFFFAOYSA-N~Q5PSJ1	1.00	1.00	1.00
ZPQOPVIELGIULI-UHFFFAOYSA-N~P00734	1.00	1.00	1.00
LFQSCWFLJHTTHZ-UHFFFAOYSA-N~P35228	1.00	1.00	1.00
WBJINCZRORDGAQ-UHFFFAOYSA-N~P35228	1.00	1.00	1.00
NQRYJNQNLNOLGT-UHFFFAOYSA-N~P35228	1.00	1.00	1.00
KTFIIPGBMUUNEO-UHFFFAOYSA-N~C6XZB6	1.00	1.00	1.00
LFQSCWFLJHTTHZ-UHFFFAOYSA-N~A6XNE6	1.00	1.00	1.00
PETRWTHZSKVLRE-UHFFFAOYSA-N~A6XNE6	1.00	1.00	1.00
MPCAJMNYNOGXPB-UHFFFAOYSA-N~P17413	1.00	1.00	1.00
POHLHDSBJAEFFB-UHFFFAOYSA-N~P17413	1.00	1.00	1.00
IKHGUXGNUITLKF-UHFFFAOYSA-N~Q9NNX6	1.00	1.00	1.00
SLVHIOYDKSBAGP-UHFFFAOYSA-N~Q9HL57	1.00	1.00	1.00
YBWLIIDAKFNRBL-UHFFFAOYSA-N~Q9HL57	1.00	1.00	1.00
POHLHDSBJAEFFB-UHFFFAOYSA-N~P03436	1.00	1.00	1.00
GLUUGHFHXGJENI-UHFFFAOYSA-N~B6IYY5	1.00	1.00	1.00
LFQSCWFLJHTTHZ-UHFFFAOYSA-N~B6IYY5	1.00	1.00	1.00
WFCSWCVEJLETKA-UHFFFAOYSA-N~B6IYY5	1.00	1.00	1.00
WGYKZJWCGVVSQN-UHFFFAOYSA-N~Q09128	1.00	1.00	1.00
IKHGUXGNUITLKF-UHFFFAOYSA-N~Q9H2X3	1.00	1.00	1.00
KTFIIPGBMUUNEO-UHFFFAOYSA-N~P46075	1.00	1.00	1.00
SQOXZSRJWWMMCL-UHFFFAOYSA-N~P46075	1.00	1.00	1.00
CETWDUZRCINIHU-UHFFFAOYSA-N~P42330	1.00	1.00	1.00
NQPDZGIKBAWPEJ-UHFFFAOYSA-N~P42330	1.00	1.00	1.00
IJDNQMDRQITEOD-UHFFFAOYSA-N~Q81BL7	1.00	1.00	1.00
HGINCPLSRVDWNT-UHFFFAOYSA-N~P33038	1.00	1.00	1.00
LYCAIKOWRPUZTN-UHFFFAOYSA-N~Q3J1A5	1.00	1.00	1.00
PFEOZHBOMNWTJB-UHFFFAOYSA-N~Q3J1A6	1.00	1.00	1.00
RRPHUUXRVVPAAY-UHFFFAOYSA-N~Q3J1A6	1.00	1.00	1.00
LQJJRPLOVQYMPJ-UHFFFAOYSA-N~Q3J1A6	1.00	1.00	1.00
YBWLIIDAKFNRBL-UHFFFAOYSA-N~P59772	1.00	1.00	1.00
MVPPADPHJFYWMZ-UHFFFAOYSA-N~Q81BL7	1.00	1.00	1.00
IKHGUXGNUITLKF-UHFFFAOYSA-N~Q99034	1.00	1.00	1.00
GFFGJBXGBJISGV-UHFFFAOYSA-N~P29320	1.00	1.00	1.00
IKHGUXGNUITLKF-UHFFFAOYSA-N~Q9FVF8	1.00	1.00	1.00
LLRSBEXKLNOWPS-UHFFFAOYSA-N~Q9FVF8	1.00	1.00	1.00
VCYYRDKGHLOTQU-UHFFFAOYSA-N~Q9FVF8	1.00	1.00	1.00
CEIJUIXPDWEGOA-UHFFFAOYSA-N~Q9FVF8	1.00	1.00	1.00
LFQSCWFLJHTTHZ-UHFFFAOYSA-N~Q9Y6E0	1.00	1.00	1.00
SQOXZSRJWWMMCL-UHFFFAOYSA-N~P07140	1.00	1.00	1.00
HUMNYLRZRPPJDN-UHFFFAOYSA-N~Q9Y6E0	1.00	1.00	1.00
KTFIIPGBMUUNEO-UHFFFAOYSA-N~P07140	1.00	1.00	1.00
MXRBVRXQDKNIBH-UHFFFAOYSA-N~P07140	1.00	1.00	1.00
QXAMTEJJAZOINB-UHFFFAOYSA-N~Q07524	1.00	1.00	1.00
ZTQSAGDEMFDKMZ-UHFFFAOYSA-N~P02701	1.00	1.00	1.00
UFULAYFCSOUIOV-UHFFFAOYSA-N~Q0P9D1	1.00	1.00	1.00
OPTASPLRGRRNAP-UHFFFAOYSA-N~P44490	1.00	1.00	1.00
YNAVUWVOSKDBBP-UHFFFAOYSA-N~O28751	1.00	1.00	1.00
KBVSUNBCTPQWJL-UHFFFAOYSA-N~P02945	1.00	1.00	1.00
YNAVUWVOSKDBBP-UHFFFAOYSA-N~P76270	1.00	1.00	1.00
XTXSRNPFTNSIFY-UHFFFAOYSA-N~P76270	1.00	1.00	1.00
IKHGUXGNUITLKF-UHFFFAOYSA-N~P27198	1.00	1.00	1.00
QTBSBXVTEAMEQO-UHFFFAOYSA-N~P27198	1.00	1.00	1.00
RAXXELZNTBOGNW-UHFFFAOYSA-N~P27338	1.00	1.00	1.00
ABLZXFCXXLZCGV-UHFFFAOYSA-N~A1TAA6	1.00	1.00	1.00
GFFGJBXGBJISGV-UHFFFAOYSA-N~A1TAA6	1.00	1.00	1.00
LFQSCWFLJHTTHZ-UHFFFAOYSA-N~Q63XZ4	1.00	1.00	1.00
MPCAJMNYNOGXPB-UHFFFAOYSA-N~P93114	1.00	1.00	1.00
QFHKFGOUFKUPNX-UHFFFAOYSA-N~P93114	1.00	1.00	1.00
RBOFGEFNFKNYQR-UHFFFAOYSA-N~P93114	1.00	1.00	1.00
IKHGUXGNUITLKF-UHFFFAOYSA-N~P93114	1.00	1.00	1.00
DYBAQWLAKFCVBP-UHFFFAOYSA-N~P93114	1.00	1.00	1.00
MKNWFSSJMJLXMF-UHFFFAOYSA-N~P93114	1.00	1.00	1.00
POHLHDSBJAEFFB-UHFFFAOYSA-N~P42658	1.00	1.00	1.00
HUMNYLRZRPPJDN-UHFFFAOYSA-N~P93114	1.00	1.00	1.00
MPCAJMNYNOGXPB-UHFFFAOYSA-N~P42658	1.00	1.00	1.00
IKHGUXGNUITLKF-UHFFFAOYSA-N~A0A2D0TCI3	1.00	1.00	1.00
GBAZJASSZQPDFT-UHFFFAOYSA-N~A0A2D0TCI3	1.00	1.00	1.00
XMUBOZHVCWZHEE-UHFFFAOYSA-N~A0A2D0TCI3	1.00	1.00	1.00
LLRSBEXKLNOWPS-UHFFFAOYSA-N~A0A2D0TCI3	1.00	1.00	1.00
VCYYRDKGHLOTQU-UHFFFAOYSA-N~A0A2D0TCI3	1.00	1.00	1.00
IKHGUXGNUITLKF-UHFFFAOYSA-N~P15926	1.00	1.00	1.00
KBVSUNBCTPQWJL-UHFFFAOYSA-N~Q91Y13	1.00	1.00	1.00
MPCAJMNYNOGXPB-UHFFFAOYSA-N~Q91Y13	1.00	1.00	1.00
XLSCZYCIURNRFH-UHFFFAOYSA-N~Q91Y13	1.00	1.00	1.00
SQOXZSRJWWMMCL-UHFFFAOYSA-N~Q91Y13	1.00	1.00	1.00
KTFIIPGBMUUNEO-UHFFFAOYSA-N~Q91Y13	1.00	1.00	1.00
IKHGUXGNUITLKF-UHFFFAOYSA-N~P26394	1.00	1.00	1.00
GFFGJBXGBJISGV-UHFFFAOYSA-N~Q830K4	1.00	1.00	1.00
IKHGUXGNUITLKF-UHFFFAOYSA-N~Q91XZ2	1.00	1.00	1.00
MXRBVRXQDKNIBH-UHFFFAOYSA-N~Q91XZ2	1.00	1.00	1.00
WXYQMZWCFSAKTA-UHFFFAOYSA-N~Q91XZ2	1.00	1.00	1.00
SQOXZSRJWWMMCL-UHFFFAOYSA-N~Q91XZ2	1.00	1.00	1.00
MPCAJMNYNOGXPB-UHFFFAOYSA-N~Q91XZ2	1.00	1.00	1.00
CXKMFPLGXVOINE-UHFFFAOYSA-N~Q91XZ2	1.00	1.00	1.00
DGFHYWFIPFNFJC-UHFFFAOYSA-N~Q91XZ2	1.00	1.00	1.00
PMHXYERTGTWZAG-UHFFFAOYSA-N~Q91XZ2	1.00	1.00	1.00
WEBNDTMKKAYEQS-UHFFFAOYSA-N~Q91XZ2	1.00	1.00	1.00
KTFIIPGBMUUNEO-UHFFFAOYSA-N~Q91XZ2	1.00	1.00	1.00
MJFODDFQZPOTGC-UHFFFAOYSA-N~Q3JK38	1.00	1.00	1.00
NZYHOIVONUQSLS-UHFFFAOYSA-N~F6I323	1.00	1.00	1.00
IKHGUXGNUITLKF-UHFFFAOYSA-N~Q91XZ4	1.00	1.00	1.00
WVDDGKGOMKODPV-UHFFFAOYSA-N~P81245	1.00	1.00	1.00
HUMNYLRZRPPJDN-UHFFFAOYSA-N~P81245	1.00	1.00	1.00
WEBNDTMKKAYEQS-UHFFFAOYSA-N~Q91XZ4	1.00	1.00	1.00
SQOXZSRJWWMMCL-UHFFFAOYSA-N~Q91XZ4	1.00	1.00	1.00
KTFIIPGBMUUNEO-UHFFFAOYSA-N~Q91XZ4	1.00	1.00	1.00
DGFHYWFIPFNFJC-UHFFFAOYSA-N~Q91XZ4	1.00	1.00	1.00
PMHXYERTGTWZAG-UHFFFAOYSA-N~Q91XZ4	1.00	1.00	1.00
RTZKZFJDLAIYFH-UHFFFAOYSA-N~P42330	1.00	1.00	1.00
LFQSCWFLJHTTHZ-UHFFFAOYSA-N~P42330	1.00	1.00	1.00
XXJWXESWEXIICW-UHFFFAOYSA-N~P42330	1.00	1.00	1.00
ZNQVEEAIQZEUHB-UHFFFAOYSA-N~P42330	1.00	1.00	1.00
GFFGJBXGBJISGV-UHFFFAOYSA-N~P33052	1.00	1.00	1.00
FFMZJRIUKRMUJN-UHFFFAOYSA-N~P33052	1.00	1.00	1.00
GFFGJBXGBJISGV-UHFFFAOYSA-N~Q7WB69	1.00	1.00	1.00
JARKCYVAAOWBJS-UHFFFAOYSA-N~P15387	1.00	1.00	1.00
PCXDJQZLDDHMGX-UHFFFAOYSA-N~P30419	1.00	1.00	1.00
ATUOYWHBWRKTHZ-UHFFFAOYSA-N~P42345	1.00	1.00	1.00
IKHGUXGNUITLKF-UHFFFAOYSA-N~A1KXI0	1.00	1.00	1.00
MXRBVRXQDKNIBH-UHFFFAOYSA-N~A1KXI0	1.00	1.00	1.00
CUYKNJBYIJFRCU-UHFFFAOYSA-N~P26662	1.00	1.00	1.00
ATUOYWHBWRKTHZ-UHFFFAOYSA-N~F0V9W9	1.00	1.00	1.00
IJDNQMDRQITEOD-UHFFFAOYSA-N~O14684	1.00	1.00	1.00
RBOFGEFNFKNYQR-UHFFFAOYSA-N~P05106	1.00	1.00	1.00
IKHGUXGNUITLKF-UHFFFAOYSA-N~P18910	1.00	1.00	1.00
GFFGJBXGBJISGV-UHFFFAOYSA-N~Q5SHU3	1.00	1.00	1.00
MCHWWJLLPNDHGL-UHFFFAOYSA-N~P05181	1.00	1.00	1.00
LYIIBVSRGJSHAV-UHFFFAOYSA-N~P08514	1.00	1.00	1.00
IKHGUXGNUITLKF-UHFFFAOYSA-N~Q2N0S6	1.00	1.00	1.00
PAYRUJLWNCNPSJ-UHFFFAOYSA-N~P08514	1.00	1.00	1.00
SOSNZLGVKIPOSH-UHFFFAOYSA-N~Q2N0S6	1.00	1.00	1.00
KKRDQBWUXWRIRI-UHFFFAOYSA-N~Q2N0S6	1.00	1.00	1.00
WHKXNWSUYDTVJK-UHFFFAOYSA-N~Q2N0S6	1.00	1.00	1.00
BJCLOXWGWKEQQW-UHFFFAOYSA-N~Q2N0S6	1.00	1.00	1.00
JVWDWSZRPWGRNI-UHFFFAOYSA-N~Q2N0S6	1.00	1.00	1.00
XOBKSJJDNFUZPF-UHFFFAOYSA-N~O14684	1.00	1.00	1.00
VVDIZWFSGJERMA-UHFFFAOYSA-N~P11454	1.00	1.00	1.00
GFFGJBXGBJISGV-UHFFFAOYSA-N~P11454	1.00	1.00	1.00
SQOXZSRJWWMMCL-UHFFFAOYSA-N~P23946	1.00	1.00	1.00
RNRYNNACICANRG-UHFFFAOYSA-N~P11454	1.00	1.00	1.00
KTFIIPGBMUUNEO-UHFFFAOYSA-N~P23946	1.00	1.00	1.00
OPTASPLRGRRNAP-UHFFFAOYSA-N~P72224	1.00	1.00	1.00
LYCAIKOWRPUZTN-UHFFFAOYSA-N~P72222	1.00	1.00	1.00
VCYYRDKGHLOTQU-UHFFFAOYSA-N~P23946	1.00	1.00	1.00
IKHGUXGNUITLKF-UHFFFAOYSA-N~P27809	1.00	1.00	1.00
RBOFGEFNFKNYQR-UHFFFAOYSA-N~P27809	1.00	1.00	1.00
QFHKFGOUFKUPNX-UHFFFAOYSA-N~P27809	1.00	1.00	1.00
MPCAJMNYNOGXPB-UHFFFAOYSA-N~P27809	1.00	1.00	1.00
NJHDOZRKTCPDQE-UHFFFAOYSA-N~P27809	1.00	1.00	1.00
DYBAQWLAKFCVBP-UHFFFAOYSA-N~P27809	1.00	1.00	1.00
MXRBVRXQDKNIBH-UHFFFAOYSA-N~P27809	1.00	1.00	1.00
NNPPMTNAJDCUHE-UHFFFAOYSA-N~P04584	1.00	1.00	1.00
VBDHNUHBSKNOMC-UHFFFAOYSA-N~P21631	1.00	1.00	1.00
QPMCUNAXNMSGTK-UHFFFAOYSA-N~P21631	1.00	1.00	1.00
QNAYBMKLOCPYGJ-UHFFFAOYSA-N~P21631	1.00	1.00	1.00
ROSDSFDQCJNGOL-UHFFFAOYSA-N~P35557	1.00	1.00	1.00
KPADFPAILITQBG-UHFFFAOYSA-N~nan	1.00	1.00	1.00
WLTSXAIICPDFKI-UHFFFAOYSA-N~nan	1.00	1.00	1.00
BDERNNFJNOPAEC-UHFFFAOYSA-N~P56817	1.00	1.00	1.00
IKHGUXGNUITLKF-UHFFFAOYSA-N~E5XP76	1.00	1.00	1.00
HGBOYTHUEUWSSQ-UHFFFAOYSA-N~P56817	1.00	1.00	1.00
MPCAJMNYNOGXPB-UHFFFAOYSA-N~Q99523	1.00	1.00	1.00
UFULAYFCSOUIOV-UHFFFAOYSA-N~E5XP76	1.00	1.00	1.00
PCXDJQZLDDHMGX-UHFFFAOYSA-N~E5XP76	1.00	1.00	1.00
NJQRAAHKQQPUIT-UHFFFAOYSA-N~B2HN69	1.00	1.00	1.00
MPCAJMNYNOGXPB-UHFFFAOYSA-N~B0UXY7	1.00	1.00	1.00
KTFIIPGBMUUNEO-UHFFFAOYSA-N~B0UXY7	1.00	1.00	1.00
NZYHOIVONUQSLS-UHFFFAOYSA-N~B0UXY7	1.00	1.00	1.00
SQOXZSRJWWMMCL-UHFFFAOYSA-N~B0UXY7	1.00	1.00	1.00
WEBNDTMKKAYEQS-UHFFFAOYSA-N~O75899	1.00	1.00	1.00
VCYYRDKGHLOTQU-UHFFFAOYSA-N~O75899	1.00	1.00	1.00
PMHXYERTGTWZAG-UHFFFAOYSA-N~O75899	1.00	1.00	1.00
MXRBVRXQDKNIBH-UHFFFAOYSA-N~B0UXY7	1.00	1.00	1.00
YXFVVABEGXRONW-UHFFFAOYSA-N~P00520	1.00	1.00	1.00
UXUFMKFUJJLWKM-UHFFFAOYSA-N~Q9XJP3	1.00	1.00	1.00
IKHGUXGNUITLKF-UHFFFAOYSA-N~Q9XJP3	1.00	1.00	1.00
GFFGJBXGBJISGV-UHFFFAOYSA-N~Q32FD6	1.00	1.00	1.00
BKOOMYPCSUNDGP-UHFFFAOYSA-N~P51449	1.00	1.00	1.00
LFQSCWFLJHTTHZ-UHFFFAOYSA-N~P03302	1.00	1.00	1.00
HUMNYLRZRPPJDN-UHFFFAOYSA-N~P03302	1.00	1.00	1.00
NJQRAAHKQQPUIT-UHFFFAOYSA-N~Q9GV41	1.00	1.00	1.00
LFQSCWFLJHTTHZ-UHFFFAOYSA-N~P47243	1.00	1.00	1.00
LZDKZFUFMNSQCJ-UHFFFAOYSA-N~P47243	1.00	1.00	1.00
RTZKZFJDLAIYFH-UHFFFAOYSA-N~P47243	1.00	1.00	1.00
GTAKOUPXIUWZIA-UHFFFAOYSA-N~P47243	1.00	1.00	1.00
RRQYJINTUHWNHW-UHFFFAOYSA-N~P47243	1.00	1.00	1.00
ZNQVEEAIQZEUHB-UHFFFAOYSA-N~P47243	1.00	1.00	1.00
XXJWXESWEXIICW-UHFFFAOYSA-N~P47243	1.00	1.00	1.00
WFSMVVDJSNMRAR-UHFFFAOYSA-N~P47243	1.00	1.00	1.00
QPMCUNAXNMSGTK-UHFFFAOYSA-N~Q47KX2	1.00	1.00	1.00
SQOXZSRJWWMMCL-UHFFFAOYSA-N~A0A1L8F5J9	1.00	1.00	1.00
MPCAJMNYNOGXPB-UHFFFAOYSA-N~A0A1L8F5J9	1.00	1.00	1.00
RBOFGEFNFKNYQR-UHFFFAOYSA-N~A0A1L8F5J9	1.00	1.00	1.00
DYBAQWLAKFCVBP-UHFFFAOYSA-N~A0A1L8F5J9	1.00	1.00	1.00
KTFIIPGBMUUNEO-UHFFFAOYSA-N~A0A1L8F5J9	1.00	1.00	1.00
QRTDTRCGZCHEER-UHFFFAOYSA-N~Q7WY73	1.00	1.00	1.00
MXRBVRXQDKNIBH-UHFFFAOYSA-N~Q00960	1.00	1.00	1.00
IKHGUXGNUITLKF-UHFFFAOYSA-N~Q00960	1.00	1.00	1.00
LFQSCWFLJHTTHZ-UHFFFAOYSA-N~A7M5D7	1.00	1.00	1.00
DOMXBIBBBIULRS-UHFFFAOYSA-N~Q7WY73	1.00	1.00	1.00
IKHGUXGNUITLKF-UHFFFAOYSA-N~P0A4V5	1.00	1.00	1.00
OQJVXNHMUWQQEW-UHFFFAOYSA-N~P10927	1.00	1.00	1.00
XTXSRNPFTNSIFY-UHFFFAOYSA-N~P10927	1.00	1.00	1.00
LFQSCWFLJHTTHZ-UHFFFAOYSA-N~P10927	1.00	1.00	1.00
YHFJHVOMMPDGIQ-UHFFFAOYSA-N~P10927	1.00	1.00	1.00
GLUUGHFHXGJENI-UHFFFAOYSA-N~P10927	1.00	1.00	1.00
WFCSWCVEJLETKA-UHFFFAOYSA-N~P10927	1.00	1.00	1.00
PVOAHINGSUIXLS-UHFFFAOYSA-N~P10927	1.00	1.00	1.00
SRLQRYLPGNFEAI-UHFFFAOYSA-N~P10927	1.00	1.00	1.00
ZHNUHDYFZUAESO-UHFFFAOYSA-N~Q07343	1.00	1.00	1.00
IKHGUXGNUITLKF-UHFFFAOYSA-N~A0MK70	1.00	1.00	1.00
LFQSCWFLJHTTHZ-UHFFFAOYSA-N~Q9DC50	1.00	1.00	1.00
GLUUGHFHXGJENI-UHFFFAOYSA-N~Q4JIM5	1.00	1.00	1.00
WFCSWCVEJLETKA-UHFFFAOYSA-N~Q4JIM5	1.00	1.00	1.00
ZXRLWHGLEJGMNO-UHFFFAOYSA-N~Q4JIM5	1.00	1.00	1.00
VCYYRDKGHLOTQU-UHFFFAOYSA-N~Q9JI71	1.00	1.00	1.00
LFQSCWFLJHTTHZ-UHFFFAOYSA-N~Q4JIM5	1.00	1.00	1.00
SQOXZSRJWWMMCL-UHFFFAOYSA-N~Q9JI71	1.00	1.00	1.00
KTFIIPGBMUUNEO-UHFFFAOYSA-N~Q9JI71	1.00	1.00	1.00
NMTZPYLSXWGDPW-UHFFFAOYSA-N~P45359	1.00	1.00	1.00
UFULAYFCSOUIOV-UHFFFAOYSA-N~P45359	1.00	1.00	1.00
PCXDJQZLDDHMGX-UHFFFAOYSA-N~P45359	1.00	1.00	1.00
KBVSUNBCTPQWJL-UHFFFAOYSA-N~A0A0U5Q247	1.00	1.00	1.00
DAYKBIZRMJSWHJ-UHFFFAOYSA-N~A0A0U5Q247	1.00	1.00	1.00
IKHGUXGNUITLKF-UHFFFAOYSA-N~A0A0U5Q247	1.00	1.00	1.00
DBJCKEDPBMXJIO-UHFFFAOYSA-N~A0A0U5Q247	1.00	1.00	1.00
VCYYRDKGHLOTQU-UHFFFAOYSA-N~A0A0U5Q247	1.00	1.00	1.00
LFQSCWFLJHTTHZ-UHFFFAOYSA-N~A0A063X4U8	1.00	1.00	1.00
XOBKSJJDNFUZPF-UHFFFAOYSA-N~A0A063X4U8	1.00	1.00	1.00
IKHGUXGNUITLKF-UHFFFAOYSA-N~Q8NBK3	1.00	1.00	1.00
SQOXZSRJWWMMCL-UHFFFAOYSA-N~Q8NBK3	1.00	1.00	1.00
XDTMQSROBMDMFD-UHFFFAOYSA-N~Q8NBK3	1.00	1.00	1.00
GFFGJBXGBJISGV-UHFFFAOYSA-N~Q83QT8	1.00	1.00	1.00
VCYYRDKGHLOTQU-UHFFFAOYSA-N~Q8NBK3	1.00	1.00	1.00
KTFIIPGBMUUNEO-UHFFFAOYSA-N~Q8NBK3	1.00	1.00	1.00
LFQSCWFLJHTTHZ-UHFFFAOYSA-N~Q8Y775	1.00	1.00	1.00
LZDKZFUFMNSQCJ-UHFFFAOYSA-N~Q8Y775	1.00	1.00	1.00
RTZKZFJDLAIYFH-UHFFFAOYSA-N~Q8Y775	1.00	1.00	1.00
WFSMVVDJSNMRAR-UHFFFAOYSA-N~Q8Y775	1.00	1.00	1.00
ZNQVEEAIQZEUHB-UHFFFAOYSA-N~Q8Y775	1.00	1.00	1.00
XXJWXESWEXIICW-UHFFFAOYSA-N~Q8Y775	1.00	1.00	1.00
XGQJZNCFDLXSIJ-UHFFFAOYSA-N~P31356	1.00	1.00	1.00
KSMVZQYAVGTKIV-UHFFFAOYSA-N~P31356	1.00	1.00	1.00
IKHGUXGNUITLKF-UHFFFAOYSA-N~P12256	1.00	1.00	1.00
LYCAIKOWRPUZTN-UHFFFAOYSA-N~Q83QT8	1.00	1.00	1.00
QPMCUNAXNMSGTK-UHFFFAOYSA-N~P0AE20	1.00	1.00	1.00
SQOXZSRJWWMMCL-UHFFFAOYSA-N~O60603	1.00	1.00	1.00
KBVSUNBCTPQWJL-UHFFFAOYSA-N~P01909	1.00	1.00	1.00
MPCAJMNYNOGXPB-UHFFFAOYSA-N~O60603	1.00	1.00	1.00
DAYKBIZRMJSWHJ-UHFFFAOYSA-N~P01909	1.00	1.00	1.00
SYNQCHHUCDDFHE-UHFFFAOYSA-N~P01909	1.00	1.00	1.00
VUFNOHJWEJFGPQ-UHFFFAOYSA-N~P01909	1.00	1.00	1.00
DBJCKEDPBMXJIO-UHFFFAOYSA-N~P01909	1.00	1.00	1.00
XPFZSQWNBYCQMP-UHFFFAOYSA-N~P01909	1.00	1.00	1.00
ZNQVEEAIQZEUHB-UHFFFAOYSA-N~P01902	1.00	1.00	1.00
LFQSCWFLJHTTHZ-UHFFFAOYSA-N~P01902	1.00	1.00	1.00
RBOFGEFNFKNYQR-UHFFFAOYSA-N~P07267	1.00	1.00	1.00
UXUFMKFUJJLWKM-UHFFFAOYSA-N~P07267	1.00	1.00	1.00
DYBAQWLAKFCVBP-UHFFFAOYSA-N~P07267	1.00	1.00	1.00
NJQRAAHKQQPUIT-UHFFFAOYSA-N~Q96YK1	1.00	1.00	1.00
GSKKZHVWEVYVJP-UHFFFAOYSA-N~Q8X5I5	1.00	1.00	1.00
NNPPMTNAJDCUHE-UHFFFAOYSA-N~P08254	1.00	1.00	1.00
ZOFRRNUENOHELM-UHFFFAOYSA-N~P23847	1.00	1.00	1.00
LYIIBVSRGJSHAV-UHFFFAOYSA-N~P23847	1.00	1.00	1.00
RBOFGEFNFKNYQR-UHFFFAOYSA-N~Q6TMG6	1.00	1.00	1.00
DYBAQWLAKFCVBP-UHFFFAOYSA-N~Q6TMG6	1.00	1.00	1.00
LFQSCWFLJHTTHZ-UHFFFAOYSA-N~O43615	1.00	1.00	1.00
WFSMVVDJSNMRAR-UHFFFAOYSA-N~O43615	1.00	1.00	1.00
RTZKZFJDLAIYFH-UHFFFAOYSA-N~O43615	1.00	1.00	1.00
ZNQVEEAIQZEUHB-UHFFFAOYSA-N~O43615	1.00	1.00	1.00
XXJWXESWEXIICW-UHFFFAOYSA-N~O43615	1.00	1.00	1.00
LZDKZFUFMNSQCJ-UHFFFAOYSA-N~O43615	1.00	1.00	1.00
PCXDJQZLDDHMGX-UHFFFAOYSA-N~Q8GN86	1.00	1.00	1.00
RBOFGEFNFKNYQR-UHFFFAOYSA-N~Q9C9G4	1.00	1.00	1.00
NBBJYMSMWIIQGU-UHFFFAOYSA-N~F1NAC6	1.00	1.00	1.00
LYIIBVSRGJSHAV-UHFFFAOYSA-N~P18946	1.00	1.00	1.00
BKIMMITUMNQMOS-UHFFFAOYSA-N~P18946	1.00	1.00	1.00
GFFGJBXGBJISGV-UHFFFAOYSA-N~Q5SIT4	1.00	1.00	1.00
LFQSCWFLJHTTHZ-UHFFFAOYSA-N~P23545	1.00	1.00	1.00
GLUUGHFHXGJENI-UHFFFAOYSA-N~P23545	1.00	1.00	1.00
BKIMMITUMNQMOS-UHFFFAOYSA-N~P37231	1.00	1.00	1.00
ZENZJGDPWWLORF-UHFFFAOYSA-N~P37231	1.00	1.00	1.00
UFWIBTONFRDIAS-UHFFFAOYSA-N~Q81W29	1.00	1.00	1.00
MPCAJMNYNOGXPB-UHFFFAOYSA-N~Q02763	1.00	1.00	1.00
SQOXZSRJWWMMCL-UHFFFAOYSA-N~Q02763	1.00	1.00	1.00
SQOXZSRJWWMMCL-UHFFFAOYSA-N~P03172	1.00	1.00	1.00
KTFIIPGBMUUNEO-UHFFFAOYSA-N~P03172	1.00	1.00	1.00
LFQSCWFLJHTTHZ-UHFFFAOYSA-N~Q9JXD8	1.00	1.00	1.00
VCYYRDKGHLOTQU-UHFFFAOYSA-N~P03172	1.00	1.00	1.00
HRVXPXCISZSDCC-UHFFFAOYSA-N~Q7TVI1	1.00	1.00	1.00
ABGXADJDTPFFSZ-UHFFFAOYSA-N~Q7TVI1	1.00	1.00	1.00
ABLZXFCXXLZCGV-UHFFFAOYSA-N~P08799	1.00	1.00	1.00
FZWLAAWBMGSTSO-UHFFFAOYSA-N~Q7TVI1	1.00	1.00	1.00
MVPPADPHJFYWMZ-UHFFFAOYSA-N~Q81W29	1.00	1.00	1.00
IKHGUXGNUITLKF-UHFFFAOYSA-N~Q8N8S7	1.00	1.00	1.00
PVOAHINGSUIXLS-UHFFFAOYSA-N~P78362	1.00	1.00	1.00
DOMXBIBBBIULRS-UHFFFAOYSA-N~Q9GZU7	1.00	1.00	1.00
QCHXLHKARBTJRC-UHFFFAOYSA-N~Q9GZU7	1.00	1.00	1.00
ABLZXFCXXLZCGV-UHFFFAOYSA-N~O43314	1.00	1.00	1.00
GFFGJBXGBJISGV-UHFFFAOYSA-N~O43314	1.00	1.00	1.00
LVZWSLJZHVFIQJ-UHFFFAOYSA-N~P31224	1.00	1.00	1.00
UYTPUPDQBNUYGX-UHFFFAOYSA-N~O76074	1.00	1.00	1.00
IKHGUXGNUITLKF-UHFFFAOYSA-N~B9MKT4	1.00	1.00	1.00
GFFGJBXGBJISGV-UHFFFAOYSA-N~P38117	1.00	1.00	1.00
UHOVQNZJYSORNB-UHFFFAOYSA-N~P15494	1.00	1.00	1.00
GETTZEONDQJALK-UHFFFAOYSA-N~P08246	1.00	1.00	1.00
GFFGJBXGBJISGV-UHFFFAOYSA-N~P13000	1.00	1.00	1.00
CQIUZHAQYHXKRY-UHFFFAOYSA-N~P01704	1.00	1.00	1.00
IKHGUXGNUITLKF-UHFFFAOYSA-N~P07700	1.00	1.00	1.00
DLFVBJFMPXGRIB-UHFFFAOYSA-N~P07700	1.00	1.00	1.00
QTBSBXVTEAMEQO-UHFFFAOYSA-N~P07700	1.00	1.00	1.00
XXJWXESWEXIICW-UHFFFAOYSA-N~Q8A1U1	1.00	1.00	1.00
RBOFGEFNFKNYQR-UHFFFAOYSA-N~S7Q6I2	1.00	1.00	1.00
KBVSUNBCTPQWJL-UHFFFAOYSA-N~S7Q6I2	1.00	1.00	1.00
LZDKZFUFMNSQCJ-UHFFFAOYSA-N~S7Q6I2	1.00	1.00	1.00
ZNQVEEAIQZEUHB-UHFFFAOYSA-N~P81371	1.00	1.00	1.00
LFQSCWFLJHTTHZ-UHFFFAOYSA-N~P81371	1.00	1.00	1.00
MPCAJMNYNOGXPB-UHFFFAOYSA-N~Q8A1U1	1.00	1.00	1.00
PMMURAAUARKVCB-UHFFFAOYSA-N~Q8A1U1	1.00	1.00	1.00
GFFGJBXGBJISGV-UHFFFAOYSA-N~Q97F65	1.00	1.00	1.00
UFULAYFCSOUIOV-UHFFFAOYSA-N~P53597	1.00	1.00	1.00
IKHGUXGNUITLKF-UHFFFAOYSA-N~P44542	1.00	1.00	1.00
CYZZKTRFOOKUMT-UHFFFAOYSA-N~P06150	1.00	1.00	1.00
IKHGUXGNUITLKF-UHFFFAOYSA-N~P60043	1.00	1.00	1.00
RWRDLPDLKQPQOW-UHFFFAOYSA-N~P08246	1.00	1.00	1.00
KEIVLHIFSZBKGU-UHFFFAOYSA-N~P08246	1.00	1.00	1.00
KBVSUNBCTPQWJL-UHFFFAOYSA-N~Q7SIC2	1.00	1.00	1.00
GFFGJBXGBJISGV-UHFFFAOYSA-N~O15530	1.00	1.00	1.00
GFFGJBXGBJISGV-UHFFFAOYSA-N~P09373	1.00	1.00	1.00
PCXDJQZLDDHMGX-UHFFFAOYSA-N~P09373	1.00	1.00	1.00
UFULAYFCSOUIOV-UHFFFAOYSA-N~P09373	1.00	1.00	1.00
MXRBVRXQDKNIBH-UHFFFAOYSA-N~P21589	1.00	1.00	1.00
QNAYBMKLOCPYGJ-UHFFFAOYSA-N~P51580	1.00	1.00	1.00
GFFGJBXGBJISGV-UHFFFAOYSA-N~P51580	1.00	1.00	1.00
QPMCUNAXNMSGTK-UHFFFAOYSA-N~P51580	1.00	1.00	1.00
VBDHNUHBSKNOMC-UHFFFAOYSA-N~P51580	1.00	1.00	1.00
NBBJYMSMWIIQGU-UHFFFAOYSA-N~P14780	1.00	1.00	1.00
KOXWOWPVSGRFCZ-UHFFFAOYSA-N~P18946	1.00	1.00	1.00
KMPQYAYAQWNLME-UHFFFAOYSA-N~D0VX26	1.00	1.00	1.00
AMIMRNSIRUDHCM-UHFFFAOYSA-N~P18946	1.00	1.00	1.00
BEQGRRJLJLVQAQ-UHFFFAOYSA-N~P18946	1.00	1.00	1.00
BKIMMITUMNQMOS-UHFFFAOYSA-N~Q5ZLR5	1.00	1.00	1.00
OFBQJSOFQDEBGM-UHFFFAOYSA-N~P0AD63	1.00	1.00	1.00
VMJVZECOKLUNDP-UHFFFAOYSA-N~P0AD63	1.00	1.00	1.00
GYHFUZHODSMOHU-UHFFFAOYSA-N~Q5ZLR5	1.00	1.00	1.00
PCXDJQZLDDHMGX-UHFFFAOYSA-N~P20901	1.00	1.00	1.00
DZQLQEYLEYWJIB-UHFFFAOYSA-N~P20901	1.00	1.00	1.00
LFQSCWFLJHTTHZ-UHFFFAOYSA-N~Q92YJ2	1.00	1.00	1.00
RTZKZFJDLAIYFH-UHFFFAOYSA-N~Q92YJ2	1.00	1.00	1.00
PCXDJQZLDDHMGX-UHFFFAOYSA-N~Q8ZL48	1.00	1.00	1.00
UFULAYFCSOUIOV-UHFFFAOYSA-N~Q8ZL48	1.00	1.00	1.00
TZIHFWKZFHZASV-UHFFFAOYSA-N~Q64127	1.00	1.00	1.00
MXRBVRXQDKNIBH-UHFFFAOYSA-N~Q1HLC5	1.00	1.00	1.00
KTFIIPGBMUUNEO-UHFFFAOYSA-N~Q1HLC5	1.00	1.00	1.00
KMPQYAYAQWNLME-UHFFFAOYSA-N~P18946	1.00	1.00	1.00
SQOXZSRJWWMMCL-UHFFFAOYSA-N~Q1HLC5	1.00	1.00	1.00
VCYYRDKGHLOTQU-UHFFFAOYSA-N~Q1HLC5	1.00	1.00	1.00
IKHGUXGNUITLKF-UHFFFAOYSA-N~P02511	1.00	1.00	1.00
MXRBVRXQDKNIBH-UHFFFAOYSA-N~P02511	1.00	1.00	1.00
GFFGJBXGBJISGV-UHFFFAOYSA-N~A8BKD1	1.00	1.00	1.00
FGEPRNXUNITOCW-UHFFFAOYSA-N~Q8WTS6	1.00	1.00	1.00
VVDIZWFSGJERMA-UHFFFAOYSA-N~Q8WTS6	1.00	1.00	1.00
QWCKQJZIFLGMSD-UHFFFAOYSA-N~Q8WTS6	1.00	1.00	1.00
BJBURJZEESAQPG-UHFFFAOYSA-N~Q9N384	1.00	1.00	1.00
IKHGUXGNUITLKF-UHFFFAOYSA-N~P20700	1.00	1.00	1.00
MXRBVRXQDKNIBH-UHFFFAOYSA-N~P20700	1.00	1.00	1.00
JIDDDPVQQUHACU-UHFFFAOYSA-N~P46882	1.00	1.00	1.00
BARWEEKFEVZDLU-UHFFFAOYSA-N~P03308	1.00	1.00	1.00
RDWYLNUEVCSBNQ-UHFFFAOYSA-N~Q7B8P6	1.00	1.00	1.00
SQOXZSRJWWMMCL-UHFFFAOYSA-N~P97333	1.00	1.00	1.00
VCYYRDKGHLOTQU-UHFFFAOYSA-N~P97333	1.00	1.00	1.00
KTFIIPGBMUUNEO-UHFFFAOYSA-N~P97333	1.00	1.00	1.00
ABLZXFCXXLZCGV-UHFFFAOYSA-N~P31751	1.00	1.00	1.00
GFFGJBXGBJISGV-UHFFFAOYSA-N~P31751	1.00	1.00	1.00
MPCAJMNYNOGXPB-UHFFFAOYSA-N~P06935	1.00	1.00	1.00
RBOFGEFNFKNYQR-UHFFFAOYSA-N~P06935	1.00	1.00	1.00
DYBAQWLAKFCVBP-UHFFFAOYSA-N~P06935	1.00	1.00	1.00
RTZKZFJDLAIYFH-UHFFFAOYSA-N~P06935	1.00	1.00	1.00
LFQSCWFLJHTTHZ-UHFFFAOYSA-N~P06935	1.00	1.00	1.00
GTAKOUPXIUWZIA-UHFFFAOYSA-N~P06935	1.00	1.00	1.00
XXJWXESWEXIICW-UHFFFAOYSA-N~P06935	1.00	1.00	1.00
ZNQVEEAIQZEUHB-UHFFFAOYSA-N~P06935	1.00	1.00	1.00
HYDWALOBQJFOMS-UHFFFAOYSA-N~P06935	1.00	1.00	1.00
WFSMVVDJSNMRAR-UHFFFAOYSA-N~P06935	1.00	1.00	1.00
NJRFAMBTWHGSDE-UHFFFAOYSA-N~P06935	1.00	1.00	1.00
RRQYJINTUHWNHW-UHFFFAOYSA-N~P06935	1.00	1.00	1.00
KIAMPLQEZAMORJ-UHFFFAOYSA-N~P06935	1.00	1.00	1.00
SQOXZSRJWWMMCL-UHFFFAOYSA-N~P80188	1.00	1.00	1.00
LZDKZFUFMNSQCJ-UHFFFAOYSA-N~P06935	1.00	1.00	1.00
KTFIIPGBMUUNEO-UHFFFAOYSA-N~P80188	1.00	1.00	1.00
UYTPUPDQBNUYGX-UHFFFAOYSA-N~Q8XBE7	1.00	1.00	1.00
GLUUGHFHXGJENI-UHFFFAOYSA-N~P03451	1.00	1.00	1.00
LYIIBVSRGJSHAV-UHFFFAOYSA-N~P48147	1.00	1.00	1.00
NJQRAAHKQQPUIT-UHFFFAOYSA-N~P00356	1.00	1.00	1.00
UYTPUPDQBNUYGX-UHFFFAOYSA-N~Q8N884	1.00	1.00	1.00
GFFGJBXGBJISGV-UHFFFAOYSA-N~P15623	1.00	1.00	1.00
ZNQVEEAIQZEUHB-UHFFFAOYSA-N~C4IN73	1.00	1.00	1.00
LFQSCWFLJHTTHZ-UHFFFAOYSA-N~C4IN73	1.00	1.00	1.00
LZDKZFUFMNSQCJ-UHFFFAOYSA-N~C4IN73	1.00	1.00	1.00
WFSMVVDJSNMRAR-UHFFFAOYSA-N~C4IN73	1.00	1.00	1.00
XXJWXESWEXIICW-UHFFFAOYSA-N~C4IN73	1.00	1.00	1.00
WJVJBXHEMGVIMM-UHFFFAOYSA-N~C4IN73	1.00	1.00	1.00
YDXZRYZRBMQYBK-UHFFFAOYSA-N~C4IN73	1.00	1.00	1.00
LFQSCWFLJHTTHZ-UHFFFAOYSA-N~P0A617	1.00	1.00	1.00
ZNQVEEAIQZEUHB-UHFFFAOYSA-N~P0A617	1.00	1.00	1.00
LFQSCWFLJHTTHZ-UHFFFAOYSA-N~A0A0H3K0Z1	1.00	1.00	1.00
MXRBVRXQDKNIBH-UHFFFAOYSA-N~Q8WZK8	1.00	1.00	1.00
IKHGUXGNUITLKF-UHFFFAOYSA-N~Q8WZK8	1.00	1.00	1.00
CRSOQBOWXPBRES-UHFFFAOYSA-N~P14647	1.00	1.00	1.00
KFZMGEQAYNKOFK-UHFFFAOYSA-N~P14647	1.00	1.00	1.00
LJUQGASMPRMWIW-UHFFFAOYSA-N~O08505	1.00	1.00	1.00
QTBSBXVTEAMEQO-UHFFFAOYSA-N~A0A067E666	1.00	1.00	1.00
SEPQTYODOKLVSB-UHFFFAOYSA-N~A0A067E666	1.00	1.00	1.00
IKHGUXGNUITLKF-UHFFFAOYSA-N~A0A067E666	1.00	1.00	1.00
YYPNJNDODFVZLE-UHFFFAOYSA-N~A0A067E666	1.00	1.00	1.00
IKHGUXGNUITLKF-UHFFFAOYSA-N~C3L5T6	1.00	1.00	1.00
IKHGUXGNUITLKF-UHFFFAOYSA-N~P03420	1.00	1.00	1.00
QTBSBXVTEAMEQO-UHFFFAOYSA-N~C3L5T6	1.00	1.00	1.00
LFQSCWFLJHTTHZ-UHFFFAOYSA-N~O28558	1.00	1.00	1.00
GLUUGHFHXGJENI-UHFFFAOYSA-N~O28558	1.00	1.00	1.00
RWIVICVCHVMHMU-UHFFFAOYSA-N~P11838	1.00	1.00	1.00
OFBQJSOFQDEBGM-UHFFFAOYSA-N~P42196	1.00	1.00	1.00
WEPNJTDVIIKRIK-UHFFFAOYSA-N~P42196	1.00	1.00	1.00
POHLHDSBJAEFFB-UHFFFAOYSA-N~Q47NH7	1.00	1.00	1.00
OBAOAZLGEDFDPD-UHFFFAOYSA-N~P42196	1.00	1.00	1.00
JZMUUSXQSKCZNO-UHFFFAOYSA-N~P42196	1.00	1.00	1.00
AUCXIGOESXVILY-UHFFFAOYSA-N~P42196	1.00	1.00	1.00
MZPDTOMKQCMETI-UHFFFAOYSA-N~P42196	1.00	1.00	1.00
OFUNJBZXYQLZBO-UHFFFAOYSA-N~P42196	1.00	1.00	1.00
FHHSSXNRVNXTBG-UHFFFAOYSA-N~P42196	1.00	1.00	1.00
LQJJRPLOVQYMPJ-UHFFFAOYSA-N~P42196	1.00	1.00	1.00
LFQSCWFLJHTTHZ-UHFFFAOYSA-N~Q12HR3	1.00	1.00	1.00
NNPPMTNAJDCUHE-UHFFFAOYSA-N~Q2S2F8	1.00	1.00	1.00
MPCAJMNYNOGXPB-UHFFFAOYSA-N~Q2S2F8	1.00	1.00	1.00
LGAQJENWWYGFSN-UHFFFAOYSA-N~Q2S2F8	1.00	1.00	1.00
KOXWOWPVSGRFCZ-UHFFFAOYSA-N~Q2S2F8	1.00	1.00	1.00
HQTKNGJJNNTBLG-UHFFFAOYSA-N~Q2S2F8	1.00	1.00	1.00
BKOOMYPCSUNDGP-UHFFFAOYSA-N~Q2S2F8	1.00	1.00	1.00
OBAOAZLGEDFDPD-UHFFFAOYSA-N~Q2S2F8	1.00	1.00	1.00
KBOJMOXVQVJSGV-UHFFFAOYSA-N~Q2S2F8	1.00	1.00	1.00
KUEVAPFABUUVHS-UHFFFAOYSA-N~Q2S2F8	1.00	1.00	1.00
KBVSUNBCTPQWJL-UHFFFAOYSA-N~Q2S2F8	1.00	1.00	1.00
AUCXIGOESXVILY-UHFFFAOYSA-N~Q2S2F8	1.00	1.00	1.00
PDKDLYHHQBVFJL-UHFFFAOYSA-N~Q2S2F8	1.00	1.00	1.00
HYCSHFLKPSMPGO-UHFFFAOYSA-N~Q2S2F8	1.00	1.00	1.00
AWUCVROLDVIAJX-UHFFFAOYSA-N~Q2S2F8	1.00	1.00	1.00
MHZDONKZSXBOGL-UHFFFAOYSA-N~Q2S2F8	1.00	1.00	1.00
WFCSWCVEJLETKA-UHFFFAOYSA-N~O00255	1.00	1.00	1.00
GFFGJBXGBJISGV-UHFFFAOYSA-N~P00588	1.00	1.00	1.00
XTXSRNPFTNSIFY-UHFFFAOYSA-N~P11889	1.00	1.00	1.00
OJMIONKXNSYLSR-UHFFFAOYSA-N~A0A0D5YC82	1.00	1.00	1.00
UXKNAXNFIYFMIB-UHFFFAOYSA-N~A0A0D5YC82	1.00	1.00	1.00
GFFGJBXGBJISGV-UHFFFAOYSA-N~A0A0D5YC82	1.00	1.00	1.00
NJQRAAHKQQPUIT-UHFFFAOYSA-N~P00355	1.00	1.00	1.00
XXJWXESWEXIICW-UHFFFAOYSA-N~P30405	1.00	1.00	1.00
RTZKZFJDLAIYFH-UHFFFAOYSA-N~P30405	1.00	1.00	1.00
ZNQVEEAIQZEUHB-UHFFFAOYSA-N~P30405	1.00	1.00	1.00
VVDIZWFSGJERMA-UHFFFAOYSA-N~Q70GK9	1.00	1.00	1.00
SQOXZSRJWWMMCL-UHFFFAOYSA-N~P54818	1.00	1.00	1.00
IKHGUXGNUITLKF-UHFFFAOYSA-N~P78504	1.00	1.00	1.00
ATUOYWHBWRKTHZ-UHFFFAOYSA-N~A5K4U6	1.00	1.00	1.00
SQOXZSRJWWMMCL-UHFFFAOYSA-N~Q28640	1.00	1.00	1.00
KTFIIPGBMUUNEO-UHFFFAOYSA-N~Q28640	1.00	1.00	1.00
LFQSCWFLJHTTHZ-UHFFFAOYSA-N~Q9Y4B6	1.00	1.00	1.00
RTZKZFJDLAIYFH-UHFFFAOYSA-N~Q9Y4B6	1.00	1.00	1.00
ZNQVEEAIQZEUHB-UHFFFAOYSA-N~Q9Y4B6	1.00	1.00	1.00
QWENRTYMTSOGBR-UHFFFAOYSA-N~Q9UM73	1.00	1.00	1.00
VCRTUEWZYXRBFN-UHFFFAOYSA-N~nan	1.00	1.00	1.00
SQOXZSRJWWMMCL-UHFFFAOYSA-N~A1A4K5	1.00	1.00	1.00
LFQSCWFLJHTTHZ-UHFFFAOYSA-N~P00323	1.00	1.00	1.00
RWQNBRDOKXIBIV-UHFFFAOYSA-N~Q9UGP5	1.00	1.00	1.00
BSABBBMNWQWLLU-UHFFFAOYSA-N~A6QEK3	1.00	1.00	1.00
SQOXZSRJWWMMCL-UHFFFAOYSA-N~P32890	1.00	1.00	1.00
SYNQCHHUCDDFHE-UHFFFAOYSA-N~P32890	1.00	1.00	1.00
ZHNUHDYFZUAESO-UHFFFAOYSA-N~P17493	1.00	1.00	1.00
QJKCLMAXOCYFEJ-UHFFFAOYSA-N~P17493	1.00	1.00	1.00
LFQSCWFLJHTTHZ-UHFFFAOYSA-N~A0A089S8V3	1.00	1.00	1.00
GFFGJBXGBJISGV-UHFFFAOYSA-N~P49185	1.00	1.00	1.00
WFSMVVDJSNMRAR-UHFFFAOYSA-N~Q8X6I8	1.00	1.00	1.00
SNDZDGQLFKEBLF-UHFFFAOYSA-N~O00834	1.00	1.00	1.00
TXCXTHVUFAXSSL-UHFFFAOYSA-N~O00834	1.00	1.00	1.00
GFFGJBXGBJISGV-UHFFFAOYSA-N~Q8NEZ4	1.00	1.00	1.00
LFQSCWFLJHTTHZ-UHFFFAOYSA-N~P08069	1.00	1.00	1.00
LFQSCWFLJHTTHZ-UHFFFAOYSA-N~A0A023GUL3	1.00	1.00	1.00
NJQRAAHKQQPUIT-UHFFFAOYSA-N~A0A023GUL3	1.00	1.00	1.00
GLUUGHFHXGJENI-UHFFFAOYSA-N~A0A023GUL3	1.00	1.00	1.00
GFFGJBXGBJISGV-UHFFFAOYSA-N~P68431	1.00	1.00	1.00
RTZKZFJDLAIYFH-UHFFFAOYSA-N~P49065	1.00	1.00	1.00
KBVSUNBCTPQWJL-UHFFFAOYSA-N~Q05320	1.00	1.00	1.00
SQOXZSRJWWMMCL-UHFFFAOYSA-N~Q05320	1.00	1.00	1.00
IKHGUXGNUITLKF-UHFFFAOYSA-N~Q05320	1.00	1.00	1.00
KTFIIPGBMUUNEO-UHFFFAOYSA-N~Q05320	1.00	1.00	1.00
GFFGJBXGBJISGV-UHFFFAOYSA-N~O15648	1.00	1.00	1.00
XOBKSJJDNFUZPF-UHFFFAOYSA-N~Q9NPJ3	1.00	1.00	1.00
CAQYAZNFWDDMIT-UHFFFAOYSA-N~Q9NPJ3	1.00	1.00	1.00
CNJRPYFBORAQAU-UHFFFAOYSA-N~Q9NPJ3	1.00	1.00	1.00
RTZKZFJDLAIYFH-UHFFFAOYSA-N~Q9NPJ3	1.00	1.00	1.00
OPTASPLRGRRNAP-UHFFFAOYSA-N~F1NBW0	1.00	1.00	1.00
NJQRAAHKQQPUIT-UHFFFAOYSA-N~Q9ZNN8	1.00	1.00	1.00
IKHGUXGNUITLKF-UHFFFAOYSA-N~Q89YR8	1.00	1.00	1.00
IKHGUXGNUITLKF-UHFFFAOYSA-N~Q13740	1.00	1.00	1.00
WFCSWCVEJLETKA-UHFFFAOYSA-N~Q82L26	1.00	1.00	1.00
GLUUGHFHXGJENI-UHFFFAOYSA-N~Q82L26	1.00	1.00	1.00
ISAKRJDGNUQOIC-UHFFFAOYSA-N~F1NBW0	1.00	1.00	1.00
WGYKZJWCGVVSQN-UHFFFAOYSA-N~P0AES0	1.00	1.00	1.00
YCNVJVDARWYWLO-UHFFFAOYSA-N~P74102	1.00	1.00	1.00
IJDNQMDRQITEOD-UHFFFAOYSA-N~P74102	1.00	1.00	1.00
UEYQMGVWONDUNO-UHFFFAOYSA-N~P74102	1.00	1.00	1.00
BUOAKQCLRBVIOX-UHFFFAOYSA-N~P74102	1.00	1.00	1.00
MKNWFSSJMJLXMF-UHFFFAOYSA-N~A2QAN3	1.00	1.00	1.00
HDEMQQHXNOJATE-UHFFFAOYSA-N~A2QAN3	1.00	1.00	1.00
NJHDOZRKTCPDQE-UHFFFAOYSA-N~A2QAN3	1.00	1.00	1.00
WVDDGKGOMKODPV-UHFFFAOYSA-N~P03372	1.00	1.00	1.00
YBWLIIDAKFNRBL-UHFFFAOYSA-N~Q97MN4	1.00	1.00	1.00
SLVHIOYDKSBAGP-UHFFFAOYSA-N~Q97MN4	1.00	1.00	1.00
ZNQVEEAIQZEUHB-UHFFFAOYSA-N~A2QAN3	1.00	1.00	1.00
RTZKZFJDLAIYFH-UHFFFAOYSA-N~A2QAN3	1.00	1.00	1.00
LZDKZFUFMNSQCJ-UHFFFAOYSA-N~A2QAN3	1.00	1.00	1.00
XXJWXESWEXIICW-UHFFFAOYSA-N~A2QAN3	1.00	1.00	1.00
KBOJMOXVQVJSGV-UHFFFAOYSA-N~P74102	1.00	1.00	1.00
KUEVAPFABUUVHS-UHFFFAOYSA-N~P74102	1.00	1.00	1.00
IDMGVRDNZFQORW-UHFFFAOYSA-N~P74102	1.00	1.00	1.00
ABLZXFCXXLZCGV-UHFFFAOYSA-N~Q8BH64	1.00	1.00	1.00
RTZKZFJDLAIYFH-UHFFFAOYSA-N~P16333	1.00	1.00	1.00
LFQSCWFLJHTTHZ-UHFFFAOYSA-N~Q6FEW8	1.00	1.00	1.00
MPCAJMNYNOGXPB-UHFFFAOYSA-N~Q99MB1	1.00	1.00	1.00
RBOFGEFNFKNYQR-UHFFFAOYSA-N~Q99MB1	1.00	1.00	1.00
WEBNDTMKKAYEQS-UHFFFAOYSA-N~Q99MB1	1.00	1.00	1.00
KBVSUNBCTPQWJL-UHFFFAOYSA-N~Q99MB1	1.00	1.00	1.00
PMHXYERTGTWZAG-UHFFFAOYSA-N~Q99MB1	1.00	1.00	1.00
MXRBVRXQDKNIBH-UHFFFAOYSA-N~P00639	1.00	1.00	1.00
XOBKSJJDNFUZPF-UHFFFAOYSA-N~Q8PXX8	1.00	1.00	1.00
LFQSCWFLJHTTHZ-UHFFFAOYSA-N~Q8PXX8	1.00	1.00	1.00
GFFGJBXGBJISGV-UHFFFAOYSA-N~Q99558	1.00	1.00	1.00
YNAVUWVOSKDBBP-UHFFFAOYSA-N~O66036	1.00	1.00	1.00
IKHGUXGNUITLKF-UHFFFAOYSA-N~Q5QJ60	1.00	1.00	1.00
MXRBVRXQDKNIBH-UHFFFAOYSA-N~Q5QJ60	1.00	1.00	1.00
SQOXZSRJWWMMCL-UHFFFAOYSA-N~Q5QJ60	1.00	1.00	1.00
VCYYRDKGHLOTQU-UHFFFAOYSA-N~Q5QJ60	1.00	1.00	1.00
KTFIIPGBMUUNEO-UHFFFAOYSA-N~Q5QJ60	1.00	1.00	1.00
KBVSUNBCTPQWJL-UHFFFAOYSA-N~P00639	1.00	1.00	1.00
MPCAJMNYNOGXPB-UHFFFAOYSA-N~P00639	1.00	1.00	1.00
RBOFGEFNFKNYQR-UHFFFAOYSA-N~P00639	1.00	1.00	1.00
LFQSCWFLJHTTHZ-UHFFFAOYSA-N~Q9GK12	1.00	1.00	1.00
SQOXZSRJWWMMCL-UHFFFAOYSA-N~P13006	1.00	1.00	1.00
MPCAJMNYNOGXPB-UHFFFAOYSA-N~P13006	1.00	1.00	1.00
QFHKFGOUFKUPNX-UHFFFAOYSA-N~P13006	1.00	1.00	1.00
NZYHOIVONUQSLS-UHFFFAOYSA-N~P13006	1.00	1.00	1.00
KTFIIPGBMUUNEO-UHFFFAOYSA-N~P13006	1.00	1.00	1.00
MPCAJMNYNOGXPB-UHFFFAOYSA-N~O33336	1.00	1.00	1.00
UFULAYFCSOUIOV-UHFFFAOYSA-N~O33336	1.00	1.00	1.00
LFQSCWFLJHTTHZ-UHFFFAOYSA-N~Q8IM15	1.00	1.00	1.00
HUMNYLRZRPPJDN-UHFFFAOYSA-N~B8FW00	1.00	1.00	1.00
MPUUQNGXJSEWTF-UHFFFAOYSA-N~B8FW00	1.00	1.00	1.00
KABXUUFDPUOJMW-UHFFFAOYSA-N~B8FW00	1.00	1.00	1.00
JWEZZFQTYSYUAW-UHFFFAOYSA-N~B8FW00	1.00	1.00	1.00
LFQSCWFLJHTTHZ-UHFFFAOYSA-N~Q48A34	1.00	1.00	1.00
KZVAAIRBJJYZOW-UHFFFAOYSA-N~P49773	1.00	1.00	1.00
WKKZXJYKZMLQRD-UHFFFAOYSA-N~nan	1.00	1.00	1.00
LFQSCWFLJHTTHZ-UHFFFAOYSA-N~P04271	1.00	1.00	1.00
XXJWXESWEXIICW-UHFFFAOYSA-N~P04271	1.00	1.00	1.00
ZNQVEEAIQZEUHB-UHFFFAOYSA-N~P04271	1.00	1.00	1.00
RTZKZFJDLAIYFH-UHFFFAOYSA-N~P04271	1.00	1.00	1.00
FBUKVWPVBMHYJY-UHFFFAOYSA-N~Q8GS38	1.00	1.00	1.00
KUEVAPFABUUVHS-UHFFFAOYSA-N~P42196	1.00	1.00	1.00
HQTKNGJJNNTBLG-UHFFFAOYSA-N~P42196	1.00	1.00	1.00
IKHGUXGNUITLKF-UHFFFAOYSA-N~P68343	1.00	1.00	1.00
MXRBVRXQDKNIBH-UHFFFAOYSA-N~P68343	1.00	1.00	1.00
UYTPUPDQBNUYGX-UHFFFAOYSA-N~Q58194	1.00	1.00	1.00
NJQRAAHKQQPUIT-UHFFFAOYSA-N~Q658P3	1.00	1.00	1.00
MPCAJMNYNOGXPB-UHFFFAOYSA-N~P01137	1.00	1.00	1.00
KTFIIPGBMUUNEO-UHFFFAOYSA-N~P01137	1.00	1.00	1.00
SQOXZSRJWWMMCL-UHFFFAOYSA-N~P01137	1.00	1.00	1.00
VCYYRDKGHLOTQU-UHFFFAOYSA-N~P01137	1.00	1.00	1.00
LFQSCWFLJHTTHZ-UHFFFAOYSA-N~J3QW33	1.00	1.00	1.00
LFQSCWFLJHTTHZ-UHFFFAOYSA-N~P01116	1.00	1.00	1.00
RTZKZFJDLAIYFH-UHFFFAOYSA-N~P01116	1.00	1.00	1.00
TVMXDCGIABBOFY-UHFFFAOYSA-N~P07110	1.00	1.00	1.00
WFSMVVDJSNMRAR-UHFFFAOYSA-N~P07110	1.00	1.00	1.00
RTZKZFJDLAIYFH-UHFFFAOYSA-N~P07110	1.00	1.00	1.00
LFQSCWFLJHTTHZ-UHFFFAOYSA-N~P07110	1.00	1.00	1.00
LZDKZFUFMNSQCJ-UHFFFAOYSA-N~P07110	1.00	1.00	1.00
ZNQVEEAIQZEUHB-UHFFFAOYSA-N~P07110	1.00	1.00	1.00
YDXZRYZRBMQYBK-UHFFFAOYSA-N~P07110	1.00	1.00	1.00
XXJWXESWEXIICW-UHFFFAOYSA-N~P07110	1.00	1.00	1.00
WJVJBXHEMGVIMM-UHFFFAOYSA-N~P07110	1.00	1.00	1.00
HGINCPLSRVDWNT-UHFFFAOYSA-N~P04585	1.00	1.00	1.00
UHOVQNZJYSORNB-UHFFFAOYSA-N~P56524	1.00	1.00	1.00
SQOXZSRJWWMMCL-UHFFFAOYSA-N~Q9QUK6	1.00	1.00	1.00
ZNQVEEAIQZEUHB-UHFFFAOYSA-N~Q83XK4	1.00	1.00	1.00
GLUUGHFHXGJENI-UHFFFAOYSA-N~Q9HFE4	1.00	1.00	1.00
NNPPMTNAJDCUHE-UHFFFAOYSA-N~Q8PWY1	1.00	1.00	1.00
HFJRKMMYBMWEAD-UHFFFAOYSA-N~Q9JHF9	1.00	1.00	1.00
PYLWMHQQBFSUBP-UHFFFAOYSA-N~A0A076Q3N8	1.00	1.00	1.00
IKHGUXGNUITLKF-UHFFFAOYSA-N~P31522	1.00	1.00	1.00
WEBNDTMKKAYEQS-UHFFFAOYSA-N~P81382	1.00	1.00	1.00
PMHXYERTGTWZAG-UHFFFAOYSA-N~P81382	1.00	1.00	1.00
QFHKFGOUFKUPNX-UHFFFAOYSA-N~O52269	1.00	1.00	1.00
UFULAYFCSOUIOV-UHFFFAOYSA-N~P80643	1.00	1.00	1.00
TZJGKUCHNFFHGN-UHFFFAOYSA-N~P05089	1.00	1.00	1.00
HGBOYTHUEUWSSQ-UHFFFAOYSA-N~P00374	1.00	1.00	1.00
RTZKZFJDLAIYFH-UHFFFAOYSA-N~O31678	1.00	1.00	1.00
NJRFAMBTWHGSDE-UHFFFAOYSA-N~O31678	1.00	1.00	1.00
LFQSCWFLJHTTHZ-UHFFFAOYSA-N~O31678	1.00	1.00	1.00
WFSMVVDJSNMRAR-UHFFFAOYSA-N~O31678	1.00	1.00	1.00
LZDKZFUFMNSQCJ-UHFFFAOYSA-N~O31678	1.00	1.00	1.00
ZNQVEEAIQZEUHB-UHFFFAOYSA-N~O31678	1.00	1.00	1.00
XXJWXESWEXIICW-UHFFFAOYSA-N~O31678	1.00	1.00	1.00
KIAMPLQEZAMORJ-UHFFFAOYSA-N~O31678	1.00	1.00	1.00
HYDWALOBQJFOMS-UHFFFAOYSA-N~O31678	1.00	1.00	1.00
GTAKOUPXIUWZIA-UHFFFAOYSA-N~O31678	1.00	1.00	1.00
RRQYJINTUHWNHW-UHFFFAOYSA-N~O31678	1.00	1.00	1.00
IXFAFGFZFQHRLB-UHFFFAOYSA-N~O31678	1.00	1.00	1.00
SQOXZSRJWWMMCL-UHFFFAOYSA-N~C3VEV9	1.00	1.00	1.00
KTFIIPGBMUUNEO-UHFFFAOYSA-N~C3VEV9	1.00	1.00	1.00
DKGAVHZHDRPRBM-UHFFFAOYSA-N~P29068	1.00	1.00	1.00
RUPAXCPQAAOIPB-UHFFFAOYSA-N~P29068	1.00	1.00	1.00
NNPPMTNAJDCUHE-UHFFFAOYSA-N~P29068	1.00	1.00	1.00
ATUOYWHBWRKTHZ-UHFFFAOYSA-N~P04035	1.00	1.00	1.00
GFFGJBXGBJISGV-UHFFFAOYSA-N~P54132	1.00	1.00	1.00
MXRBVRXQDKNIBH-UHFFFAOYSA-N~P40223	1.00	1.00	1.00
IKHGUXGNUITLKF-UHFFFAOYSA-N~P40223	1.00	1.00	1.00
UHOVQNZJYSORNB-UHFFFAOYSA-N~P53634	1.00	1.00	1.00
GFFGJBXGBJISGV-UHFFFAOYSA-N~P26325	1.00	1.00	1.00
GVYXVTMGVHVEJJ-UHFFFAOYSA-N~A5H1I6	1.00	1.00	1.00
GFFGJBXGBJISGV-UHFFFAOYSA-N~Q9F1X5	1.00	1.00	1.00
PAYRUJLWNCNPSJ-UHFFFAOYSA-N~P04035	1.00	1.00	1.00
VCYYRDKGHLOTQU-UHFFFAOYSA-N~A0A0M3KKW8	1.00	1.00	1.00
KTFIIPGBMUUNEO-UHFFFAOYSA-N~A0A0M3KKW8	1.00	1.00	1.00
SQOXZSRJWWMMCL-UHFFFAOYSA-N~P53634	1.00	1.00	1.00
ABLZXFCXXLZCGV-UHFFFAOYSA-N~P17612	1.00	1.00	1.00
XHLCYFVJQKWNRH-UHFFFAOYSA-N~P53634	1.00	1.00	1.00
UKDWXNRCKBVDNJ-UHFFFAOYSA-N~P17612	1.00	1.00	1.00
RAIPHJJURHTUIC-UHFFFAOYSA-N~P35557	1.00	1.00	1.00
YXFVVABEGXRONW-UHFFFAOYSA-N~P07688	1.00	1.00	1.00
WVDDGKGOMKODPV-UHFFFAOYSA-N~P07688	1.00	1.00	1.00
GFFGJBXGBJISGV-UHFFFAOYSA-N~O59172	1.00	1.00	1.00
ABLZXFCXXLZCGV-UHFFFAOYSA-N~P40616	1.00	1.00	1.00
LFQSCWFLJHTTHZ-UHFFFAOYSA-N~Q8XAK8	1.00	1.00	1.00
WFSMVVDJSNMRAR-UHFFFAOYSA-N~P17811	1.00	1.00	1.00
RTZKZFJDLAIYFH-UHFFFAOYSA-N~P17811	1.00	1.00	1.00
ZNQVEEAIQZEUHB-UHFFFAOYSA-N~P17811	1.00	1.00	1.00
LZDKZFUFMNSQCJ-UHFFFAOYSA-N~P17811	1.00	1.00	1.00
WJVJBXHEMGVIMM-UHFFFAOYSA-N~P17811	1.00	1.00	1.00
LFQSCWFLJHTTHZ-UHFFFAOYSA-N~P17811	1.00	1.00	1.00
XXJWXESWEXIICW-UHFFFAOYSA-N~P17811	1.00	1.00	1.00
IAHZBRPNDIVNNR-UHFFFAOYSA-N~K7WDL7	1.00	1.00	1.00
ZNQVEEAIQZEUHB-UHFFFAOYSA-N~P10958	1.00	1.00	1.00
XXJWXESWEXIICW-UHFFFAOYSA-N~P10958	1.00	1.00	1.00
LFQSCWFLJHTTHZ-UHFFFAOYSA-N~P10958	1.00	1.00	1.00
WFSMVVDJSNMRAR-UHFFFAOYSA-N~P10958	1.00	1.00	1.00
RTZKZFJDLAIYFH-UHFFFAOYSA-N~P10958	1.00	1.00	1.00
GTAKOUPXIUWZIA-UHFFFAOYSA-N~P10958	1.00	1.00	1.00
RRQYJINTUHWNHW-UHFFFAOYSA-N~P10958	1.00	1.00	1.00
LZDKZFUFMNSQCJ-UHFFFAOYSA-N~P10958	1.00	1.00	1.00
JIDDDPVQQUHACU-UHFFFAOYSA-N~Q9HYN5	1.00	1.00	1.00
IKHGUXGNUITLKF-UHFFFAOYSA-N~A9CF87	1.00	1.00	1.00
SQOXZSRJWWMMCL-UHFFFAOYSA-N~Q6RJQ3	1.00	1.00	1.00
SQOXZSRJWWMMCL-UHFFFAOYSA-N~P05546	1.00	1.00	1.00
VCYYRDKGHLOTQU-UHFFFAOYSA-N~Q6RJQ3	1.00	1.00	1.00
IKHGUXGNUITLKF-UHFFFAOYSA-N~P05546	1.00	1.00	1.00
KTFIIPGBMUUNEO-UHFFFAOYSA-N~Q6RJQ3	1.00	1.00	1.00
KTFIIPGBMUUNEO-UHFFFAOYSA-N~P05546	1.00	1.00	1.00
KTFIIPGBMUUNEO-UHFFFAOYSA-N~P35961	1.00	1.00	1.00
UIUJIQZEACWQSV-UHFFFAOYSA-N~P08473	1.00	1.00	1.00
SQOXZSRJWWMMCL-UHFFFAOYSA-N~P08473	1.00	1.00	1.00
[truncated: 46,152 more rows]
