# Supplementary material for: Decomposing compounds enables reconstruction of interaction fingerprints for structure-based drug screening
Source: J Cheminform. 2022 Mar 15;14:17. doi: 10.1186/s13321-022-00592-w (PMC8922937; doi:10.1186/s13321-022-00592-w)
Supplement: Supplementary file 3 — Additional file 3. ChEMBL data set with reconstructed fingerprints: The file shows for each compound-target complex in our ChEMBL dataset: the compound’s InChiKey, the target’s UniProt ID, and the reconstructed fingerprint. [file 13321_2022_592_MOESM3_ESM.xlsx]

## Sheet: Chembl_FPrecon
LIGINCHI	LIGSMILE	UNIREP	FP_RECONSTRUCTED
YDBFEELXWGATBW-UHFFFAOYSA-N	CNC(=O)c1ccc(c2ccccc2NS(C)(=O)=O)cc1OC1CCN(C(=O)c2ccc(Br)s2)C1	O15382	000000000000000000000000000000000000000000000000000000000000000000000000000000000000000000000000000000000000000000000010000000000000000000000000000000000000000000000000000000000000000000000000000000000000000000000000000000000000000000000000000000000000000000000000000000000000000000000000000000000000000000000000000000000000000000000000000000000000000000001000000000000000000000000000000000000000000…
JYTNQNCOQXFQPK-UHFFFAOYSA-N	Cc1ccc(n2nccn2)c(C(=O)N2CCN(c3nc4cc(Cl)ccc4o3)CCC2C)c1	O43613	000000000000000000000000000000000000000000000000000000000100000001000000000000000000010000000000000000000000000000000000000000000000000000000000000000000000000000000001000000000000000000010000000000000000000000000000000000000000000000000000000000000000000000000000000000000000000000000000000000000000000000000000000000000000000000000000000000000000000000000000000000000000000000000000000000000000000…
AGSOOCUNMTYPSE-UHFFFAOYSA-N	CC(C)(C)c1onc(OCP(=O)(O)O)c1CC(N)C(=O)O	P22756	000000000000000000000000000000000000000000000000000000000000000000000000000000000000000000000000000000000000000000000000000000000000000000000000000000000000000000000000000000000000000000000000100000000000000000000000000000000000000000000000000000000000000001000000000000000000000000000000000001000000110001000010000000000000000000000000000000000000000000000000000000000000001000000000000000000000000…
BUVDECVXNCTPPN-UHFFFAOYSA-N	NC(=O)c1cc(c2ccc(Cl)c(Cl)c2)cc2c1=NC1=CC=C(C(=O)N3CCOCC3)CC=21	O60674	000000000000000000000000000000000000000000000000000000000000000000000000000000000000000000000000000000000000000000000000000000000000000000000000000000000000000000000000000000010000000000010000000000000000000000000000000000000000000000000000010000000000000000000000000000000000000000000000000000000000000000000000000000000000000000000000000000000000000000000000000000000000000001000000000000000000100…
UBPYILGKFZZVDX-UHFFFAOYSA-N	COc1cc(Nc2c(C#N)cnc3cc(OCCCN4CCN(C)CC4)c(OC)cc23)c(Cl)cc1Cl	O94804	000000000000000000000000000000000000000000000000000000000000000000000000000000000000000000000000000000000000000000000000000000000000000000000000000000000000000000000000000000000000000000000000000000000000001000000000000000000000000000000000000000000000000000000000000000000000000000000000000000000000000000000000000000000000000000000000000000000000000000000000000000000000000001000000000000000000000…
OXJGQTIVCHEXQS-UHFFFAOYSA-N	CS(=O)(=O)c1ccc(C(CCNC(=O)c2ccc(C#N)cc2)c2ccc(F)cc2)cc1	P34913	000000000000000000000000000000000000000000000000000000000000000000000000000010000000010000000000000000000000000000000000000000000000000001000000000000000000000000000000000000000000000000010000000000000000000000000000000000000000000000000000000000000000000000000000000000000100000000000000000000000000000000000000000000000000000000000000000000000000000100000000000000000000000001000000000000000000000…
IPCSVZSSVZVIGE-UHFFFAOYSA-N	CCCCCCCCCCCCCCCC(=O)O	P05413	000000000000000000000000000000000000000000000000000000000000000000000000000000000000000000000000000000000000000000000000000000000000000000000000000000000000000000000000000000000000000000000000000000000000000000000000000000000000000000000000000000000000000000000000000000000000000000000000000000000000000000000000000000000000000000000000000000000000000000000000000000000000000000000000000000000000000…
ZTOXOFNMGQGCFV-UHFFFAOYSA-N	CN(CCCOc1ccc(Cc2ccccc2)cc1)CCC(O)O	P09960	000000000000000000000000000000000000000000000000000000000000000000000000000000000000010000000000000000000000000000000000000000000000000000000000000000000000000000000000000000000000000000000000000000000000000000000000000100000000000000000000000000000000000001000000000000000000000000000000000000000000000000000000000000000000000000000000000000000000000000001000000000000000000001000000000000000000000…
DNZGEPPZYMAFLN-UHFFFAOYSA-N	CC(Oc1cc(c2cc(c3cc(CN(C)C)cs3)cnc2N)ccc1C(N)=O)c1ccccc1C(F)(F)F	P51955	000000000000000000000000000000000000000000000000000000000000000000000000000000000000000010000000000000000000000000000000000000000000000000000000000100000000000000000000000000010000000000000000000000000000001000000000000000000000000000000000010000000000000000000000000000000000000000000000000000000000000000000000000000000000000000000000000000000000000100000000000000000000000000000000000000000000000…
PGZJYUJKVGSJFI-UHFFFAOYSA-N	O=C(Nc1ccc2c(c1)CNCC2)c1ccc(F)cc1	Q14680	000000000000000000000000000000000000000000000000000100000100000000000000000000000000010000000000000000000000000000000000000000000000000000000000000000000000000000000000000000000000000000010000000000000000000000000000000000000000000000000000000000000000000000000000000000000000000000000000000000000000000000000000000000000000000000000000000000000000000000001000000000000000000001000000000000000000000…
HJQQVNIORAQATK-UHFFFAOYSA-N	CCC(=C(c1ccccc1)c1ccc(C=CC(=O)O)cc1)c1ccccc1	P03372	000000000000000000000000000000000000000000000000000000000000000000000000000000000000000000000000000000000000000000000000000000000000000000000000000000000000000000000000000000000000000000000000000000000000000000000000000000000000000000000000000000000000000000000000000000000000000000000000000000000000000000000000000000000000000000000000000000000000000000001000000000000000000001000000000000000000000…
BLWUSVIQKXFPMM-UHFFFAOYSA-N	Cc1ccc2c(c1)=CC(C(=O)N1CCC(CCO)CC1)N=2	P42330	000000000000000000000000000000000000000000000000000000000000000000000000000000000000010000000000000000000000000000000000000000000000000000000000000000000000000000000000000000000000000000000000000000000000000000000000000000000000000000000000000000000000000000000000000000000000000000000000000000000000000000000000000000000000000000000000000000000000000000000000000000000000000001000000000000000001000…
DPJQBOWFYJTIJB-UHFFFAOYSA-N	COc1ccc(c2nsc(C)c2C(=O)NC(=N)NCc2cc(Cl)c(N)c(Cl)c2)cc1	P56817	000000000000000000000000000000000000000000000000000000000000000000000000000000000000000000000000000000000000000000000000000000000000000000000000000000000000000000000000000000000000000001000000000000000000000000000000000000000000000000000000000000000000000000000000000000000000000000000000000000000000000000000000000000000000000000000000000000000000000000000000000000000000000000000000100000000000000…
AXXYLTBQIQBTES-UHFFFAOYSA-N	NC(Cn1cc(I)c(=O)[nH]c1=O)C(=O)O	P19491	000000000000000000000000000000000000000000000000000000000000000000000000000000000000000000000000000000000000000000000010000000000000000001000000000000000000000000000000000000000000000000000000000000000000000000000000000000000000000000000000000000000000000000000000000000000000000000000000000000000000000000000000000000000000000000000000000000000000000000000000000000000000000000000000000000000000000…
JUPXUUVNFDASIY-UHFFFAOYSA-N	Cc1cc(n2ccnc2)cc2[nH]c(C3C(=O)N=CC=C3NCc3ccccn3)nc12	P08069	000000000000000000000000000000000000000000000000000000000000000000000000000000000000000000000000000000000000000000000000000000000000000000000000000000000000000000000000000000000000000000000000000000000000000000000000000000001000000000000000000000000000000000000000000000000000000000000000000000000000000000000000000000000000000000000000000000000000000000001000000000000000000001000000000000000000000…
LPEPZBJOKDYZAD-UHFFFAOYSA-N	O=C(O)c1ccccc1Nc1cccc(C(F)(F)F)c1	P42330	000000000000000000000000000000000000000000000000000000000000000000000000000000000000000000000000000000000000000000000000000000000000000000000000000000000000000000000000000000000000000000000000000000000000000000000000000000000000000000000000000000000000000000000000000000000000000000000000000000000000000000000000000000000000000000000000000000000000000000000000000000000000000000000000000000000000000…
MNECEOARQJWNKL-UHFFFAOYSA-N	CC1CCN(CCC2=CN(C3NC=Cc4c3nc[nH]c4=O)NC2)CC1	O75164	000000000000000000000000000000000000000000000000010000000000000000000000000000000000000000000000000000000000000000000000000000000000000000000000000000000000000000000000000000000000000000000000000000000000000000000000000000000000000000000000000000000000000000000000000000000000000000000000000000000000000000000000000000000000000000000000000000000000000000000000000000000000000000000000000000000000000…
KTEIFNKAUNYNJU-UHFFFAOYSA-N	CC(Oc1cc(c2cnn(C3CCNCC3)c2)cnc1N)c1c(Cl)ccc(F)c1Cl	P08581	000000000000000000000000000000000000000000000000000000000000000000000000000000000000000000000000000000000000000000000000000000000000000000000000000000000000000000000000000000000000000000000000000000000000000000000000000000000000000000000000000000000000000000000000000000000000000000000000000000000000000000000000000000000000000000000000000000000000000000000000000000000000000000000000000000000000000…
NXWASIVXQMMPLM-UHFFFAOYSA-N	CNC(CNC(=O)N1CCCC(C(OCCNC(=O)OC)c2cccc(Cl)c2)C1)CC1CCCOC1	P00797	000000000000000000000000000000000000000000000000000000000000000000000000000000000000000000000000000000000000000000000000000000000000000000000000000000000000000000000000000000000000000000000000000000000000000000000000000000000000000000000000000000000000000000000000000000000000000000000000000000000000000000000000000000000000000000000000000000000000000000000000000000000000000001000000000000000000000…
FVCUZJIKIIWHJD-UHFFFAOYSA-N	Cc1cc(N)nc(COCC(CN)OCc2cc(C)cc(N)n2)c1	Q62600	000000000000000000000000000000000000000000000000000000000000000000000000000000000000000000000000000000000000000000000000000000000000000000000000000000000000000000000000000000000000000000000000000000000000000000000000000000000000000000000000000000000000000000000000000000000000000000000000000000000000000000000000000000000000000000000000000000000000000000000000000000000000000000000000000000000000000…
IVJPEEHVYKDQEO-UHFFFAOYSA-N	NC(=O)c1cc(c2ccccc2)cc(c2ccc(S(N)(=O)=O)cc2)c1N	O15111	000000000000000000000000000000000000000000000000000000000000000000000000000000000000000000000000000000000000000000000000000000000000000000000000000000000000000000000000000000000000000000000000000000000000000000000000000000000000000000000000000000000000000000000000000000000000000000000000000000000000000000000000000000000000000000000000000000000000000000000000000000000000000000000000000000000000000…
YGSDEFSMJLZEOE-UHFFFAOYSA-N	O=C(O)c1ccccc1O	P00918	000000000000000000000000000000000000000000000000000000000000000000000000000000000000000000000000000000000000000000000000000000000000000000000000000000000000000000000000000000000000000000000000000000000000000000000000000000000000000000000000000000000000000000000000000000000000000000000000000000000000000000000000000000000000000000000000000000000000000000000000000000000000000001000000000000000000000…
VOYXDWSUNQJWTO-UHFFFAOYSA-N	Cc1ccc2c(c1)nc(CCc1nc(C)c3ncccn13)n2c1ccccc1	Q9Y233	000000000000000000000000000000000000000000000000000000000000000000000001000000000000000010000000000000000000000000000000000000000000000000000000000000000000000000000000000000000000000000000000000000000000000000000000000000000001000000000000000000000000000000000000000000000000000000000000000000000000000000000000000000000000000000000000000000000000000000000000000000000000000000000000000000000000000…
AJYDHQLWKISWPG-UHFFFAOYSA-N	Cc1cc(N)nc(C=Cc2cc(CCCN)cc(CCc3cc(C)cc(N)n3)c2)c1	P29476	000000000000010010000000000000000000000000000000000000000000000000000000000000000000000000000000000000000000000000000000000000000000000000000000000000000000000000000000000000010000000000000000000000000000000000000000000000000000000000000000000000000000000001000000000000000000000000000000000000000000000000000000000000000000000000000000000000000000000000000000000000000000000000000000001000000000000…
CDOVNWNANFFLFJ-UHFFFAOYSA-N	c1ccc2c(c1)nccc2c1cnn2cc(c3ccc(N4CCNCC4)cc3)cnc12	O00238	000000000000000000000000000000000000000000000000000000000100000000000000000000000000000000000000000000000000000000000000000000000000000000000000000000000000000000000000000000010000000000010000000000000000000000000000000000000000000000000000000000000000000000000000000000000000000000000000000000000000000000000000000000000000000000000000000000000000000000001000000000000000000001000000100000000000000…
QQDWEVONJRXVDB-UHFFFAOYSA-N	ON=C(O)CN(CCO)S(=O)(=O)c1ccc(c2ccccc2)cc1	P39900	000000000000000000000000000000000000000000000000000000000000000000000000000000000000000000000000000000000000000000000000000000000000000000000000000000000000000000000000000000000000000000000000000000000000000000000000000000000000000000000000000000000000000000000000000000000000000000000000000000000000000000000000000000000000000000000000000000000000000000000000000000000000000000000000000000000000000…
HOKKPVIRMVDYPB-UHFFFAOYSA-N	N#CN=C1SCCN1Cc1ccc(Cl)nc1	Q8WSF8	000000000000000000100000000000001000000000000000000000000000000000000000000000000000000000000000000000000000000000000000000000000000000000000001000000000000000000000000000000000000000000000000000000000000000000000000000000000000000000000000000000000000000000000000000000000000000000000000000000000000000000010000000000000000000000000000000000000000000000000000000000000000000000000000000000000000010…
DJLGJKDETZQTBO-UHFFFAOYSA-N	O=C1NC(=O)c2c1c1c(cc2c2ccccc2)=NC2=CC=C(O)CC=12	P30291	000000000000000000000000000000000000000000000000000100000100000001000000000000000000010010000000000000000000000000000000000000000000000000000000000000000000000000000000000000000000000000010000000000000000000000000000000000000000000000000000000000000000000000000000000000000000000000000000000000000000000000000000000000000000000000000000000000100000000000001000000000000000000000000000000000000000000…
HOHFTRIQTPLVFO-UHFFFAOYSA-N	CCc1ccc(C(C)CC(=O)NC2OC(CO)C(O)C(O)C2O)cc1	P11217	000000000000000000000000000000000000000000000000000000000000000000000000000000000000000000000000000000000000000000000000000000000000000001000000000000000000000000000000000000000000000000000000000000000000000000000000000000000000000000000000000000000000000000000000000000000100000000000000000000000000000000000000000000000000000000000000000000100000000000000000000000000000000001000000000000000000100…
UDBHGUOSOKOIAX-UHFFFAOYSA-N	O=C(CSc1nc(C(F)(F)F)cc(=O)[nH]1)N1CCCCC1	P15090	000000000000000000000000000000000000000000000000010000000000000000000001000000000000000000000000000000000000000000000000000000000000000001000000000000000000000000000000000000000000000000000000000000000000000000000000000000000000000000000000000000000000000000000000000000000000000000000000000000000000000000000000000000000000000000000000000000000000000000000000000000000000001000000000000000000000000…
MENNDDDTIIZDDN-UHFFFAOYSA-N	Cc1cc(C)nc(SCC(=O)Nc2ncc(Cc3cccc4ccccc34)s2)n1	Q8IXJ6	000000000000000000000000000000000000000000000000000000000100000000000000000000000000010010000000000000000000000000000000000000000000000000000000000000000000000000000000000000000000000000000000000000000000000000000000000000000000000000000000000000000000000000000000000000000000000000000000000000000000000000000000000000000000000000000000000000000000000000000000000000000000000000000000000000000000000…
NNYRUSJDMFVRJF-UHFFFAOYSA-N	CCc1ccc(N=C2SC(=Cc3ccncc3)C(=O)N2CCOC)cc1	O14965	000000000000000000000000000000000000000000000000000000000000000000000000000000000000000000000000000000000000000000000000000000000000000000000000000000000000000000000000000000000000000000010000000000000000000000000000000000000000000000000000000000000000000000000000000000001000000000000000000000000000000000000000000000000000000000000000000000000000000000001000000000000000000001000000000000000000000…
DBSZOJZOYSMYOX-UHFFFAOYSA-N	CC(NC(=O)C1=C2N=C(C3CC3)CN=C2N=C1)C(C)(C)O	P52333	000000000000000000000000000000000000000010000000000000000000000000000000000000000000000000000000000000000000000000000000000000000000000000000000000000000000000000000000000000010000000000000000000000000000000000000000000000000000000000000000000000000000000000000000000000000000000000000000000000000000000000000000000000000000000000000000000000000000000000001000000000000000000001000000001000000000000…
FYJKPCFYYJGKDO-UHFFFAOYSA-N	COc1cccc(OCC(=O)Nc2ccc(c3nc4ccccc4s3)cc2)c1	Q7TVI1	000000000000000000000000000000000000000000000000000000000000000000000000000000000000010000000000000000000000000000000000000000000000000000000000000000000000000000000000000000000000000000010000000000000000000000000000000000000000000000000000000000000000000000000000000000000000000000000000000000000000000000000000000000000000000000000000000000000000000000000000000000000000000000000000000000000000000…
UUIYULWYHDSXHL-UHFFFAOYSA-N	NC(Cn1ccc(=O)n(Cc2ccccc2C(=O)O)c1=O)C(=O)O	P22756	000000000000000000000000000000000000000000000000000000000000000000000000000000000000000000000000000000000000000000000000010000000000000000000000000000000000000000000000000000000000000000010000000000000000000000000000000000000000000000000000000000000000000000000000000000000000000000000000000000000000000000000000000000000000000000000000000000000000000000000000000000000000000000000000000000000000000…
ZDMGIZFQKKDWAO-UHFFFAOYSA-N	CCOC(=O)c1c(NC(=O)Cc2cccs2)sc2c1CCN(C(=O)OCC)C2	Q08499	000000000000000000000000000000000000000000000000000000000000000000000000000000000000000000000000000000000000000000000000000000000000000000000000000000000000000000000000000000000000000000000000000000000000000000000000000000000000000000000000000000000000000000000000000000000000000000000000000000000000000000000000000000000000000000000000000000000000000000000000000000000000000000000000000000000000000…
NYSLPKXXILEKDL-UHFFFAOYSA-N	CN1CCC(NC(=O)c2ccc(Nc3cc(NCc4ccccc4)c(C(N)=O)cn3)cc2)CC1	P52333	000000000000000000000000000000000000000000000000000000000000000000000000000000000000000000000000000000000000000000000000000000000000000000000000000000100000000000000000000000000000000000000000000000000000000000000000000000000000000000000000000000000000000000000000000000000000000000000000000000000000000000000000000000000000000000000000000000000000000000001000000000000000000001000000000000000000000…
AUMDBEHGJRZSOO-UHFFFAOYSA-N	Nc1ncnc2c1c(COc1cccc(Cl)c1)nn2C1CCOCC1	P49674	000000000000000000000000000000000000000000000000000000000100000000000000000000000000000000000000000000000000000000000000000000000000000000000000000000100000000000000000000000010000000000000000000000000000000000000000100000010000000000000000000000000000000000000000000000001000000000000000000000000000000000000000000000000000000000000000000000000000000000001000000000000000000001000000000000000000000…
YHEHVRSGKUYDON-UHFFFAOYSA-N	Oc1ccc(c2ccc3c(Cl)c(O)ccc3c2)cc1	Q92731	000000000000000000000000000000000000000000000000000000000000000000000000000000000000000000000000000000000000000000000000000000000000000000000000000000000000000000000000000000000000000000000000000000000000000000000000000000000000000000000000000000000000000000000000000000000000000000000000000000000000000000000000000000000000000000000000000000000000000000000000000000000000000001000000000000000000000…
DDSLONVJHZPSBB-UHFFFAOYSA-N	CC(O)=C(C#N)C(=O)Nc1ccc(c2ccccc2Cl)c(Cl)c1	Q02127	000000000000000000000000000000000000000000000000000000000000000000000000000000000000000000000000000000000000000000000000000000000000000000000000000000000000000000000000000000000000000000000000000000000000000000000000000000000000000000000000000000000000000000000000000000000000000000000000000000000000000000000000000000000000000000000000000000000000000000001000000000000000000001000000000000000000000…
GFOBMGVVDGTGAJ-UHFFFAOYSA-N	CCOc1ccc(C(C)=O)cc1NC(=O)c1cccc(C(=O)O)c1	Q92793	000000000000000000000000000000000000000000000000000000000000000000000000000000000000000000000000000000000000000000000000000000000000000000000000000000000000000000000000000000000000000000000000000000000000000000000000000000000000000000000000000000000000000000000000000000000000000000000000000000000000000000000000000000000000000000000000000000000000000000000000000000000000000000000000000000000000000…
QNPDZAICBBMTKC-UHFFFAOYSA-N	O=C1NC(=O)N(C2CC(O)C(COP(=O)(O)O)O2)[CH]C1F	P45352	000000000000000000000000000000000000000000000000000000000000000001000000000000000001000000000000000000000000000000000000000000000000000000000000000000000000000000000000000000000000000000000000000000000000100000000000000000000000000000000000010000000000000000000000000000000000000000000000000000000000000000000000000000000000000000000000000000000100000000000000000000000000000000010000000000000000000…
YNFMQFXILNQXGM-UHFFFAOYSA-N	NC=CCCCCCCN	O64411	000000000000000000000000000000000000000000000000000000000000000000000000000000000000000000000000000000000000000000000000000000000000000000000000000000000000000000000000000000000000000000000000000000000000000000000000000000000000000000000000000000000000000000000000000000000000000000000000000000000000000000000000000000000000000000000000000000000000000000000000000000000000000000000000000000000000000…
DTGFDMHLQGULMA-UHFFFAOYSA-N	Cc1nc2ccc(Cl)cc2c(c2ccccc2)c1C(=O)O	P15090	000000000000000000000000000000000000000000000000000000000100000000000001000000000000000010000000000000000000000000000000000000000000000000000000000000000000000000000000000000010000000000010000000000000000000000000000000000000000000000000000000000000000000000000000000000000000000000000000000000000000000000000000000000000000000000000000000000000000000000000000000000000000000000000000000000000000000…
CLOXTFYMEZMIJK-UHFFFAOYSA-N	CC1=NC2=CC=CCC2=C1CN1CCN(c2ccccn2)CC1	Q9BZP6	000000000000000000000000000000000000000000000000000000000100000000000000000000000000000000000000000000000000000000000000000000000000000000000000000000000000000000000000000000000000000001000000000000000000000000000000000000000100000000000000000000000000000000000000000000000000000000000000000000000000010000000000000000000000000000000000000000000000000000000000000000000000000001000000000000000000000…
KYQZWONCHDNPDP-UHFFFAOYSA-N	O=c1c(c2ccc(O)cc2)coc2cc(OC3OC(CO)C(O)C(O)C3O)ccc12	P05091	000000000000000000000000000000000000000000000000000000000000000000000000000000000000000010000000000000000000000000000000000000000000000000010000000000000000000000000000000000010000000000000000000000000000000000000000000000000000000000000000000000000000000000000000000000000000000000000000000000000000000000000000000000000000000000000000000000000000000000000000000000000000000000000000000000000000000…
BDLMBQRBNPDCSS-UHFFFAOYSA-N	CC(C)N1CCC(NC(=O)c2cc3ccccc3n2CC(=O)Nc2ccc(Cl)cc2)CC1	P00742	000000000000000000000000000000000000000000000000000000000000000000000000000000000000000000000000000000000000000000000000000000000000000000000000000000000000000000000000000000000000000000000000000000000000000000000000000000000000000000000000000000000000000000000000000000000000000000000000000000000000000000000000000000000000000000000000000000100000000000000000000000000000000000000000000000000000000…
HFJJAVOBUVMVFQ-UHFFFAOYSA-N	[NH]S(=O)(=O)c1c(F)c(F)c(S(=O)(=O)CCO)c(NC2CCCCCCC2)c1F	P00918	000000000000000000000000000000000000000000000000000000000000000000000000000000000000000000000000000000000000000000000000000000000000000000000000000000000000000000000000000000000000000000000000000000000000000000000000000000000000000000000000000000000000000000000000000000000000000000000000000000000000000000000000000000000000000000000000000000000000000000000000000000000000000000000000000000000000000…
WFIZCBBXTAMEIS-UHFFFAOYSA-N	BCNC(=O)c1ccccc1Cl	P39045	000000000000000000000000000000000000000000000000000000000000000000000000000000000000000000000000000000000000000000000000000000000000000000000000000000000000000000000000000000000000000000000000000000000000000000000000000000000000000000000000000000000000000000000000000000000000000000000000000000000000000000000000000000000000000000000000000000000000000000000000000000000000000000000000000000000000000…
BDLBQEJTZWWSND-UHFFFAOYSA-N	CC(C)n1c(C2(c3ccc(F)cc3)CC2)nnc1c1ccc(OC(F)(F)F)cc1	P28845	000000000000000000000000000000000000000000000000000000000000000000000000000000000000000000000000000000000000000000000000000000000000000000000000000000000000000000000000000000000000000001000000000000000000000000000000000000000000000000000000000000000000000000000000000000000000000000000000000000000000000000000000000000000000000000000000000000000000000000001000000000000000001001000000000000000000000…
OZVKEADDGQILJO-UHFFFAOYSA-N	CC(F)(F)CNC(=O)n1cc2nc(N)nc(c3c(Cl)cc(Cl)cc3OCCn3cccn3)c2c1	P07900	000000000000000000000000000000000000000000000000000000000000000000000000000000000000000000000000000000000000000000000000000000000000000000000000000001000000000000000000000000000000000000000000000000000000000000000000000000000000000000000000000000010000000000000001000000000000000000000000000000000000000000000000000000000000000000000000000000000000000000000000000000000000000000000000100000000000000…
PZSMDBYYYKPYFV-UHFFFAOYSA-N	COc1c(C)cc(C2(c3cccc(c4cncnc4)c3)N=C(C)C(N)=N2)cc1C	P56817	000000000000000000000000000000000000000000000000000000000100000000000000000000000000010000000000000000000000000000000000000000000000000000000000000000000000000000000000000000000000000000010000000000000000000000000000000000000000000000000000000000000000000000000000000000000000000000000000000000000000000000000000000000000000000000000000000000000000000000000000000000000000001000000000000000000000000…
CUBGJWXDIQEMAV-UHFFFAOYSA-N	FCc1nnc(N2CCN(c3ncnc4sc(CC(F)(F)F)cc34)CC2)s1	O00255	000000000000000000000000000000000000000000000000000000000000000000000000000000000000000000000000000000000000000000000000000000000000000000000000000000000000000000000000000000000000000001000000000000000000000000000000000000000000000000000000000000000000000000000000000000000000000000000000000000000000000000000000000000000000000000000000000000000000000000000000000000000000000000000000000000000000000…
WMZYZYFPPQOFKY-UHFFFAOYSA-N	O=C(Nc1ccccc1)c1ccn[nH]1	P24941	000000000000000000000000000000000000000000000000000000000000000000000000000000000000000000000000000000000000000000000000000000000000000000000000000000100000000000000000000000000000000000000000000000000000000000000000000000000000000000000000000000000000000100000000000000000000000000000000000000000000000000000000000000000000000000000000000000000000000000001000000000000000000001000000000000000000000…
NGFFVZQXSRKHBM-UHFFFAOYSA-N	O=C1CCc2c(Oc3ccc4c(c3)C3C(O4)C3c3nc4ccc(C(F)(F)F)cc4[nH]3)ccnc2N1	P15056	000000000000000000000000000000000000000000000000000000000000000000000000000000000000000000000000000000000000000000000000000000000000000000000000000000000000000000000000000000010000000000010000000000000000000010000000000000000000000000000000000000000000000000000000000000001000000000000000000000000000000000000000000000000000000000000000000000000000000000000000000000000000000001000000000000000000000…
KHNVQJDWUHRVDK-UHFFFAOYSA-N	O=C(COc1ccc(Cl)cc1Cl)Nc1ccc(CN2CCCCC2)cc1	P22303	000000000000000000000000000000000000000000000000000000000000000000000000000010000000010000000000000000000000000000000000000000000000000000000000000000000000000000000000000000000000000000000000000000000000000000000000000000000000000000000000000000000000000000000000000000000000000000000000000000000000000000000000000000000000000000000000000000000000000000000000000000000000000000000000000000000000000…
JZUVVTPSJAHDMJ-UHFFFAOYSA-N	COc1cc2nccc(Oc3ccc(NC(=O)c4c(=O)n(c5ccccc5)n(C)c4c4ccncc4)nc3)c2cc1OC	Q9NZJ5	000000000000000000000000000000000000000000000000000000000100000000000000000000000000000000000000000000000000000000000000000000000000000000000000000000000000000000000000000000000000000000000000000000000000001000000000100000000000000000000000000000000000000100000000000000000000000000000000000000000000000000000000000000000000000000000000000000000000000000001000000000000000000001000000000000000000000…
RJMZIUFNDNYWDU-UHFFFAOYSA-N	O=C(O)c1cc(c2ccccc2)cc(Cl)c1O	Q04828	000000000000000000000000000000000000000000000000000000000000000000000000000010000000000000000000000000000000000000000000000000000000000000001000000000000000000000000000000000000000000000000000000000000000000000000000000000000000000000000000000000000000000000000000000000000000000000000000000000000000000000000000000000000000000000000000000000000000000000000000000000000000000001000000000000000000000…
ROGRQCNRPWIQJN-UHFFFAOYSA-N	CCC(=O)N1CCCC(n2nc(c3ccc(Oc4ccccc4)cc3)c3c(N)ncnc32)C1	Q06187	000000000000000000000000000000000000000000000000000000000000000000000000000000000000000000000000000000000000000000000000000000000000000000000000000000000000000000000000000000010000000000010000000000000000000000000000000000000000000000000000000000000000000000000000000000000000000000000000000000000000000000000000000000000000000000000000000000000000000000000000000000000000000000000000000000000000000…
IQDLYUBWYUECEE-UHFFFAOYSA-N	Cc1cc(=O)[nH]c2cc(c3ccc(N)cc3Cl)ccc12	Q9H2K2	000000000000000000000000000000000000000000000000000000000100000000000000000000000000010000000000000000000000000001000000000000000000000000000000000000000000000000000000000000000000000001000000000000000000000000000000000000000000000000000000000000000000000000000000000000000000000000000000000000000000000100000000000000000000000000000000000000000000000000000000000000000000000000000000000000000000000…
NOGCSXGZYBJTJS-UHFFFAOYSA-N	Cc1ccc(C(=O)N2CCCCCC2)c(N=Cc2ccco2)n1	P00797	000000000000000000000000000000000000000000000000000000000000000000000000000000000000010010000000000000000000000000000000000000000000000000000000000000000000000000000000000000000000000000010000000000000000000000000000000000000000000000001000000000000000000000000000000000000000000000000000000000000000000000000000000000000000000000000000000000000000000000000000000000000000000000000000000000000000000…
DYKYXSDXYGGSJM-UHFFFAOYSA-N	O=C(NC1=CN=NC1c1nc2ccc(CN3CCOCC3)cc2[nH]1)NC1CC1	O60674	000000000000000000000000000000000000000000000000000000000000000000000000000000000000000000000000000000000000000000000000000000000000000000000000000000000000000000000000000000000000000000000000000000000000000000000000000000000000000000000000000100000000000000000000000000000000000000000001000000000000000000000000000000000000000000000000000000000000000000000000000000000000000001000000000000000001000…
WZIXOZNAMZUGQS-UHFFFAOYSA-N	CCN(CC)CCNC(=O)C1C(C)=NC(C=C2C(=O)Nc3ccc(F)cc32)=C1C	P15735	000000000000000000000000000000000000000000000000000000000100000000000000000000000000000000000000000000000000000000000000000000000000000000000000000000000000000000000000000000000000000000010000000000000000000000000000000000000000000000000000000000000000000000000000000000000000000000000000000000000000000000000000000000000000000000000000000000000000000100000000000000000000000001000000000000000000000…
NKJGHYIKWXUSFD-UHFFFAOYSA-N	CC1CC2=c3ccccc3=NC2C(c2c(F)cc(C=CC(=O)O)cc2F)N1CC(C)(C)F	P03372	000000000000000000000000000000000000000000000000000000000100000000000000000000000000000010000000000000000000000000000000000000000000000000000000000000000000000000000000000000000000000000000000000000000000000000000000000000000000000000000000000000000000000000000000000000000100000000000000000000000000000000000000000000000000000000000000000000000000000000001000000000000000000001000000000000000000000…
YLIJNANCPSBKCQ-UHFFFAOYSA-N	COC1CCN(c2nccc(NC3=NCc4ccn(C5CCCC5)c4C3)n2)CC1	P24941	000000000000000000000000000000000000000010000000000000000100000000000000000000000000000000000000000000000000000000000000000000000000000000000000000000000000000000000000000000000000000000010000000000000000000010000000000000000000000000000000000000000000000000000000000000000000000000000000000000000000000000000000000000000000000000000000000000000000000000001000000000000000000000000000000000000000000…
FWJRVGZWNDOOFH-UHFFFAOYSA-N	CCCCCCc1cccc(NC(=O)C(N)CCP(=O)(O)O)c1	P00720	000000000000000000000000000000001000000000000000000000000000010000000010000000000000000000000000000000000000000000000000000000000000000000000000000000000000000000001000000000000000000000000000000000000000000000000000100001000000000000000000000000000000000000000000000000000000000000000000000000000000000000000000000000000000000000000000000000000000000000000000000000000000100001000000000000000000000…
HDPFTSAVEROGMM-UHFFFAOYSA-N	CN(C)CCNc1ccn2ncc(C3=CN=NC3)c2n1	P11309	000000000000000000000000000000000000000000000000000000000100000000000000000000000000000000000000000000000000000000000000000000000000000000000000000000000000000000100000000000000000000000000000000000000000000000000000000000000000000000000000000000000000000000000000000000000000000000000000000000000000000000000000000000000000000000000000000000000000000000001000000000000000000001000000000000000000000…
ZFCSIIZHOAAIJZ-UHFFFAOYSA-N	CC(C)(C)CC(=O)N1CC(O)CC1C(=O)NCc1ccc(c2cncs2)cc1	P40337	000000000000000000000000000000000000000000000000000000000100000000000000000000000000000000000000000000000000000000000000000000000000000000000000000000000000000000000000000000000000000000000000000000000000000000000000000000000000000000000000000000000000000000000000000000000000000000000000000000000000000000000000000000000000000000000000000000000000000000000000000000000000000000000000000000000000000…
ZQXGAYYYCBUPSG-UHFFFAOYSA-N	Cc1ccc(C(=O)NC2CC2)cc1NC(=O)c1cnc(c2ccccc2Cl)s1	Q16539	000000000000000000000000000000000000000000000000000000000000000000000000000000000000000000000100000000000000000000000000000000000000000000000000000000000000000000000000000000000000000000000000000000000000000000000000000000000000000000000000000000000000000000000000000000000000000000000000000000000000010000000000000000000000000000000000000000000000000000000000000000000000000001000000000000000000000…
NNBMVVOACUKASJ-UHFFFAOYSA-N	CC(CNC1=CCC(OC(F)(F)F)C=C1)NC(=O)C(CS(=O)(=O)Cc1ccccc1)NC(=O)N1CCOCC1	P25774	000000000000000000000000000000000000000000000000000000000000000000000000000000000000000000000000000000000000000000000000000000000000000000000000000000000000000000000000000000000000000000010000000000000000000000000000000000000000000000000000000000000000000000000000000000000000000000000000000000000000000000000000000000000000000000000000000000000100000000000000000000000000000000000000000000000000000…
IPAVFMUBTIUYBW-UHFFFAOYSA-N	Cc1onc(c2ccc(Cl)o2)c1c1ccccc1	A7YWD4	000000000000000000000000000000000000000000000000000000000000000000000000000000000000000000000000000000000000000000000000000000000000000000000000000000000000000000000000000000000000000000000000000000000000000000000000000000000000000000000000000000000000000000000000000000000000000000000000000000000000000000000000000000000000000000000000000000000000000000000000000000000000000001000000000000000000000…
NVJZKZWZBNJSLJ-UHFFFAOYSA-N	Cc1ccccc1N1C=C(c2ccn(C)n2)C2=NN=C(N)C2C1=O	P29597	000000000000000000000000000000000000000000000000000000000000000000000000000000000000000000000000000000000000000000000000000000000000000000000000000000000000000000000000000000010000000000000000000000000000000000000000000000000000000000000000000100000000000000000000000000000000000000000000000000000000000000000000000000000000000000000000000000000000000000000000000000000000000001000000000000000000000…
UPOMBIAVTOFWMY-UHFFFAOYSA-N	CN1C(=O)C2(CC(C)(C)Cc3ccc(c4cncnc4)cc32)N=C1N	P56817	000000000000000000000000000000000000000000000000000000000100000000000000000000000000010000000000000000000000000000000000000000000000000000000000000000000000000000000000000000000000000000000000000000000000000000000000000000000000000000000000000000000000000000000000000000000000000000000000000000000000000000000000000000000000000000000000000000000000000000000000000000000000000000000000100000000000000…
QSKTWEPAILXJOI-UHFFFAOYSA-N	[CH2]C1=NC2C([CH]N(c3ccccc3OC)C2O)C(C2=C(Cl)C=C(Cl)C=C2)=C1CN	P27487	000000000000000000000000000000000000000000000000000000000000000000000000000000000000010000000000000000000000000000000000000000000000000000000000000000000000000000001000000000000000000001000000000000000000000000000000000000000000000000000000000000000000000000000000000000000000000000000000000000000000000001000000000000000000010000000000000000000000000000000000001000000100000000000000000000000000000…
AIBZQPUCRUZLOJ-UHFFFAOYSA-N	COc1cc(O)c2c(c1C(=O)NCc1cc(CCCC(=O)O)cc3ccccc13)OC1=CC(O)=C(C(C)=O)C(=O)C12C	P37231	000000000000000000000010000000000000000000000000000000000100000000000000000000000000000000000000000000000000000000000000000000000000000000000000000000000000000000000000000000000000000000000000000000000000000000000000000000000000000000000000000000000000000000000000000000001000000000000000000000000000000000000000000000000000000000000000000000000000000000000000000000000000000001000000000000000000000…
CZLWCJRHDBTCGQ-UHFFFAOYSA-N	N=c1nc(N)[nH]c2cccc(Sc3ccc(N4CCOCC4)cc3)c12	P22906	000000000000001000000000000000000000000000000000000000000100000000000000000000000000000010000000000000000000000000000000000000000000000000000000000000000000000000000000000000000000000000000000000000000000000000000000000000000000000000000000000001000000000000000000000100000000000000000000000000000000000000000000000000000000000000100000000000000000000000000000000000000000000000000000000000000000000…
ZFYYAOFKCIASRQ-UHFFFAOYSA-N	CC1=CC(c2c(Cl)cccc2OCCCC(F)(F)F)N=C(N)N1	P07900	000000000000000000000100000000000000000000000000000000000101000000000000000000000000000000000000000000000000000000000000000000000000000000000000000000000000000000000000000000000000000000000000000000000000000000000000000000000000000000001000000000010000000000000000000000000000000000000000000000000000000000000000000000000000000000000000000000000000000000001000000000000000001001000010100000000000000…
RPILZQUCBKIPAZ-UHFFFAOYSA-N	CCOc1cccc(c2ccc(NC(=O)C(C#N)=C(C)O)cc2)c1	Q02127	000000000000000000000000000000000000000000000000000000000000000000000000000000000000000000000000000000000000000000000000000000000000000000000000000000000000000000000000000000000000000000000000000000000000000000000000000000000000000000000000000000000000000001000000000000000000000000000000000000000000000000000000000000000000000000000000000000000000000000001000000000000000000001000000000000000000000…
RBWRXNHQFFYKBO-UHFFFAOYSA-N	CCC(O)(CC)C1=CC2=NC(c3[nH]nc4ccsc34)=CC2C(OCCN2CCOCC2)=C1	Q08881	000000000000000000000000000000000000000000000000000000000100000000000000000000000000000000000000000000000000000000000000000000000000000000000000000000000000000000000000000000000000000000000000000000000000000000000000000000000000000000000000000000000000000000000000000000000000000000000000000000000000000000000000000000000000000000000000000000000000000000000000000000000000000001000000000000000000000…
YFFJXGRXFASBDL-UHFFFAOYSA-N	Clc1cnc2[nH]cnc(N3CCc4[nH]cnc4C3)c1-2	P31749	000000000000000000000000000000000000000010000000000000000000000000000000000000000000000000000000000000000000000000000000000000000000000000000000000000000000000000000000000000000000000000000000000000000000000000000000000000000000000000000000000000001000000000000001000000000000000000000000000000000000000000000000000000000000000000000000000000000000000000001000000000000000000000000000000000000000000…
JPBCSPCBFLTTPI-UHFFFAOYSA-N	CN1Cc2cc(S(=O)(=O)N3CCCC3)ccc2NC1=O	O60885	000000000000000000000000000000000000000000000000000000000100000001000000000000000000000000000000000000000000000000000000000000000000000000000000000000000000000000000000000000010000000000000000000000000000000000000000000000000000000000000000000000000000000001000000000000000000000000000000000000000000000000000000000000000000000000000000000000000100000000000000000000000000000001000000000000000000000…
WVLDNAVUCUAGDP-UHFFFAOYSA-N	NC(N)=NC(=O)Cn1c(c2ccccc2)ccc1c1ccccc1	P56817	000000000000000000000000000000000000000000000000000000000000000000000000000000000000000000000000000000000000000000000000000000000000000000000000000000000000000000000000000000000000000000000000000000000000000000000000000000000000000000000000000000000000000000000000000000000000000000000000000000000000000000000000000000000000000000000000000000000000000000000000000000000000000000000000000000000000000…
SCRRRLBPWUHHER-UHFFFAOYSA-N	COCCOc1cnc2ccc(C(C)c3nnc4c(F)cc(c5cc(C)no5)cn34)cc2c1	P08581	000000000000000000000000000000000000000000000000000000000100000000000000000000000000000000000000000000000000000000000000000000000000000000000000000000000000000000000000000000000000000001010000000000000000000010000000000000000000000000000000000000000000000000000000000000000000000000000000000000000000000000000000000000000000000000000000000000000000000000001000000000000000000001000000000000000000000…
RCLQNICOARASSR-UHFFFAOYSA-N	Cn1c(=O)c(F)c(Nc2ccc(I)cc2F)c2c(=O)n(CC(O)CO)cnc21	Q02750	000000000000000000000000000000000000000000000000000000000000000000000000000000000000000000000000000000000000000000000000010000000000000000000000000000000000000000000000000000000000000000000000000000000000000000000000000000000000000000000000000000000000000000000000000000000000000000000000000000000000000000000001000000000000000000000000000000000000000000000000000000000000000000000000000000000000000…
JRIOMUNDUDXDPR-UHFFFAOYSA-N	[NH]S(=O)(=O)c1ccc(CCNC(=S)Nc2ccc(C3=C4CC=C(O)C=C4OC4=C3C=CC(=O)C4)c(C(=O)O)c2)cc1	P00918	000000000000000000000000000000000000000000000000000000000000000000000000000000000010000000000000000000000000000000000010000000000000000000000000000000000000000000000000000000000000000000010000000000000000000000000000000000000000000000000000000000000000000000000000000000000000000000000000000000000000000000000000000000000000000000000000000000000000000000000000000000000000000001000000000000000000000…
SCFPMYSVRYGCHY-UHFFFAOYSA-N	Cc1ccc(C(=O)N(CCCN)C(C2=C(Cc3ccccc3)C(O)=C3C=CC(Cl)=CC3O2)C(C)C)cc1	P52732	000000000000010000000000000000000000000000000000000000000000000000000000000000000000010000000000000000000000000000000000000000000000000000000000000000000000000000000000000000000000000000000000000000000000000000000000000000000000000000000000000000000000000001000000000000000000000000000000000000000000000000000000000000000000000000000000000000000000000000000000000000000000000001000000000000000000000…
UFKKGMHNWWGUTA-UHFFFAOYSA-N	ClC1=CC(=C2C=Nc3ncccc32)CC(NC2CCCCC2)=N1	P49841	000000000000000000000000000000000000000000000000000000000100000000000000000000000000000000000000000000000000000000000000000000000000000000000000000000000000000000000000000000000000000000000000000000000000000000100000000000000000000000000000000000000000000000000000000000000000000000000000000000000000000000000000000000000000000000000000000000000000000000000000000000000000001001000000000000000000000…
QCBHCZCWZWNPGE-UHFFFAOYSA-N	O=C(CN1CCN(c2ccnc(Nc3ncc(c4cccnc4)s3)c2)CC1)N1CCOCC1	O14757	000000000000000000000000000000000000000000000000000000000000000000000000000000000000000000000000000000000000000000000000000000000000000000000000000000000000000000000000000000000000000000000000000000000000001000000000000000000000000000000000000000000000000000000000000000000000000000000000000000000000000000000000000000000000000000000000000000000000000000000000000000000000000000000000000000000000000…
FCNQMDSJHADDFT-UHFFFAOYSA-N	COc1cccc(C(Oc2ccc3c(cnn3c3ccc(F)cc3)c2)C(C)NC(=O)C(F)(F)F)c1	P04150	000000000000000000000000000000000000000000000000000000000000000000000000000000000001000010000000000000000000000000000000000000000000000000000000000000000000000000000001000000000000000000000000000000000000000000000000100000000001000000000000000000000000000000000000000000000000000000000000000000000000000000000000000000000000000000000000000000001100000000001000000000000000000001000000000000000000000…
ACRZIJAMHSRKJJ-UHFFFAOYSA-N	O=C(c1cccc(c2cccc(O)c2F)n1)c1ccc(F)c(O)c1O	Q9BPX1	000000000000000000000000000000000000000000000000000000000000000000000000000000000000000000000000000000000000000000000000000000000000000001000000000000000000000000000000000000000000000000000000000000000000000000000000000001000001000000000000000000000000000000000000000000000000000000000000000000000000000000000010000000000000000000000000000000000000000000000000000000000000000001000000000000000000000…
YNTPUVOJWBWMFH-UHFFFAOYSA-N	CCCN1C=C(CC(CCCN)C(=O)O)NC1	P09955	000000000000000010000100000000000000000000000000000000000100000000000000000000000000010000000000000000000000000000000000000000000000000000000000000000000000000000000000000000000000000000000000000000000000000000000000000000000000000000000000000000000000000000000000000000000000000000000100000000000000000100000000000000000000000000000000000000000000000000000000000000000000000000000000000000000000000…
IQFYYKKMVGJFEH-UHFFFAOYSA-N	Cc1cn(C2CC(O)C(CO)O2)c(=O)[nH]c1=O	P9WKE0	000000000000000000000000000000000000000000000000000000000000000000000000000000000000010010000000000000000000000000000000000000000000000000000000000000000000000000000000000000000000000000000000000000000000000000000000000000000000000000000000000000000000000000000000100000000000000000000000000000000000000000000000000000000000000000000000000000000000000000000000000000000000000000000000000000000000000…
DDGMCEDFBOVHEP-UHFFFAOYSA-N	[CH2]C(=O)C(Cc1ccccc1)NC(=O)CN	P53634	000000000000000000000000000000000000000000000000000000000000000000000000000000000001000000000000000000000000000000000000000000000000000000000000000000000000000000000000000000000000000000000000000000000000000000000000000000000000000000000000000000000000000000000000000000000000000000000000000000000000000000000000000000000000000000000000000000000100000000000000000000000000000000000000000000000000000…
JGPWHIBNRITPFL-UHFFFAOYSA-N	Cc1cc(N)nc(CC2CNCC2OCCNCc2ccco2)c1	P29476	000000000000000000000000000000000000000000000000000000000000000000000000000000000000000000000000000000000000000000000000000000000000000000000000000000000000000000000000000000000000000000000000000000000000000000000000000000000000000000000000000000000000000000000000000000000000000000000000000000000000000000000000000000000000000000000000000000000000000000000000000000000000000000000000000000000000000…
XOMAOOTVWOCYAD-UHFFFAOYSA-N	O=C(O)c1c(CCCOc2cccc3ccccc23)c2cccc3c2n1CCC3	Q07820	000000000000000000000000000000000000000000000000000000000000000000000000000000000000000000000000000000000000000000000000000000000000000000000000000000000000000000000000000000000000000000000000000000000000000000000000000000000000000000000000000000000000000000000000000000000000000000000000000000000000000000000000000000000000000000000000000000000000000000000000000000000000000000000000000000000000000…
JHSHXKJSPVHPCJ-UHFFFAOYSA-N	CCCCn1c(=O)n(Cc2ccccc2F)c(=O)c2[nH]c(Cc3ccc(NC(C)=O)cc3)nc21	P35558	000000000000000000000000000000000000000000000000000000000000000001000000000000000010000010000000000000000000000000000000000000000000000000000000000000000000000000000000000000000000000000100000000000000000000000000000000000000000000000000000000000000000000000000000000000000000000000000000000000000000000000000000000000000000000000000000000000000000000000000000000000000000000000000000000000000000000…
NZTHBWHANVWSRX-UHFFFAOYSA-N	CCN(CC)C(=O)c1c(NC(=O)c2cccs2)sc2c1CCCC2	P52732	000000000000000000000000000000000000000000000000000000000100000000000000000000000000000000000000000000000000000000000000000000000000000000000000000000000000000000000000000000000000000000000000000000000000000000000000000000000000000000000000000000000000000000000000000000000000000000000000000000000000010000000000000000000000000000000000000000000000000000001000000000000000000001000000000000000000000…
MDYIGSPVMWSFEZ-UHFFFAOYSA-N	O=C(O)C(=O)Nc1sc2c(c1C(=O)O)CCOC2COC1=NS(=O)(=O)c2ccccc21	P18031	000000000000000000000000000000000000000000000000000000000000000000000000000000000001000000000000000000000000000000000000000000000000000000000000000000000000000000000000000000010000000001000000000000000000000000000000000000000000000000000000000000000000000000000000000000000000000000000000000000000000000000000000000000000000000000000000000000000000000100000000000000000000000000000000000000000000000…
QUIQCYFSBGOBKE-UHFFFAOYSA-N	c1ccc(c2oc3nccc(NCCN4CCNCC4)c3c2c2ccccc2)cc1	P06239	000000000000000000000000000000000000000000000000000000000000000000000000000000000000000000000000000000000000000000000000000000000000000000000000000000000000000000000000000000000000000000000000000000000000000000000000000000000000000000000000000000000000000000000000000000000000000000000000000000000000000000000000000000000000000000000000000000000000000000001000000000000000000000000000000000000000000…
VCZFDVVMKKLXAN-UHFFFAOYSA-N	O=c1[nH]c2ccccc2n1c1ccc(O)cc1O	P07900	000000000000000000000000000000000000000000000000000000000100000000000000000000000000000000000000000000000000000001000000000000000000000000000000000000000000000000000000000000010000000000000000000000000000000000000000000000000000000000000000000000000000000000000000000000000000000000000000000000000000000000000000000000000000000000000000000000100000000000001000000000000000000000000000000000000000000…
MOVUUAMFNFXGHB-UHFFFAOYSA-N	C=C(C=CC=C(C)C=CC1=C(C)CCCC1(C)C)CC(=O)O	Q13526	000000000000000000000000000000000000000000000000000000000000000000000000000000000000000000000000000000000000000000000000000000000000000000000000000000000000000000000000000000000000000000000000000000000000000000000000100000000000000000000000000000000000000000000000000000000000000000000000000000000000000000000000000000000000000000000000000000000000000000000000000000000000000000000000000000000000000…
AQTBUVAFYDVTFD-UHFFFAOYSA-N	O=C(Nc1ccc(I)cc1)NC1CCCCC1	P34913	000000000000000000000000000000000000000000000000000000000000000000000000000000000000010000000000000000000000000000000000000000000000000000000000000000000000000000000000000000000000000000000000000000000000000000000000000000000000000000000000000000000000000000000000000000000000000000000000000000000000000000000000000000000000000000000000000000000000000100000000000000000000000000000000000000000000000…
JJMCCEWUVSAGDA-UHFFFAOYSA-N	COc1ccc(C=NNC2=NN=C(C)C2C(=O)Nc2cccc(NC(C)=O)c2)cc1	O14965	000000000000010000000000000000000000000000000000000000000000000000000000000000000000000000000000000000000000000000010000000000000000000000000000000000000000000000001000000000000000000000010000000000000000000000000000000000000000000000000000000000000000000000000000000000000000000000000000000000000000000000000000000000000000000000000000000000000000000000001000000000000000000001001000000000000000000…
PVOPQCSEKCCGGA-UHFFFAOYSA-N	C=CCN(C)CCCC[CH][CH]OC1[CH][CH]C(C(O)C2[CH][CH]C(Br)C=C2)C(F)[CH]1	P33247	000000000000000000000000000000000000000000000000000000000000000000000000000010000000000000000000000000000000000000000000000000000000000000000000000000000000000000000000000000000000000000000000000000000000000000000000000000000000000000000000000000000000000001000000000000000000000000000000000000000000000000000000000000000000000000000000000000000000000000000000000000000000000000000000000000000000000…
KOECVTWSFPGZJE-UHFFFAOYSA-N	c1ccc(c2cc3c(Nc4ccncc4)ncnn3c2)cc1	O95819	000000000000000000000000000000000000000000000000000000000000000000000000000000000000000000000000000000000000000000000000000000000000000000000000000000000000000000000000000000000000000000010000000000000000001000000000000000000000000000000000000000000000000000000000000000000000000000000000000000000000000000000000000000000000000000000000000000000000000000000000000000000000000000000000000000000000000…
RTKIYFITIVXBLE-UHFFFAOYSA-N	CC(C=CC(=O)NO)=CC(C)C(=O)c1ccc(N(C)C)cc1	Q9BY41	000000000000000000000000000000000000000000000000000000000000000000000000000000000000000000000000000000000000000000000000000000000000000000000000000000000000000000000000000000000000000000000000000000000000000000000000000000000000000000000000000000000000000000000000000000000000000000000000000000000000000000000000000000000000000000000000000000000000000000000000000000000000000000000000000000000000000…
AVOLMBLBETYQHX-UHFFFAOYSA-N	C=C(CC)C(=O)c1ccc(OCC(=O)O)c(Cl)c1Cl	P09211	000000000000000000000000000000000000000000000000000000000000000000000000000000000000000000000000000000000000000000000000000000000000000000000000000000000000000000000000000000000000000000000000000000000000000000000000000000000000000000000000000000000000000000000000000000000000000000000000000000000000000000000000000000000000000000000000000000000000000000000000000000000000000000000000000000000000000…
IBONACLSSOLHFU-UHFFFAOYSA-N	CC(=O)NC1OC(CO)C(O)C(O)C1O	P11217	000000000000000000000000000000000000000000000000000000000000000000000000000000000000000000000000000000000000000000000000000000000000000000000000000000000000000000000000000000000000000000000000000000000000000000000000000000000000000000000000000000000000000000000000000000000000000000000000000000000000000000000000000000000000000000000000000000000000000000000000000000000000000000000000000000000000000…
PEOGIFDFEKNFDG-UHFFFAOYSA-N	FC(F)(F)c1ccc(CNc2ccc(CC3=C4CC(Cl)=CN=C4N=C3)cn2)cn1	P07333	000000000000000000000000000000000000000000000000000000000000000000000000000010000000000000000000000000000000000000000000000000000000000000000000000000000000000000000000000000000000000000010000000000000000000010000000000000000000000000000000000000000000000000000100000000000000000000000000000000000000010000000000000000000000000000000000000000000000000000000000000000000000000001000000000000000000000…
CLNAIMPDNPYUGV-UHFFFAOYSA-N	COCCN1Cc2c(nc(C)c(CN)c2c2ccc(Cl)cc2Cl)C1=O	P27487	000000000000000000000000000000000000000000000000000000000000000000000000000000000000000000000000000000000000000000000000000000000000000000000000000000000000000000000000000000000000000000000000000000000000000000000000000000000000000000000000000000000000000000000000000000000000000000000000000000000000000001000000000000000000000000000000000000000000000000000000000000000000000000000000000000000000000…
ZPAVWCJTQRQRQL-UHFFFAOYSA-N	COc1nc(N2CC3C(=O)N(C)C(N)=NC3(c3ccc(C#N)s3)C2)nc(C)c1F	P56817	000000000000000000000000000000000000000000000000000000000100000000000000000000000000000000000000000000000000000000000000000000000000000000000000000000000000000000000000000000000000000000000000000000000000000000000000000000000000000000000000000000000000000000000000000000000000000000000000000000000000000000000000000000000000000000000000000000000000000000000000000000000000000000000000100000000000000…
RUIXFIILMZVAAF-UHFFFAOYSA-N	O=c1[nH]c(c2ccc(NCC3CCNCC3)cc2Cl)nc2c1oc1ccc(Br)cc12	P11309	000000000000000000000000000000000000000000000000000000000100000000000000000000000000000000000000000000000000000000000000000000000000000000000000000000000000000000000000000000000000000000000000000000000000000000000000000000000000000000000000000000000000000000000000000000000000000000000000000000000000000000000000000000000000000000000000000000000000000000001000000000000000000000000000000000000000000…
PWKGSVMETJBVFW-UHFFFAOYSA-N	CCCC(=O)Nc1cc(NS(=O)(=O)c2cccs2)cc(C2=NC(=O)SC2)c1	O60885	000000000000000000000000000000000000000000000000000000000100000001000000000000000000000000000000000000000000000000000000000000000000000000000000000000000000000000000000000000010000000000000000000000000000000000000000000000000000000000000000000000000000000001000000000000000000000000000000000000000000000000000000000000000000000000000000000000000000000000000000000000000000000001000000000000000000000…
UIWHCBCBZBYNDS-UHFFFAOYSA-N	CN(C(=O)CCCn1c(N)nc2cc(Cl)ccc21)C1CCCCC1	P56817	000000000000000000000000000000000000000000000000000000000000000000000000000000000000000000000000000000000000000000000000000000000000000000000000000000000000000000000000000000000000000000000000000000000000000000000000000000000000000000000000000000000000000000000000000000000000000000000000000000000000000000000000000000000000000000000000000000000000000000000000000000000000000000000000100000000000000…
XKMLYUALXHKNFT-UHFFFAOYSA-N	Nc1nc(=O)c2ncn(C3OC(COP(=O)(O)OP(=O)(O)OP(O)(=O)O)C(O)C3O)c2[nH]1	P51149	000000000000000000000000000100000000000000000000000000000000000000000000000000000000000010000000000000000000000000000000000000000000000000100000000000000000000000000000000000010000000000000000100000000000000000000000000000000000000000000000000000000000000100000000000000000000000000000000000001000000000000000000000000000000000000000000000000100000000000000000000000000000100000000000100000000000000…
SHGFQSFSJDFZLK-UHFFFAOYSA-N	Cc1oc2cc3oc(=O)c(CCC(=O)N4CCCCC4)c(C)c3cc2c1C	P00352	000000000000000000000000000000000000000000000000000000000000000000000000000000000000010000000000000000000000000000000000000000000000000001000000000000000000000000000000000000000000000001000000000000000000000000000000000000000000000000000000000000000000000000000000000000000100000000000000000000000000010000000000000000000000000000000000000000000000000000000000000000000000000000000000000000000000000…
DXZRBHUCOHBAHP-UHFFFAOYSA-N	CCOC(=O)c1c(C(C#N)C=N)c2ccc(Cl)c(Cl)c2n1C	P49759	000000000000100000000000000000000000000000000000000000000000000000000000000000000000000000000000000000000000000000000000000000000000000000000000000000100000000000000000000000000000000000010000000000000000000000000000000000000000000000000000000000000000000000000000000000000000000000000000000000000000000000000000000000000000000000000000000000000000000000000000000000000000000001000000100000000000000…
ALMZPAHRESNZRJ-UHFFFAOYSA-N	OC(=NCC(=O)O)C1=Nc2cc(Cl)c(Cl)cc2N1	Q9GZT9	000000000000000000000000000000000000001000000000000000000000000000000000000010000000000000000000000000000000000000000000000000000000000000000000000000000000000000000000000000000000000000000000000000000000000000000000000000000000000000000000000000000000000000000000000000000000000000000000000000000000000000000000000000000000000000000000000000000000000000000000000000000000000000000000000000000000000…
XLLCMCCHDIWDPC-UHFFFAOYSA-N	CN(Cc1cccnc1)c1ccc(NC(=O)C2CC2)c(C(=O)O)c1	Q02127	000000000000000000000000000000000000000000000000000000000001000000000000000000000000000000000000000000000000000000000000000000000000000000000000000000000000000000000000000000000000000000010000000000000000000000000000000000000000000000000000000000000000000000000000000000000100000000000000000000000000000000000000000000000000000000000000000000000000000000001000000000000000000000000000000000000000000…
BLSPWFIREKMTOA-UHFFFAOYSA-N	Cc1ccc(NC(=O)c2ccnc(N3CCOCC3)c2)cc1n1cnc2ccc(N3CCN(C)CC3)cc2c1=O	Q16539	000000000000000000000000000000000000000000000000000000000000000000000000000000000000000000000000000000000000000000000000000000000000000000000000000000000000000000000000000000000000000000010000000000000000000000000000000000000000000000000000000000000000000000000000000000000000000000000000000000000000000000000000000000000000000000000000000000000000000000000000000000000000000000000000000000000000000…
MTLMDZJUGDUTCP-UHFFFAOYSA-N	CC(C)N(CCCNC(=O)Nc1ccc(C(C)(C)C)cc1)CC1OC(n2cnc3c(N)ncnc32)C(O)C1O	Q8TEK3	000000000000000000000000000000000000000000000000000000000000000000000000000000000000000000000000000000000000000000000000000000000000000000000000000000000000000000000010000000000000000000000000000000000000000000000000000000001000000000000000000000000000000000000000000000000000000000000000000000000000000000000000000000000000000000000000000000000000000000000000000000000000001000000000000000000000000…
QJOXPOLQKMNMLN-UHFFFAOYSA-N	O=C(O)c1csc(n2nc(c3ccc(F)cc3)cc2C(F)(F)F)n1	P00338	000000000000000000000000000000000000000000000000000000000000000000000000000000000000000000000000000000000000000000000000000000000000000000000000000000000000000000000000000000000000000000000000000000000000000000000000000000000000000000000000000000000000000000000000000000000000000000000000000000000000000000000000000000000000000000000000000000000000000000000000000000000000000000000000000000000000000…
RXFRRONOMCNBSH-UHFFFAOYSA-N	[CH2]c1cnc(NC(=O)C2C(O)c3ccccc3S(=O)(=O)N2C)s1	P35355	000000000000000000000000000000000000000000000000000000000100000000000000000000000000000000000000000000000000000000000000000000000000000000000000000000000000000000000000000000000010000000000000000000000000000000000000000000000000000000000000000000000000000000000000000000000000000000000000000000000000000000000000000000000000000000000000000000000000000000000000000000000000000001000000000000000000000…
YLQODGGPIHWTHR-UHFFFAOYSA-N	CN1CCC(NC(=O)c2cc(c3c(O)cc(O)cc3Oc3ccc(N(=O)=O)cc3)on2)CC1	P07900	000000000000000000000001000000000000000000000000000000000000000000000000000000000000000000000000000000000000000000000000000000000000000000000000000000000000000000000100000000000000000000000000000000000000000000000000000000000000000000000000000000000000000000000000000000000000000000000001000000000000000000000000000000000000000000000000000000000000000000000000000000000000000000000000000000000000000…
WKSAUQYGYAYLPV-UHFFFAOYSA-N	CCc1nc(N)nc(N)c1c1ccc(Cl)cc1	P13922	000000000000000000000000000000000000000000000000000000000000000000000000000000000001000000000000000000000000000000000000000000000000000000000000000000000000000000000000000000000000000000000000000000000000000000000000000000000000000000000000000000000000000000000000000100000000000000000000000000000000000000000000000000000000000000000000000000000000000000000000000000000000000000000000100000000000000…
HJLNESVPZLLCIP-UHFFFAOYSA-N	O=c1cc(c2ccccc2)nc2[nH]nnn12	Q8N884	000000000000000000000000000000000000000000000000000000000000000000000000000000000000000000000000000000000000000000000000000000000000000000000000000000000000000000000000000000000000000001000000000000000000000000000000000000000000000000000000000000000000000000000000000000000000000000000000000000000000000000000000000000000000000000000000000000000000000000000000000000000000000000000000000000000000000…
DZCSIYOZJRMQKN-UHFFFAOYSA-N	C=CCN1CCN(c2c(Cl)cccc2NC(=O)c2ccc(Br)o2)CC1	P53779	000000000000000000000000000000000000000000000000000000000100000000000000000000000000000000000000000000000000000000000000000000000000000000000000000000000000000000000000000000000000000000000000000000000000000000000000000000000000000000000000000000000000000000000000000000000000000000000000000000000000000000000000000000000000000000000000000000000000000000001000000000000000000001000000000000000000000…
BUVZEWOCQORZEJ-UHFFFAOYSA-N	CC(C)C(NS(=O)(=O)c1ccc(c2ccc(CSC3=NC4=CC=CC4C(=O)N3)cc2)cc1)C(O)=O	P45452	000000000000000000000000000000000000000000000000000000000000000000000000000000000000010000000100000000100000000000000010000000000000000001000000000000000000000000000000000000000000000000000000000000000000000000000000000000000000000000000000000000000000000001000000000000000100000000000000000000000000000000000000000000000000000000000000000000000000000000000000000000000000000000000000000000000000000…
RUXBJTDGOHITBG-UHFFFAOYSA-N	O=C(O)c1ccc(c2cncc(c3cccc(O)c3)n2)cc1	O14757	000000000000000000000000000000000000000000000000000000000000000000000000000000000000000000000000000000000000000000000000000000000000000000000000000000000000000000000000000000000000000000010000000000000000000000000000000000000000000000000000000000000000000000000000000000000000000000000000000000000000000000000000000000000000000000000000000000000000000000000000000000000000000001000000000000000000000…
FDEXEPZGMKFCTG-UHFFFAOYSA-N	CC1c2nc(C(F)(F)F)nn2CCN1C(=O)CC(N)Cc1cc(F)c(F)cc1F	P27487	000000000000000000000000000000000000000000000000000000000000000000000000000000000000000010000000000000000000000000000000000000000000000000000000000000000000000000000000000000000000000000000000000000000000000000000000000000000000000000000000000000000000000000000000000000000000000000000000000000000000000001000000000000000000000000000000000000000000000000000000000000000000000000000000000000000000000…
OQAQJWFVENTVSM-UHFFFAOYSA-N	ON(O)O	P00918	000000000000001000000001000000000000000000000000000000000001000100000000000000000001000100000000000000000000000000000000000000000000000000111000000000000000000000000000000010100000000000000000100000000001000000000000000001000000000000000000000000000000000001100000100001001000000000000000100000000001000001000000000000000000000000000000000000000000000000000000000000000000100001000000000000000001000…
ZCQVAHWJMSLTRU-UHFFFAOYSA-N	Nc1ccc2ccc(CCNCCCc3cccc(F)c3)cc2n1	P29476	000000000000000000000000000000000000000000000000000000000000000000000000000000000000000000000000000000000000000000000000000000000000000000000000000000000000000000000000000000000000000000010000000000000000000000000000000000000000000000000000000000000000000000000000000000000000000000000000000000000000000000000000000000000000000000000000000000000000000000000000000000000000000000000000000000000000000…
KNXROYFVTYZPCH-UHFFFAOYSA-N	O=C(O)c1cccc(C=Cc2ccc(O)cc2)c1	P02766	000000000000000000000000000000000000000000000000000000000000000000000000000000000000000000000000000000000000000000000000000000000000000000000000000000000000000000000000000000000000000000000000000000000000000000000000000000000000000000000000000000000000000000000000000000000000000000000000000000000000000000000000000000000000000000000000000000000000000000000000000000000000000000000000000000000000000…
FBLYADUDJIDSCH-UHFFFAOYSA-N	CC1OC(n2cnc3c(=O)nc(N)[nH]c32)C(O)C1O	P00492	000000000000000000000000000000000000000000000000000000000000000000000000000000000000000000000000000000000000000000000000000000000000000000000000000000000000000000000000000000000000000000000000000000000000000000000000000000000000000000000000000000000000000000000000000000000000000000000000000000000000000000000001000000000000000000000000000000000000000000000000000000000000000000000000000000000000000…
IKGRZHVFOMUXCQ-UHFFFAOYSA-N	COc1c(C)cnc(Cn2ncc3c(Cl)nc(N)nc32)c1C	Q12931	000000000000001000000000000000000000000000000000000000000000000000000000000000000000000010000000000000000000000000000000000000000000000000000000000000000000000000000000000000000000000000000000000000000000000000000000000000000000000000000000000000000000000000000001000000000000000000000000000000000000000000001000000000000000000000000000000000000000000000000000000000000000001000000000100000000000000…
GXNFWDRMXAHNFL-UHFFFAOYSA-N	COc1cccc2c(=O)[nH]c(c3ccc(CN(C)C)cc3)cc12	O95271	000000000000000000000000000000000000000000000000000000000000000000000000000000000000010000000000000000000000000001000000000000000000000000000000000000000000000000000000000000000000000001000000000000000000000000000000000000000000000000000000000000000000000000000000000000000000000000000000000000000000000000000000000000000000000000000000000000100000000000001000000000000000000000000000000000000000000…
SSLQJCPKNLUOAD-UHFFFAOYSA-N	CC1[CH]N(C2CC(O)C(CNC(S)NC3=CC(C(F)(F)F)=C(Cl)C=C3)O2)C(O)=NC1=O	Q8I4S1	000000000000000000000000000000000000000000000000000000000000000000000000000000000000010010000000000000000000000000000000000000000000000000000000000000000000000000000000000000000000000000000000000000000000000000000000000000000000000000000000000000000000000000000000000000000000000000000000000000000000000000000000000000000000000000000000000000000000000000000000000000000000000000000000000000000000000…
OPPDSDRRCWDIOU-UHFFFAOYSA-N	CCN(C)[S+2](=[OH+])(=[OH+])Nc1ccc(F)c(C(=O)C2=CN=C3N=CC(c4cnc(C5CC5)nc4)C=C23)c1F	P15056	000000000000000000000000000000000000000000000000000000000101000000000000000000000000000000000000000000000000000000000000000000000000000000000000000000000000000000000000000000000000000000000000000000000000000000001000000000000000000000000000000001000000000000000100000000001000000000000000000000000000000000000000000000000000000000000000000000000000000000001000000000000000000000000000000000000000000…
AODYJUNLDJOADV-UHFFFAOYSA-N	O=C1CC(=O)N(C2OC(COP(=O)(O)O)C(O)C2O)C(=O)N1	P03962	000000000000000000000000000000000000000000000000000000000100000000000000000000000000000000000000000000000000000000000000000000000000000000000000000000000000000000000000000000000010000000000000000000000000000000000000000000000000000000000000000000000000000101000000000000000000000000000000000000000000000000000010000000000000000000000000000000000000000000000000000000000000000000000000000000000000000…
BEIFGZXXCPXAAY-UHFFFAOYSA-N	COc1ccc(c2cn(C)c(=O)c3cc(C(=O)N4CCN(S(C)(=O)=O)CC4)sc32)cc1OC	O60885	000000000000000000000000000000000000000000000000000000000000000001000000000000000000000000000000000000000000000000000000000000000000000000000000000000000000000000000000000000000000000000000000000000000000000000000000000000000000000000000000000000000000000001000000000000000000000000000000000000000000000000000000000000000000000000000000000000000000000000000000000000000000000001000000000000000000000…
IRQYEWJGNUWSIO-UHFFFAOYSA-N	CC1=CC2C=CN=C(NC3CCNCC3OCC3CCCCC3)C2=NC1=O	O60885	000000000000000000000000000100000000000000000000000000000100000001000000000000000000000000000000000000000000000000000000000000000000000000000000000000000000000000000000000000000000000000010000000000000000000000000000000000000000000000000000000000000000000000000000000000000000000000000000000000000000000000000000000000000000000000000000000000000000000000000000000000000000000001000000000000000000000…
RBUYFHLQNPJMQM-UHFFFAOYSA-N	COc1cc(c2cn(C)c(=O)c3cnccc32)cc(OC)c1CN(C)C	Q9H8M2	000000000000000000000000000000000000000000000000000000000100000001000000000000000000010000000000000000000000000000000000000000000000000000000000000000000000000000000000000000000000000001000000000000000000000000000000000000000000000000000000000000000000000000000000000000000000000000000000000000000000000000000000000000000000000000000000000000000000000000000000000000000000000000000000000000000000000…
BLZOYARVDFXIBP-UHFFFAOYSA-N	Oc1ccc(C2=Nc3cccc4cccc(c34)N2)cc1O	P10275	000000000000000000000000000000000000000000000000000000000100000000000000000000000000000000000000000000000000000000000000000000000000000000000000000000000000000000000001000000000000000000010000000000000000000000000000100000000000000000000000000000000000000000000000000000000000000000000000000000000000000000000000000000000000000000000000000000000000000000000000000000000000100000000000000000000000000…
SWBWZNCUVRRIRE-UHFFFAOYSA-N	COc1cc(OC)cc(c2nc(N)c(C=N)c(c3ccc(Cl)cc3Cl)n2)c1	P27487	000000000000000000000000000000000000000000000000000000000000000000000001000000000000010000000000000000000000000000000000000000000000000000000000000000000000000000000000000000000000000001000000000000000000000000000000000000000000000000000000000000000000000000000000000000000000000000000000000000000000000000000000000000000000000000000000000000000000000000000000001000000000000000000000000000000000000…
ZBUQQUJRHVSUJI-UHFFFAOYSA-N	COC(=O)Nc1ccc(c2ccnc(C(Cc3ccccc3)NC(=O)C=Cc3cc(Cl)ccc3n3cnnn3)c2)cc1	P03951	000000000000000000000000000000000000000000000000000000000100000000000000000000000000000000000000000000000000000000000000000000000000000000000000000000000000000000000000000000000010000000000000000000000000000000000000000000000000000000000000000000000000000000000000000000001000000000000000000000000000000000000000000000000000000000000000000000000000000000000000000000000000000001000000000000000000000…
GDTQLZHHDRRBEB-UHFFFAOYSA-N	CCCNC(=O)c1cn2ncnc(Nc3cc(C(=O)NC4CC4)ccc3C)c2c1C	Q16539	000000000000000000000000000000000000000000000000000000000000000000000000000000000000000000000000000000000000000000000000000000000000000000000000000000000000000000000000000000000000000000000000000000000000000000000000000000000000000000000000000000000000000000000000000000000000000000000000000000000000010000000000000000000000000000000000000000000000000000001000000000000000000001000000000000000000000…
UYJZZVDLGDDTCL-UHFFFAOYSA-N	CN(C)CC(=O)Nc1ccc2[nH]c(=O)c3ccccc3c2c1	O95271	000000000000000000000000000000000000000000000000000000000100000000000000000000000000000000000000000000000000000000000000000000000000000000000000000000000000000000000000000000000000000000000000000000000000000000000000000000000000000000000000000000000000000000000000000000000000000000000000000000000000000000000000000000000000000000000000000000000000000000001000000000000000000000000000000000000000000…
IRYZTIMDNVDWKI-UHFFFAOYSA-N	Cc1cc(NCCc2ccc(O)cc2)c2nncn2n1	Q9H2K2	000000000000000000000000000000000000000000000000000000000000000000000000000000000000010010000000000000000000000000000000000000000000000000000000000000000000000000000000000000000000000001000000000000000000000000000000000000000000000000000000000000000000000000000000000000000000000000000001000000000000000000000000000000000000000000000000000000000000000000000000000000000000000000000000000000000000000…
NUKSCYDKRQJOFO-UHFFFAOYSA-N	Cc1cc(N)nc(COCC2CC(OCc3cc(C)cc(N)n3)CN2)c1	Q62600	000000000000000000000000000000000000000000000000000000000000000000000000000000000000000000000000000000000000000000000000000000000000000000000000000000000000000000000000000000000000000000000000000000000000000000000000000000000000000000000000000000000000000000000000000000000000000000000000000000000000000000000000000000000000000000000000000000000000000000000000000000000000000000000000000000000000000…
VMTJQZUZINLEKC-UHFFFAOYSA-N	O=C(O)CC(NC(=O)c1cc(c2ccc(c3ccncc3)cc2)cs1)c1ccccc1	P39900	000000000000000000000000000000000000000000000000000000000000000000000000000000000000000000000000000000000000000000000000000000000000000000000000000000000000000000000000000000000000000000000000000000000000000000000000000000000000000000000000000000000000000000000000000000000000000000000000000000000000000000000000000000000000000000000000000000000000000000000000000000000000000000000000000000000000000…
WCMZHGFWPJYQKM-UHFFFAOYSA-N	Cc1cc(N)nc(CC2CNCC2OCCNCC(F)(F)c2cc(F)cc(Cl)c2)c1	P29476	000000000000000000000000000000000000000000000000000000000000000000000000000000000000000000000000000000000000000000000000000000000000000000000000000000000000000000000000000000000000000000000000000000000000000000000000000000000000000000000000000000000000000001000000000000000000000000000000000000000000000000000000000000000000000000000000000000000000000000000000000000000000000000000000000000000000000…
ILLMLHPSAJJCTB-UHFFFAOYSA-N	Cc1cc(N)nc(CCc2cncc(N3CCOCC3)c2)c1	P29476	000000000000000000000000000000000000000000000000000000000000000000000000000000000000000000000000000000000000000000000000000000000000000000000000000000000000000000000000000000010000000000000000000000000000000000000000000000000000000000000000000000000000000001000000000000000000000000000000000000000000000000000000000000000000000000000000000000000000000000000000000000000000000000000000000000000000000…
LIOLGHUQUQDMDF-UHFFFAOYSA-N	CC(CNc1ccc(OC(F)(F)F)cc1)NC(=O)C(CS(=O)(=O)Cc1ccccc1)NC(=O)N1CCOCC1	P25774	000000000000000000000000000000000000000000000000000000000000000000000000000000000000000000000000000000000000000000000000000000000000000000000000000000000000000000000000000000000000000000010000000000000000000000000000000000000000000000000000000000000000000000000000000000000000000000000000000000000000000000000000000000000000000000000000000000000100000000000000000000000000000000000000000000000000000…
ZKIQFLSGMMYCGS-UHFFFAOYSA-N	NC(CC(=O)N1CCN(C(c2ccc(F)cc2)c2ccc(F)cc2)CC1)C(=O)N1Cc2ccccc2C1	Q86TI2	000000000000000000000000000000000000000000000000000000000000000000000000000000000000010000000000000000000000000000000000000000000000000000000000000000000000000000000000000000000000000000010000000000000000000000000000000000000000000000000000000000000000000000000000000000000000000000000000000000000000000000000000000000000000000000000000000000000000000000000000000000000000000000000000000000000000000…
AUMDBEHGJRZSOO-UHFFFAOYSA-N	Nc1ncnc2c1c(COc1cccc(Cl)c1)nn2C1CCOCC1	P48730	000000000000000000000000000000000000000000000000000000000000000000000000000000000000000000000000000000000000000000000000000000000000000000000000000000100000000000000000000000010000000000000000000000000000000000000000100000000000000000000000000000000000000000000000000000001000000000000000000000000000000000000000000000000000000000000000000000000000000000000000000000000000000000000000000000000000000…
FSCOKXDZLAGSSQ-UHFFFAOYSA-N	CC1(C)SCCN(S(=O)(=O)c2ccc(OCC#CCN)cc2)C1C(O)NO	P78536	000000000000000000000000000000000000000000000000000000000000000000000000000000000000000000000000000000000000000000000000000000000000000000000000000000000000000000000000000000000000000000000000000000000000000000000000000000000000000000000000000000000000000000000000000000000000000000000000000000000000000000000000000000000000000000000000000000000000000000000000000000000000000001000000000000000000000…
YHXKXVFQHWJYOD-UHFFFAOYSA-N	NCc1ccccc1c1ccccc1	P27487	000000000000000000000000000000000000000000000000000000000000000000000000000000000000000000000000000000000000000000000000000000000000000000000000000000000000000000000000000000000000000000000000000000000000000000000000000000000000000000000000000000000000000000000000000000000000000000000000000000000000000000000000000000000000000000000000000000000000000000000000000000000000000000000000000000000000000…
UAVGQDSBRIPETE-UHFFFAOYSA-N	Nc1ccc2ccc(CCNCCc3cccc(F)c3)cc2n1	Q62600	000000000000000000000000000000000000000000000000000000000000000000000000000000000000000000000000000000000000000000000000000000000000000000000000000000000000000000000000000000000000000000010000000000000000000000000000000000000000000000000000000000000000000000000000000000000000000000000000000000000000000000000000000000000000000000000000000000000000000000000000000000000000000000000000000000000000000…
BGQWILAWEWZMTG-UHFFFAOYSA-N	Cc1cc(N)nc(COCC(N)C(C)OCc2cc(C)cc(N)n2)c1	P29476	000000000000000000000000000000000000000000000000000000000000000000000000000000000000000000000000000000000000000000000000000000000000000000000000000000000000000000000000000000000000000000000000000000000000000000000000000000000000000000000000000000000000000000000000000000000000000000000000000000000000000000000000000000000000000000000000000000000000000000000000000000000000000001000000000000000000000…
BFTKDWYIRJGJCA-UHFFFAOYSA-N	CC1CC(=O)Nc2cccc(c3ccc4c(c3)c(c3cnn(C)c3)nn4C)c2N1	Q92793	000000000000000000000000000000000000000000000000000000000000000001000000000000000000000000000000000000000000000000000000000000000000000000000000000000000000000000000000000000000000000000000000000000000000000000000000000000000000000000000000000000000000000001000000000000000000000000000000000000000000000000000000000000000000000000000000000000000100000000000000000000000000000001000000000000000000000…
MBIDVLCHMJNEAM-UHFFFAOYSA-N	[CH2]C(CC)C(=O)c1ccc(OCC(=O)O)c(Cl)c1Cl	P09211	000000000000000000000000000000000000000000000000000000000100000000000000000000000000000000000000000000000000000000000000000000000000000000000000000000000000000000000000000000000000000000000000000000000000000000000000000000000000000000000000000000000000000000000000000000000000000000000000000000000000000000000000000000000000000000000000000000000000000000000000000000000000000000000000000000000000000…
UNAGVZCODUSBMG-UHFFFAOYSA-N	CCOc1ccc(C(C)=O)cc1Nc1cc(C(=O)OC)cc(C(=O)OC)c1	Q92793	000000000000000000000000000000000000000000000000000000000000000000000000000000000000000000000000000000000000000000000000000000000000000000000000000000000000000000000000000000000000000000000000000000000000000000000000000000000000000000000000000000000000000000000000000000000000000000000000000000000000000000000000000000000000000000000000000000000000000000000000000000000000000000000000000000000000000…
RIWJHDIYQSQOAT-UHFFFAOYSA-N	CN(C)c1ccc(c2cc3ncccc3c(NCCCN)n2)cc1	P48025	000000000000000000000000000000000000000000000000000000000000000000000000000000000000000000000000000000000000000000000000000000000000000000000000000000000000000000000000000000000000000000010000000000000000000000000000000000000000000000000000000000001000000000000000000000000000000000000000000000000000000000000000000000000000000000000000000000000000000000001000000000000000000001000000000000000000000…
QTQAWLPCGQOSGP-UHFFFAOYSA-N	COC1=C2CC(C)CC(OC)C(O)C(C)C=C(C)C(OC(N)=O)C(OC)C=CC=C(C)C(=O)NC(=CC1=O)C2=O	P07900	000000000000000000000001000000000000000000000000000000000100000000000000000000000010000000000000000000000000000000000000000000000000000000000000000000000000000000000000000000000000000000000000100000000000000000000000000000000000000000000000000000000000000100000000000000001000000000000000000000000000000000000000000000000000000100000000000000100000000000001000000000000000100000000000000000000000000…
FHCSBLWRGCOVPT-UHFFFAOYSA-N	CN1CCN(S(=O)(=O)c2ccc(c3cnc(N)c(C(=O)Nc4cccnc4)n3)cc2)CC1	P49841	000000000000000000000000000000000000000000000000000000000000000000000000000000000000000000000000000000000000000000000000000000000000000000000000000000000000000000000000000000000000000000000000000000000000000000100000000000000000000000000000000000000000000000000000000000000000000000000000000000000000000000000000000000000000000000000000000000000000000000000000000000000000001000000000000000000000000…
WSTUJEXAPHIEIM-UHFFFAOYSA-N	CC(C)NC(=O)C1CCC(n2c(NC(=O)c3ccc(F)cc3)nc3ccc([CH]N4CCC(C(C)(C)O)CC4)cc32)CC1	Q9UM73	000000000000001000000000000000000000000000000000000000000000000000000000000000000000000000000000000000000000000000000000000000000000000000000000000000000000000000000000000000000000000000000000000000000000000000000000000000000000000000000000000000000000000001000000000000000000000000000000000000000001000000000000000000000000000000000000000000000000000000000000000000000000000000000000000000000000000…
FPJWNKXLRGUFJH-UHFFFAOYSA-N	O[PH](O)(NC(CCC(=O)O)C(=O)O)OCCCC(NC(=O)CCC(NC(=O)c1ccc(F)cc1)C(=O)O)C(=O)O	Q04609	000000000000000000000000000000000000000000000000000000000000000000000000000000000000010000000000000000000000000000000000000000000000000000000000000000000000000000000000000000000000000000000000000000000000000000000000000000000000000000000000000000000000000000000000000000000000000000000000000000000000000000000000000000000000000000000000000000000000000000000000000000000000000000000000000000000000000…
KXXIBIBXJMYWNL-UHFFFAOYSA-N	Cc1cncc(c2ccc(NC3CCNCC3OCC3CCS(=O)(=O)CC3)c3[nH]c(=O)c(C)cc32)c1	Q6PL18	000000000000000000000000000000000000000000000000000000000100000001000000000000000000000000000000000000000000000000000000000000000000000000000000000000000000000000000000000000000000000000010000000000000000000010000000000000000000000000000000000000000000000000000000000000000000000000000000000000000000000000000000000000000000000000000000000000000000000000000000000000000000000000000000000000000000000…
JGTIIKRXHSZCBG-UHFFFAOYSA-N	O=C(Cc1ccccc1)Nc1nnc(OC2CCN(c3nnc(NC(=O)Cc4ccccc4)s3)C2)s1	O94925	000000000000000000000000000000000000000000000000000000000000000000000000000000000000000000000000000000000000000000000000000000000000000000000000000000000000000000000000000000000000000000000000000000000000000000000000000000000000000000000000000000000000000000000000000000000000000000000000000000000000000000000000000000000000000000000000000000000000000000000000000000000000000000000000000000000000000…
SHGAZHPCJJPHSC-UHFFFAOYSA-N	CC(C=CC1=C(C)CCCC1(C)C)=CC=CC(C)=CC(=O)O	P22605	000001000000000000000000000000000000000000000000000000000100000000000000000000000000000000000000000000000000000000000000000000000000000000000000000000000000000000000000000000000000000000000000000000000000000000000000000000000000000000000000000000000000000000000000000000000000000000000000000000000000000000000000000000000000000000000000000000000000000000001000000000000000000001000000000000000000000…
NXTYFFUQSOJDFK-UHFFFAOYSA-N	CC1CN(C(=O)c2nc(NC3=NN=C(C4CC4)C3)c3cc(Cl)ccc3n2)CCN1	O96013	000000000000000000000000000000000000000010000000000000000100000000000000000000000000000000000000000000000000000000000000000000000000000001000000000000000000000000000000000000000000000000000000000000000000000000000000000000000000000000000000000000000000000000000000000000001000000000000000000000000000000000000000000000000000000000000000000000000000000000001000000000000000000001000000000000000100000…
UCKHUNHXYMAFQM-UHFFFAOYSA-N	O=C(NCCNC(=O)c1ccc(Cl)s1)c1ccc(n2ccccc2=O)cc1	P00742	000000000000000000000000000000000000000000000000000000000000000000000000000010000000000010000000000000000000000000000000000000000000000000000000000000000000000000000000000000000000000000000000000000000000000000000000000000000000000000000000000000000000000000000000000000000000000000000000000000000000000000000000000000000000000000000000000000000000000000000000000000000000000000000000000000000000000…
YCYDXOVJXVALHY-UHFFFAOYSA-N	Oc1c(Cl)cc(c2cc(Cl)c(O)c(Cl)c2)cc1Cl	P02766	000000000000000000000000000000000000000000000000000000000000000000000000000000000000000000000000000000000000000000000000000000000000000000000000000000000000000000000000000000000000000000000000000000000000000000000000000000000000000000000000000000000000000000000000000001000000000000000000000001000000000000000000000000000000000000000000000000000000000000001000000000000000100001000000000000000000000…
IMYDUDGJIZQSHN-UHFFFAOYSA-N	CCOc1ccccc1c1ccc(c2nc3ccncc3c(O)c2C#N)cc1	Q9Y233	000000000000000000000000000000000000000000000000000000000000000000000000000000000000000000000000000000000000000000000000000000000000000000000000000000000000000000000000000000000000000000010000000000000000000000000000000000000000000000000000000000000000000000000000000000000000000000000000000000000000000000000000000000000000000000000000000000000000000000000000000000000000000000000000000000000000000…
GUBGYTABKSRVRQ-UHFFFAOYSA-N	OCC1OC(OC2C(CO)OC(O)C(O)C2O)C(O)C(O)C1O	P17931	000000000000000000000000000000000000000000000000000000000000000000000000000000000000000000000000000000000000000000000000000000000000000000000000000000000000000000000000000000000000000000000000000000000000000000000000000000000000000000000000000000000000000000000000000000000000000000000000000000000000000000000000000000000000000000000000000000000000000000000000000000000000000000000000000000000000000…
WOVOBLGUSQNZJX-UHFFFAOYSA-N	COc1ccc(C2(CNC(=O)c3ccc(NC(=O)c4cnc(C)o4)cc3Cl)CCOCC2)cc1	Q9H2K2	000000000000000000000000000000000000000000000000000000000100000000000000000000000000010000000000000000000000000000000000000000000000000001000000000000000000000000000000000000000000000000000000000000000000000000000000000000000000000000000000000000000000000000000000000000000000000000000000000000000000000000000000000000000000000000000000000000000000000000001000000000000000100000000000000000000000000…
GNETVUVZFYJATO-UHFFFAOYSA-N	O=C(CP(=O)(O)O)NCCCc1cccc(Oc2ccccc2)c1	A9JQL9	000000000000000000000001000000000000000000000000000000000001000001000000000000000001000000000000000000000000000000000000000000000000000000000000000000000000000000001000000000000000000000010000000000000000000000000000000001000000000000000000000000000000000000000000000000000000000000000000000000000000000000000000000000000000000000000000000000000000000000000000000000000000000000000000000000000000000…
HZASIAXCPXTISQ-UHFFFAOYSA-N	COc1cc2nc(c3cc(F)ccc3O)nc(NC3CNCC3C(C)(C)O)c2cc1OC	O96017	000000000000000000000000000000001000000000000000000000000000000000000000000000000000000000000000000000000000000000000000000000000000000000000000000000000000000000000000000000000000000000000000000000000000000000000000000000000000000000000000000000000000000000000000000000000000000000000000000000000000010000000000000000000000000000000000000000000000000000000000000000000000000001000000000000000000000…
LDXCGIQCCYUSHC-UHFFFAOYSA-N	COc1cc(c2ccc3nc(NC(C)=O)sc3c2)cnc1OC	P48736	000000000000000000000000000000000000000000000000000000000100000000000001000000000000000000000000000000000000000000000000000000000000000000000000000000000000000000000000000000000000000001000000000000000000000010100000000000000000000000000000000000000000000000000000000000000000000000000000000000000000000000000000000000000000000000000000000000000000000000000000000000000000100000000000000000000000000…
KWJVADNYZMUTJY-UHFFFAOYSA-N	Cc1ccc(NS(=O)(=O)c2cccc3ccccc23)c(O)c1CC(=O)NCc1ccc(C(=N)N)cc1	P00734	000000000000000000000000000000000000000000000000000000000100000000000000000000000000010000000000000000000000000000000000000000000000000000100000000000000000000000000000000000000000000000000000000000000000000000000000000000000000000000000000000000000000000000000000000000000100000000000000000000000000000000000000000000000000000000000000000000000000000000000000000000000000000001000000000000000010000…
WBMNXHNELYWXNZ-UHFFFAOYSA-N	CCCn1cc(C2=c3nc(c4ccncc4)cnc3=NC2)cn1	P28482	000000000000000000000000000000000000000000000000000000000000000000000000000000000000010000000000000000000000000000000000000000000000000000000000000000000000000000000000000000000000000000000000000000000000000000000000000000001000000000000000000000000000000000000000000000000000000000000000000000000000000000000000000000000000000000000000000000000000000000000000000000000000000001000000000000000000000…
CGIGDMFJXJATDK-UHFFFAOYSA-N	COc1ccc2c(c1)c(CC(=O)O)c(C)n2C(=O)c1ccc(Cl)cc1	P52895	000000000000000000000000000000000000000000000000000000000000000000000000000000000000000000000000000000000001000000000000000000000000000000000000000000000000000000000000000000000000000000000000000000000000000000000000000000000000000000000000000000000000000000000000000000000000000000000000000000000000000000000000000000000000000000000000000000000000000000000000000000000000000001000000000000000000000…
MQIMZDXIAHJKQP-UHFFFAOYSA-N	C=Cc1cc(O)cc2nc(c3ccc(O)c(F)c3)oc12	Q92731	000000000000000000000000000000000000000000000000000000000100000000000000000000000000000000000000000000000000000000000000000000000000000000000000000000000000000000000000000000000000000000000000000000000000000000000000000000000000000000000000000000000000000000000000000000000000000000000000000000000000000000000000000000000000000000000000000000000000000000000000000000000000000001010000000000000000000…
HDCZRMDPIXFZDX-UHFFFAOYSA-N	O=C(O)C1=CC(C2=CN=NN2)NC=C1	O75164	000000000000000000000000000000000000000000000000000000000000000000000000000000000000000010000000000000000000000000000000000000000000000000000000000000000000000000000000000000000000000000000000000000000000010000000000000000000000000000000000000000000000000000000000000000000000000000000000000000000000000000000000000000000000000000000000000000000000000000000000000000000000000000000010000000000000000…
AECPTICWHONWNW-UHFFFAOYSA-N	N=C(N)c1ccc2cc(C(=O)Nc3ccccc3)ccc2c1	P00749	000000000000000000000000000000000000000000000000000000000000000000000000000000000000000000000000000000000000000000000000000000000000000000000000000000000000000000000000000000000000000000010000000000000000000000000000000000000000000000000000000000000000000000000000000000000000000000000000000000000000000000000000001000000000000000000000000000000000000000000000000000000000000000000000000000000000000…
BCSVCWVQNOXFGL-UHFFFAOYSA-N	O=C(O)Cc1nn(Cc2nc3cc(C(F)(F)F)ccc3s2)c(=O)c2ccccc12	P15121	000000000000000000000000000000000000000000000000000000000000000000000000000000000000000000000000000000000000000000000000000000000000000000000000000000000000000000000000000000000000000000000000000000000000000000000000000000000000000000000000000000000000000000000000000000000000000000000000000000000000000000000000000000000000000000000000000000000000000000000000000000000000000000000000000000000000000…
QMNJZJXCSWMUOR-UHFFFAOYSA-N	NC1CCC(NC2=CC=NC(=O)C2c2nc3ccccc3[nH]2)CC1	P23458	000000000000000000000000000000000000000000000000000000000000000000000000000000000000000000000000000000000000000000000000000000000000000000000000000000000000000000000000000000000000000000000000000000000000000000000000000000000000000000000000000000000000000000000000000000000000000000000000000000000000000000000000000000000000000000000000000000000000000000000000000000000000001001000000000000000000100…
RMSWBHUVFNFNIZ-UHFFFAOYSA-N	N=C(NCCCC(N)CNCCN)NN(=O)=O	P29476	000000000000000000000000000000000000000000000000000000000000000000000000000000000000000000000000000000000000000000000000000000000000000000000000000000000000000000000000000000000000000000010000000000000000000000000000000000000000000000000000000001000000000000000000000000000000000000000000000000000000000001000000000000000000000000000000000000000000000000000000000000000000000000000000000000000000000…
JNNQSTULXLHQBB-UHFFFAOYSA-N	CNC(=O)c1cnc(N)c2cc(c3ccc(N4CCOCC4)cc3)sc12	O60674	000000000000000000000000000000000000000000000000000000000000000000100000000000000000000000000000000000000000000000000000000000000000000000000000000000000000000000000000000000010000000000000000000000000000000000000000000000000000000000000000000000000000000000000000000000000000000000000000000000000000000000000000000000000000000000000000000000000000000000000000000000000000000001000000000000000000000…
DIFGSGNUHRNWPK-UHFFFAOYSA-N	CC1(N)CCC(Nc2c(C(N)=O)cnn3cc(c4ccccc4)cc23)C1(C)C	P52333	000000000000000000000000000000000000000000000000000000000000000000000001000000000000000000000000000000000000000000000000000000000000000000000000000000100000000000000000000000010000000000010000000000000000000000000000000000000000000000000000000000000000000000000000000000000000000000000000000000000000000000000000000000000000000000000000000000000000000000001000000000000000000001000000000000000000000…
MLDQJTXFUGDVEO-UHFFFAOYSA-N	CNC(=O)c1cc(Oc2ccc(NC(=O)Nc3ccc(Cl)c(C(F)(F)F)c3)cc2)ccn1	P49336	000000000000000000000000000000000000000000000000000000000000000000000000000000000000000000000000000000000000000000000000000000000000000000000000000000000000000000000000000000010000000000000000000000000000000000000000000000000000000000000000000000001000000000000000000000000000000000000000000000000000010000000000000000000000000000000000000000000000000000001000000000000000000001000000000000000000000…
HYRFAZNYCCTVKT-UHFFFAOYSA-N	Nc1ncnc2c1c(Oc1cccc(Cl)c1)nn2CC1CCNCC1	F0V9W9	000000000000000000000000000000000000000000000000000000000000000000000001000000000000000000000000000000000000000000000000000000000000000000000000000000000000000000000000000000010000000000000000000000000000000000000000000000000000000000000000000000000000000000000000000000001000000000000000000000000000000000000000000000000000000000000000000000000000000000000000000000000000000000000000000000000000000…
UJLAWZDWDVHWOW-UHFFFAOYSA-N	CC1CCN(C(=O)CC#N)CC1N(C)c1nc[nH]c2nccc1-2	O60674	000000000000000000000000000000000000000000000000000000000000000000000000000000000000000000000000000000000000000000000000000000000000000000000000000000100000000000000000000000000000000000000000000000000000000000000000000000000000000000000000000000000000000000000000000000000000000000000000000000000000000000000000000000000000000000000000000000000000000000000000000000000000000001000000000000000000000…
WZGUFUHWMAZIMF-UHFFFAOYSA-N	CCNC(=O)C1NC(CC(C)(C)C)C2(C(=O)Nc3cc(Cl)ccc32)C1c1cccc(Cl)c1F	Q00987	000000000000000000000000000000000000000000000000000000000000000000100000100000000000010000000000000000000000000000000000000000000000000001000000000000000000000000000000000000000000000000000000000000000000000000000000000000000000000000000000000000000000000000000000000000000000000000000000000000000000000000000000000000000000000000000000000000000000000000000000000000000000000001000000000000000000000…
WZZMIANBHFOMRU-UHFFFAOYSA-N	CC(C)Oc1ccc(C2=CN=CC2CN(C)CCN)cc1	Q96LA8	000000000000000000000000000000000000000000000000000000000000000000000000000000000000010000000000000000000000000000000000000000000000000000000000000000000000000000000000000000000000000000000000000000000000000000000000000000000000000000000000000000000000000000000000000000000000000000000000000000000000000000000000000000000000000000000000000000000000000000000000000000000000000000000000000000000000000…
LMQOZGSVTQQPFU-UHFFFAOYSA-N	CC1NCCCC1Nc1ncc(C(N)=O)c2sc(c3ccccc3)cc12	O14757	000000000000000000000000000000000000000000000000000100000000000000000000000000000000000000000000000000000000000000000000000000000000000000000000000000000000000000000000000000000000000000000000000000000000000000000000000000000000000000000000000000000000000000000000000000000000000000000000000000000000000000000000000000000000000000000000000000000000000000000000000000000000000001000000000000000000000…
KHPKQFYUPIUARC-UHFFFAOYSA-N	Cc1ccc(Nc2c(F)cccc2Cl)c(CC(=O)O)c1	P35355	000000000000000000000000000000000000000000000000000000000000000000000000000000000000010000000000000000000000000000000000000000000000000000000000000000000000000000000000000000000000000000010000000000000000000000000000000000000000000000000000000000000000000000000000000000000000000000000000000000000000000000000000000000000000000000000000000000000000000000001000000000000000000001000000000000000000000…
XEFQLINVKFYRCS-UHFFFAOYSA-N	Oc1cc(Cl)ccc1Oc1ccc(Cl)cc1Cl	Q5NGQ3	000000000000000000000000000000000000000000000010000000000100000000000000000000000000010000000000000000000000000000000000000000000000000000000000000000000000000000000000000000000000000001000000000000000000000000000000000001000000000000000000000000000000000000000000000000000000000000000000000000000000000000000000000000000000000000000000000000000000000000001000000000000000000001000000000000000000000…
ULJIDKQYQXVZNB-UHFFFAOYSA-N	O=C(NC1=NN=C(C2CC2)C1)c1ccccc1	P24941	000000000000000000000000000000000000000010000000000000000000000000100000000000000000000000000000000000000000000000000000000000000000000000000000000000000000000000000000000000000000000000000000000000000000000000000000000000000000000000000000000000000000000000000000000000000000000000000000000000000000000000000000000000000000000000000000000000000000000000001000000000000000000001000000000000000000000…
QFHPEAOPPKNNMS-UHFFFAOYSA-N	O=C(NCCN1CCOCC1)c1ccc(c2c(CO)ccc3ccccc32)cc1	O60760	000001000000000000000000000000000000000000000000000000000000000000000000000000000000000000000000000000000000000000000000000000000000000000100000000000000000000000001100000000000000000000000000100000000000000000000000100000000000000000000000000000000000000000000000000000000000000000000000000000000000000000000000000000000000000000000000000000000000000000000000000000000000000000000000000000000000000…
HTXIMVGBKIQCLG-UHFFFAOYSA-N	NC(=O)c1cccc2nc(C(=O)N3CCNCC3)[nH]c12	P09874	000000000000000000000000000000000000000000000000000000000000000000000000000000000000010000000000000000000000000000000000000000000000000000000000000000000000000000000000000000000000000001000000000000000000000000000000000000000000000000000000000000000000000000000000000000000000000000000000000000000000010000000000000000000000000000000000000000100000000000001000000000000000000000000000000000000000000…
RYXUPKGYPPPMSC-UHFFFAOYSA-N	CN(c1cc(F)c(F)c(F)c1)c1cnc2nc(N)nc(N)c2c1	P00374	000000000000000000000000000000001000000000000000000000000000000000000000000000000001000000000000000000000000000000000000010000000000000000000000000000000000000000000000000000000000000000000000000000000000000000000000000000000000000000000000000001000000000000000000000100000000000000000000000000000000000000000000000000000000000000000000000000000000000000000000000000000000000001000000000000000000000…
LIEMBEWXEZJEEZ-UHFFFAOYSA-N	Nc1ncnc2c1ncn2CC(O)C(O)C(=O)O	P23526	000000000000000000000000000000000000000000000000000000000000000000000000000000000000000000000000000000000000000000000000000000000000000000000000000000000000000000000000000000000000000000000000000000000000000000000000000000000000000000000000000000000000000000000000000000000000000000000000000000000000000000000000000000000000000000000000000000000000000000000000000000000000000000000000000000000000000…
KTWGHBNFKBORPM-UHFFFAOYSA-N	c1cncc(Nc2ncnn3cccc23)c1	O95819	000000000000000000000000000000000000000000000000000000000000000000000000000000000000000000000000000000000000000000000000000000000000000000000000000000000000000000000000000000000000000000010000000000000000001000000000000000000000000000000000000000000000000000000000000000000000000000000000000000000000000000000000000000000000000000000000000000000000000000000000000000000000000000000000000000000000000…
SXIYSYYSKHUTQQ-UHFFFAOYSA-N	O=C(CN1CC(F)C(NC(=O)c2ccc(Cl)s2)C1)Nc1ccc(n2ccccc2=O)cc1F	P00742	000000000000000000000000000000000000000000000000000000000000000000000000000010000000000010000000000000000000000000000000000000000000000000000000000000000000000000000000000000000000000001000000000000000000000000000000000000000000000000000000000000000000000000000000000000000000000000000000000000000000000000000000000000000000000000000000000000000000000000000000000000000000000000000000000000000000000…
DSYYBJYFXSBNEW-UHFFFAOYSA-N	O=C(O)CNC1=NCN=C2OC(c3ccccc3)=C(c3ccccc3)C12	O14757	000000000000000000000000000000000000000000000000000000000000000000000000000000000000000000000000000000000000000000000000000000000000000000000000000000000000000000000000000000000000000000010000000000000000000000000000000000000000000000000000000000000000000000100100000000000000000000000000000000000000000000000000000000000000000000000000000000000000000000000000000000000000000001000000000000000000000…
LOWIFNCLUJYWPK-UHFFFAOYSA-N	CCC=CCc1ccc(Oc2ccccc2N(=O)=O)c(O)c1	P0A5Y7	000000000000000000000000000000000000000000000000000000000100000000000000000000000000010000000000000000000000000000000000000000000000000000000000000000000000000000000000000000000000000000000000000000000000000000000000100000000000000000000000000000000000000000000000000000000000000000000000000000000000000000000000000000000000000000000000000000000000000000000000000000000000000000000000000000000000000…
PGTUYWGXXVKACJ-UHFFFAOYSA-N	OC(NCC(=O)O)C1NC(Cl)=c2ccccc2=C1O	Q9C0B1	000000000000000000000000000000000000000000000000000000000000000000000000000000000000010000000000000000000000000000000000000000000000000000000000000000000000000000000000000000000000000000010000000000000000000000000000000000000000000000000000000000000000000000000000000000000000000000000000000000000000000100000000000000000000000000000000000000000000000000000000000000000000000001000000000000000000000…
DBFTVRMJVISJEX-UHFFFAOYSA-N	CN(C)C1CCc2cc(N3CCC(NS(=O)(=O)c4ccc5cc(Cl)ccc5c4)C3=O)ccc21	P00742	000000000000000000000000000000000000000000000000000000000000000000000000000000000000000000000000000000000000000000000000000000000000000000000000000000000000000000000000000000000000000000010000000000000000000000000000000000000000000000000000000000000000000000000000000000000000000000000000000000000000000000000000000000000000000000000000000000100000000000000000000000000000000000000000000000000000000…
VWBSMGFTNCQOMB-UHFFFAOYSA-N	CCCn1c(CNc2cccc(C(=O)NCc3c(F)cccc3F)c2)nnc1c1ccncn1	P25098	000000000000000000000000000000000000000000000000000000000000000000000000000000000010000000000000000000000000000000000000000000000000000000000000000000000000000000000000000000000000000000010000000000000000000000000000000000000000000000000000000000000000000000000000000000000000000000000000000000000000000000000000000000000000000000000000000000100000000000000000000000000000000001000000000000000000000…
DTKHMEOMRHBQKF-UHFFFAOYSA-N	OCN(O)C(CCCc1ncccn1)CS(=O)(=O)N1CCN(c2ccc(Br)cn2)CC1	P09237	000000000000000000000000000000000000000000000000000000000000000000000000000000000000000000000000000000100000000000000000000000000000000000000000000000000000000000000000000000000000000001000000000000000000000000000000000100000000000000000000000000001000000000000000000000000100000000000000000000000000000000000000000000000000000000000000000000000000000000000000000000000000000000000000000000000000000…
HHLPOWRWLBEWKR-UHFFFAOYSA-N	CC(=O)N1c2ccc(c3ccc(CN4CCCCC4)cc3)cc2C(Nc2ccccc2)CC1C	P25440	000000000000000000000000000000000000000000000000000000000000000000000000000000000000000000000000000000000000000000000000000000000000000000000000000000000000000000000000000000000000000000000000000000000000000000000000000000000000000000000000000000000000000000000000000000000000000000000000000000000000000000000000000000000000000000000000000000000000000000000000000000000000000001000000000000000000000…
NDXJIXWTFPGHAI-UHFFFAOYSA-N	COc1ccc(c2ocnc2C(=O)NCc2ccncc2)cc1	P49841	000000000000000000000000000000000000000000000000000000000000000000000000000000000000010000000000000000000000000000000000000000000000000000000000000000000000000000000000000000000000000000010000000000000000000000100000000000000000000000000000000000000000000000000000000000000000000000000000000000000000000000000000000000000000000000000000000000000000000000000000000000000000000001000000000000000000000…
WPHWYBKSYQTRCO-UHFFFAOYSA-N	OC1C([CH]C2=CC=CC=C2OCC2=CC=C(C(=O)O)C=C2)C(=O)C2[CH][CH]C[CH]C12	P37231	000000000000000000000000000000000000000000000000000000000100000000000000000000000000000000000000000000000000000000000000000000000000000000000000000000000000000000000000000000000000000000000000000000000000000000000000000000000000000000000000000000000000000000000000000000000000000000000000000000000000000000000000000000000000000000000000000000000000000000000000000000000000000001000000000000000000000…
FCTPOQHJQPWBOI-UHFFFAOYSA-N	O=c1[nH]ccc2c(NC3CCCCC3)ncnc12	P23458	000000000000000000000000000000000000000010000000000000000000000000000000000000000000000000000000000000000000000000000000000000000000000000000000000000000000000000000000000000000000000000000000000000000000000000000000000000000000000000000000000000000000000000000000000000000000000000000000000000000000000000000000000000000000000000000000000000000000000000000000000000000000000001000000000000000000100…
GVIOXIPLOUEGTN-UHFFFAOYSA-N	COc1ccc(S(=O)(=O)Nc2ccc3c(c2)CCC(=O)N3C)c(OC)c1	Q64127	000000000000000000000000000000000000000000000000000000000000000001000000000000000000000000000000000000000000000000000000000000000000000000000000000000000000000000000000000000000000000000010000000000000000000000000000000000000000000000000000000000000000000001000000000000000000000000000000000000000000000000000000000000000000000000000000000000000000000000000000000000000000000000000000000000000000000…
VTUWWZYFAXSACB-UHFFFAOYSA-N	NC(C(=O)N1CCCC1C(=O)NCc1cc(Cl)ccc1Cl)C(c1ccccc1)c1ccccc1	P00734	000000000000000000000000000000000000000000000000000000000100000000000000000000000000000000000000000000000000000000000000000000000000000000000000000000000000000000000000000000000000000000010000000000000000000000000000000000000000000000000000000000000000000000000000000000000000000000000000000000000000000000000000000000000000000000000000000000000000000000001000000000000000000000000000000000000000000…
SYESMXTWOAQFET-UHFFFAOYSA-N	CC(C=CC1=C(C)C=CCC1(C)C)=CC=CC(C)=CC(=O)O	P19793	000000000000000000000000000000000000000000000000000000000100000000000000000000000000000000000000000000000000000000000000000000000000000000000000000000000000000000000000000000000000000000010000000000000000000000000000000000000000000000000000000000000000000000000000000000000000000000000000000000000000000000000000000000000000000000000000000000000000000000000000000000000000000001000000000000000000000…
SGQQGLJRXHHVDF-UHFFFAOYSA-N	Cc1nc2c(n1C1CCNCC1)C1C=CNC1=NC2	O60674	000000000000000000000000000000000000000010000000000000000000000000000000000000000000000000000000000000000000000000000000000000000000000000000000000000000000000000000000000000010000000000000000000000000000000000000000000000000000000000000000000000000000000000000000000000000000000000000000000000000000000000000000000000000000000000000000000000000000000000000000000000000000000001000000000000000000000…
UQRORFVVSGFNRO-UHFFFAOYSA-N	CCCCN1CC(O)C(O)C(O)C1CO	P04062	000000000000000000000001000000000000000000000000000000000000000000000000000000000000000000000000000000000000000000000000000000000000000000000000000000000000000000000000000000000000000000000000000000000000000000000000000101000000000000000000000000000000000000000000100000000000000000000000000000000000000000000000000000000000000000000000000000000000000000000000000000000000000000000000000000000000000…
URBVMCHIBNRDKB-UHFFFAOYSA-N	O=C(O)c1c(N2CC[CH]CC2)nc2ccc(Cl)cc2c1c1ccccc1	P15090	000000000000000000000000000000000000000000000000000000000000000000000000000000000000000010000000000000000000000000000000000000000000000000001000000000000000000000000000000000000000000000000000000000000000000000000000000000000000000000000000000000000000000000000000000000000000000000000000000000000000000000000000000000000000000000000000000000000000000000001000000000000000000000000000000000000000000…
KUUPATHXUAIQFZ-UHFFFAOYSA-N	CC(C)CC(NC1CCC(n2cc(c3ccc(Oc4ccccc4)cc3)c3c(N)ncnc32)CC1)C(=O)O	P08631	000000000000000000000000000000000000000000000000000000000000000100000000000000000000000000000000000000000000000000000000000000000000000000000000000000000000000000000000000000010000000000000000000000000000000000000000000000000000000000000000000000000000000000000000000000000000000000000000000000000000000000000000000000000000000000000000000000000000000000000000000000000000000001000000000000000000000…
ISVHDSIJCCAVGE-UHFFFAOYSA-N	Cn1cc(C2C=NC3=NC=C(c4cnn(Cc5cc(F)ccc5F)c4)C3=C2)cn1	Q9UM73	000000000000000000000000000000000000000000000000000000000100000000100000000000000000000000000000000000000000000000000000000000000000000000000000000000000000000000000000000000000000000000000000000000000000000000000000000000000000000000000000000000000000000000000000000000000000000000000000000000000000010000000000000000000000000000000000000000000000000000000000000000000000000001000000000000000000000…
HQAKVYGASUTQHH-UHFFFAOYSA-N	O=C(O)CCCn1c2ccccc2c2ccccc21	P15090	000000000000010000000000000000000000000000000000000000000100000000000000000000000000000010000000000000000000000000000000000000000000000000000000000000000000000000000000000000000000000000000000000000000000000000000000000000000000000000000000000000000000000001000000000000000000000000000000000000000000000000000000000000000000000000000000000000000000000000001000000000000000000000000000000000000000000…
LMKSZZKXCRCXFM-UHFFFAOYSA-N	COc1ccc(CCS(=O)(=O)NCC(O)=NO)cc1	P39900	000000000000000000000000000000000000000000000000000000000000000000000000000000000000010000000000000000100000000000000000000000000000000001000000000000000000000000000000000000000000000000000000000000000000000000000000000000000000000000000000000000000000000000000000000000000100000000000000000000000000000000000000000000000000000000000000000000000000000000000000000000000000000000000000000000000000000…
UPBRYBJZTWHUQK-UHFFFAOYSA-N	CC1(F)CCCC1Nc1c(C(N)=O)cnn2cccc12	P52333	000000000000000000000000000000000000000000000000000000000000000000000000000000000000000000000000000000000000000000000000000000000000000000000000000000100000000000000000000000000000000000000000000000000000000000000000000000000000000000000000000000000000000000000000000000000000000000000000000000000000000000000000000000000000000000000000000000000000000000001000000000000000000001000000000000000000000…
TUVCWJQQGGETHL-UHFFFAOYSA-N	Oc1cccc(c2nc(N3CCOCC3)c3oc4ncccc4c3n2)c1	P42336	000000000000000000000000000000000000000000000000000000000000000000000000000000000000000000000000000000000000000000000000000000000000000000000000000000000000000000000000000000000000000000000000000000000000000000000000000000000000000000000000000000000000000000000000000000000000000000000000000000000000000000000000000000000000000000000000000000000000000000000000000000000000000000000000000000000000000…
BIMZLRFONYSTPT-UHFFFAOYSA-N	OC(=O)C(O)=NCC(=O)O	Q9GZT9	000000000000000000000000000000000000000100000000000000000000000000000000000000000000000000000000000000000000000000000000000000000000000000000000000000000000000000000000000000000000000000000000000000000000000000000000000000000000000000000000000001000000000000000000000000000000000000000000000000000000000000000000000000000000000000000000000000000000000000000000000000000000000000000000000000000000000…
KLVYMYQTRZCMLE-UHFFFAOYSA-N	O=C(Nc1ccccn1)Nc1cccc2c1C1CCCN1C2=O	P24941	000000000000000000000000000000000000000000000000000000000000000000000000000000000000000000000000000000000000000000000000000000000000000000000000000000000000000000000000000000000000000000000000000000000000000000000000000000000000000000000000000000000000000000000000000000000000000000000000000000000000000000000000000000000000000000000000000000000000000000001000000000000000000001000000000000000000000…
QRKNTTBDPKUXKB-UHFFFAOYSA-N	OP(O)(=O)C(O)(Cn1ccnc1)[PH](O)(O)O	P14324	000000000000000000000000000000000000000000000000000000000000000000000000000000000000000000000000000000000000000000000000000000000000000000000000000000000000000000000010000000000000000000000000000000000000000000000000000000000000000000000000000000000000000000000000000000000000000000000000000000000000000000000000000000000000000000000000000000000000000000000000000000000000100000000000000001000001000…
WLABLOBUPDZBNJ-UHFFFAOYSA-N	O=C(O)c1cccc(c2cnc(C(O)CCCCCCc3ccccc3)o2)n1	P97612	000000000000000000000000000000000000000000000000000000000100000000000000000000000000000000000000000000000000000000000000000000000000000000100000000000000000000000000000000000000000000000000000000000000000000000000000000000000000000000000000000000000000000000000000000000000000000000000000000000000000000000000000000000000000000000000000000000000000000000000000000000000000100000000000000000000000000…
SYQNUQSGEWNWKV-UHFFFAOYSA-N	C=CC(C)=CC1(C)SC(=O)C(C)=C1O	P0A954	000000000000000000000000000000000000000000000000000000000000000000000000000000000000000000000000000000000000000000000000000000000000000000000000000000000000000000000000000000000000000000000000000000000000000000000000000000000000000000000000000000000000000000000000000000000000000000000000000000000000000000000000000000000000000000000000000000000000000000000000000000000000000000000000000000000000000…
FGMSUCIOAMNCKF-UHFFFAOYSA-N	CCn1cnc2c(Nc3ccc(P(=O)(O)CP(=O)(O)O)cc3)nc(C3CCC(N)CC3)nc21	P12931	000000000000000000000000000000000000000000000000000000000000000000000000000000000000010000000000000000000000000000000000000000000000000000000000000000000000000000000000000000000000000000010000000000000000000000000000000000000000000000000000000000000000000000000000000000001000000000000000000000000000000000000000000000000000000000000000000000000000000000001000000000000000000001000000000000000000000…
BULPVMQBJAMSRN-UHFFFAOYSA-N	Cc1ncsc1c1ccc(CNC(=O)C2CC(O)CN2C(=O)CC(C)(C)C)cc1	P40337	000000000000000000000000000000000000000000000000000000000100000000000000000000000000000000000000000000000000000000000000000000000000000000000000000000000000000000000000000000000000000000000000000000000000000000000000000000000000000000000000000000000000000000000000000000000000000000000000000000000000000000000000000000000000000000000000000000000000000000000000000000000000000000000000000000000000000…
XKQZGAXKVWBUBQ-UHFFFAOYSA-N	[NH]C1NC2=CC=CC=C2[CH]C1[CH]CC(=O)NCC1CCCCC1	P56817	000000000000000010000000000000000000000000000000000000000100000000000000000000000000000000000000000000000000000000000000000000000000000000000000000000000000000000000000000000000000000001000000000000000000000000000000000000000000000000000000000000000000000000000000000000000000000000000000000000000000000000000000000000000000000000000000000000000000000000000000000000000000011000000000000000000000000…
IQDDLNJTLVXFQA-UHFFFAOYSA-N	Nc1nccc(Nc2cc3c[nH]nc3c(c3cc4ccccc4o3)c2)n1	P49137	000000000000000000000000000000000000000010000000000000000000000000000000000000000000000000000000000000000000000000000000000000000000000000000000000000100000000000000000000000000000000000000000000000000000000000000000000000000000000000000000000000000000000000000000000000000000000000000000000000000000000000000000000000000000000000000000000000000000000000000000000000000000000000000000000000000000000…
SCMGIWJUBABWBH-UHFFFAOYSA-N	CN(C)CCOc1ccc(C2N=c3ncnc(NCC4SCCS4)c3=C2c2ccccc2)cc1	Q07912	000000000000000000000000000000000000000000000000000000000000000000000000000000000000000000000000000000000000000000000000000000000000000000000000000000000000000000000000000000000000000000000000000000000000000000000000000000000000000000000000000000001000000000000000000000000000000000000000000000000000000000000000000000000000000000000000000000000000000000000000000000000000000001000000000000000000000…
RXQXACYMRVINQU-UHFFFAOYSA-N	O=C(Nc1n[nH]c2cc(c3ccc(O)cc3)ccc12)C1CC1	P11309	000000000000000000000000000000000000000010000000000000000100000000000000000000000000000000000000000000000000000000000000000000000000000000000000000000000000000000000000000000000000000000010000000000000000000000000000000000000000000000000000000000000000000000000000000000000000000000000000000000000000000000000000000000000000000000000000000000000000000000000000000000000000000001000000000000000000000…
HGEPGGJUGUMFHT-UHFFFAOYSA-N	O=C(c1cc(Cc2n[nH]c(=O)c3ccccc23)ccc1F)N1CCCNCC1	Q9Y6F1	000000000000000000000000000000000000000000000000000000000001000000000000000000000000010000000000000000000000000001000000000000000000000000000000000000000000000000000000000000000000000001000000000000000000000000000000000000000000000000000000000000000000000000000000000000001000000000000000000000000000010000000000000000000000000000000000000000100000000000000000000000000000000000000000000000000000000…
LVDRREOUMKACNJ-UHFFFAOYSA-N	Cc1cc(=O)n(C)c2cc(N3C(=O)CCC(NS(=O)(=O)CC(C)C)C3c3ccc(Cl)cc3)ccc12	Q9H8M2	000000000000000000000000000000000000000000000000000000000000000001000000000000000000000000000000000000000000000000000000000000000000000000000000000000000000000000000000000000000000000001000000000000000000000000000000000000000000000000000000000000000000000000000000000000000000000000000000000000000000000000000000000000000000000000000000000000000000000000001000000000000000000000000000000000000000000…
HYYBABOKPJLUIN-UHFFFAOYSA-N	Cc1cccc(Nc2ccccc2C(=O)O)c1C	P52895	000000000000000000000000000000000000000000000000000000000100000000000000000000000000010000000000000000000000000000000000000000000000000000000000000000000000000000000000000000000000000000010000000000000000000000000000000000000000000000000000000000000000000000000000000000000000000000000000000000000000000000000000000000000000000000000000000000000000000000000000000000000000000001000000000000000000000…
SJRVJRYZAQYCEE-UHFFFAOYSA-N	CCc1c(c2ccccc2)c(c2ccccc2)nn1c1ccccc1c1cccc(OCC(=O)O)c1	Q01469	000000000000000000000000000000000000000000000000000000000000000000000000000000000000000000000000000000000000000000000000000000000000000000000000000000000000000000000000000000000000000000000000000000000000000000000000000000000000000000000000000000000000000000000000000000000000000000000000000000000000000000000000000000000000000000000000000000000000000000000000000000000000000000000000000000000000000…
GDKLSGHRVABIKT-UHFFFAOYSA-N	[NH][SH](O)(O)c1ccc(c2ccccc2)cc1	P00918	000000000000000000000000000000000000000000000000000000000000000000000000000000000000000000000000000000000000000000000000000000000000000000000000000000000000000000000000000000000000000000000000100000000000000000000000000000000000000000000000000000000000000000000000000000000000000000000000000000000000000000000000000000000000000000000000000000000000000000000000000000000000000001000000000000000000000…
TXEIIPDJKFWEEC-UHFFFAOYSA-N	O=C(O)c1ccc2nc(c3cc(Cl)cc(Cl)c3)oc2c1	P02766	000000000000000000000000000000000000000000000000000000000000000000000000000000000000000000000000000000000000000000000000000000000000000000000000000000000000000000000000000000000000000000000000000000000000000000000000000000000000000000000000000000000000000000000000000000000000000000000000000000000000000000000000000000000000000000000000000000000000000000000000000000000000000000000000000000000000000…
PAOIFRPAIJVWIK-UHFFFAOYSA-N	O=C(O)COc1cc(Cl)ccc1C(=O)NCc1ccc(Br)cc1	P15121	000000000000000000000000000000000000000000000000000000000000000000000000000000000000000000000000000000000000000000000000000000000000000000000000000000000000000000000000000000000000000000000000000000000000000000000000000000000000000000000000000000000000000000000010000000000000000000000000000000000000000000000000000000000000000000000000000000000000000000000000000000000000000000000000000000000000000…
JINJZWSZQKHCIP-UHFFFAOYSA-N	CC(=O)NC1C(O)C=C(C(=O)O)OC1C(O)C(O)CO	P62575	000000000000000000000000000000000000000000000000000000000000000000000000000000000000000000000000000000000000000000000000000000000000000000000000000000000000000000001000000000000000000000000000000000000000000000000000000000000000000000000000000000000000000000000000000000000000000000000000000000000000000000000000000000000000000000000000000000000000000100000000000000000000000000000000000000000001000…
AIELNJDAOGTASK-UHFFFAOYSA-N	Nc1cccc(c2cnco2)c1	O43175	000000000000000000000000000000000000000000000000000000000000000000000000000000000000010000000000000000000000000000000000000000000000000000000000000000000000000000000000000000000000000000000000000000000000000000000000000000000000000000000000000000010000000000000000000000000000000000000000000000000000000000000000000000000000000000000000000000000000000000000000000000000000000000000000000000000000000…
ALDCXILJAYAUTH-UHFFFAOYSA-N	COc1ccc(OCCCCC(=O)O)cc1Cc1cnc(N)nc1N	P00374	000000000000001000000000000000000000000000000000000000000000000000000000000000000001000010000000000000000000000000000000000000000000000000000000000000000000000000001000000000000000000000000000000000000000000000000000000000000000000000000000000001000000000000000000000100000000000000000000000000000000000000000000000000000000000000000000000000000000000000000000000000000000000000000000000000000000000…
GIUCGMWNASMMOJ-UHFFFAOYSA-N	Nc1ccc2ccc(CNCCCc3cncc(F)c3)cc2n1	P29476	000000000000000000000000000000000000000000000000000000000000000000000000000000000000000000000000000000000000000000000000000000000000000000000000000000000000000000000000000000000000000000010000000000000000000000000000000000000000000000000000000000000000000000000000000000000000000000000000000000000000000000000000000000000000000000000000000000000000000000000000000000000000000000000000000000000000000…
MDJIPXYRSZHCFS-UHFFFAOYSA-N	O=C(Cc1ccccc1)Nc1nnc(CCSCCc2nnc(NC(=O)Cc3ccccc3)s2)s1	O94925	000000000000000000000000000000000000000000000000000000000000000000000000000000000000000000000000000000000000000000000000000000000000000000000000000000000000000000000000000000000000000000000000000000000000000000000000000000000000000000000000000000000000000000000000000000000000000000000000000000000000000000000000000000000000000000000000000000000000000000000000000000000000000000000000000000000000000…
WXTMDXOMEHJXQO-UHFFFAOYSA-N	O=C(O)c1cc(O)ccc1O	P00918	000000000000000000000000000000000000000000000000000000000000000000000000000000000000000000000000000000000000000000000000000000000000000000000000000000000000000000000000000000000000000000000000000000000000000000000000000000000000000000000000000000000000000000000000000000000000000000000000000000000000000000000000000000000000000000000000000000000000000000000000000000000000000000000000000000000000000…
KISOFIKBJFDVKM-UHFFFAOYSA-N	NC(=O)c1cccc2c1C(=O)N(C1CCNCC1)C2	P09874	000000000000000000000000000000000000000000000000000000000000000000000000000000000000010000000000000000000000000000000000000000000000000000000000000000000000000000000000000000000000000000000000000000000000000000000000000000000000000000000000000000000000000000000000000000000000000000000000000000000000000000000000000000000000000000000000000000100000000000000000000000000000000000000000000000000000000…
XAVJTYOBWCSWFJ-UHFFFAOYSA-N	Cc1cc(C(=O)O)ccc1NC(=O)C(C1CCCCC1)n1c2cc(F)c(F)cc2nc1c1ccc(Cl)cc1	Q96RI1	000001000000000000000000000000000000000000000000000000000100000000000000000000000000010000000000000000000000000000000000000000000000000000000000000000000000000000000000000000000000000000000000000000000000000000000000100000000000000000000000000000000000000000000000000000000000000000000000000000000000000000000000000000000000000000000000000000000000000000000000000000000000000000000000000000000000000…
KFUQJDBRNAORPV-UHFFFAOYSA-N	Cn1ccc(CNCCc2ccccc2)n1	P34913	000000000000000000000000000000000000000000000000000000000000000000000000000010000000000000000000000000000000000000000000000000000000000000000000000000000000000000000000000000000000000001000000000000000000000000000000000000000000000000000000000000000000000000000000000000000000000000000000000000000000000000000000000000000000000000000000000000000000000000000000000000000000000001000000000000000000000…
ANQHSFFUNMTTRS-UHFFFAOYSA-N	NC(CC(=O)N1CCCC1CNC(=O)c1ccccc1)Cc1ccccc1F	P27487	000000000000000000000000000000000000000000000000000000000000000000000000000000000000010000000000000000000000000000000000000000000000000000000000000000000000000000000000000000000000000000000000000000000000000000000000000000000000000000000000000000000000000000000000000000000000000000000000000000000000000001000000000000000000000000000000000000000000000000000000000000000000000000000000000000000000000…
GZLYPLRRKZCYLV-UHFFFAOYSA-N	COc1cnc2c(NCc3nnc4ccc(c5ccccc5)nn34)ccnc2c1	P08581	000000000000000000000000000000000000000000000000000000000100000000000000000000000000000000000000000000000000000000000000000000000000000000000000000000000000000000000000000000010000000001000000000000000000000010000000000000000000000000000000000000000000000000000000000000000000000000000000000000000000000000000000000000000000000000000000000000000000000000001000000000000000000000000000000000000000000…
DQBLKSRRWDWNKQ-UHFFFAOYSA-N	O=C(O)C(=O)Nc1cc2ccccc2cc1C(=O)O	P18031	000000000000000000000010000000000000000000000000000000000100000000000000000000000000010000000000000000000000000000000000000000000000000000000000000000000000000000000000000000000000000000010000000000000000000000000000000000000000000000000000001000000000000000000000000000000000000000000000000000000000000000000000000000000000000000000000000000000000000100001000000000000000000000000000000000000000000…
MFWQXZZXOUIDTN-UHFFFAOYSA-N	COc1cc(Nc2nn(C3COCCC3C#N)cc2C(N)=O)ccc1Cl	P23458	000000000000000000000000000000000000000000000000000000000000000000000000000000000000000000000000000000000000000000000000000000000000000000000000000000000000000000000000000000000000000000000000000000000000000000000000000000000000000000000000000000000000000000000000000000000000000000000000000000000000000000000000000000000000000000000000000000000000000000000000000000000000001001000000000000000000100…
RVAQIUULWULRNW-UHFFFAOYSA-N	CC(C)c1cc(c2n[nH]c(=O)n2c2ccc3c(ccn3C)c2)c(O)cc1O	P07900	000000000000000000000000000000000000000000000000000000000000000000000000000000000000000000000000000000000000000001000000000000000000000000000000000000000000000000000000000000000000000000000000000000000000000000000000000000000000000000000000000000000000000000000001000000000000000000000001000000000000000000000000000000000000000000000000000000000000000000000000000000000000000000000000000000000000000…
XWDCGBAAIPNJDU-UHFFFAOYSA-N	O=C(Nc1ccccn1)C(=O)NC1OC(CO)C(O)C(O)C1O	P11217	000000000000000000000000000000000000000000000000000000000000000000000000000000000000000000000000000000000000000000000000000000000000000000000000000000000000000000000000000000000000000000000000000000000000000000000000000000000000000000000000000000000000000000000000000000000000000000000000000000000000000000000000000000000000000000000000000000000000000000000000000000000000000000000000000000000000000…
NBRHZLRAQNRJSZ-UHFFFAOYSA-N	Oc1ccc(Cc2nnc3ncc(c4ccc(F)cc4)nn23)cc1	P08581	000000000000000000000000000000000000000000000000000000000100000000000000000000000000000000000000000000000000000000000000000000000000000000000000000000000000000000000000000000000000000001010000000000000000000010000000000000000000000000000000000000000000000000000000000000000000000000000000000000000000000000000000000000000000000000000000000000000000000000001000000000000000000001000000000000000000000…
DIULHULFPSIBAK-UHFFFAOYSA-N	Nc1ncnc2c1c(Br)cn2C1OC(CSCCC(N)C(=O)O)C(O)C1O	Q8TEK3	000000000000000000000000000000000000000000000000000000000000000000000000000000000000000000000000000000000000000000000000000000000000000000000000000000000000000000000010000000000000000000000000000000000000000010000000000000001000000000000000000000000000000000000000000000000000000000000000000000000001000000000000000000000000000000000000000000000000000000000000000000000000001000000000000000000000000…
YLQFJYDIDCSGLP-UHFFFAOYSA-N	Cc1cc(N)nc(CC2CNCC2OCCNCc2ccccc2O)c1	P29476	000000000000000000000000000000000000000000000000000000000000000000000000000000000000010000000000000000000000000000000000000000000000000000000000000000000000000000000000000000000000000000000000000000000000000000000000000000000000000000000000000000000000000000000000000000000000000000000000000000000000000000000000000000000000000000000000000000000000000000000000000000000000000000000000000000000000000…
FRBABIFCTILEGV-UHFFFAOYSA-N	Nc1nccc(N(Cc2ccccc2)c2ccccc2c2cccc(c3cnc(N4CCNCC4)nc3)c2)n1	P01375	000000000000000000000000000000000000000000000000000000000000000000000000000000000000000000000000000000000000000000000000000000000000000000000000000000000000000000000000000000000000000000000000000000000000000000000000000000000000000000000000000000000000000000000000000000000000000000000000000000000000000000000000000000000000000000000000000000000000000000000000000000000000000000000000000000000000000…
KGSONQCSXYOLKG-UHFFFAOYSA-N	[NH]C1[CH]C(=O)NC(=O)N1C1OC([CH]OP(=O)(O)O)C(O)C1O	O26232	000000000000000000000000000100000000000000000000000000000000000000000000000000000000000000000000000000000000000000000000010000000000000000100000000000000000000000000000000000000010000000000000000000000000000000000000000000000000000000000000000000000000000001000000100000000000000000000000000000000000000000000000000000000000000000000000000000000000000000000000000000000000100001000000000000000000000…
NCZXBZJVJRJUSC-UHFFFAOYSA-N	CC(C)C1c2nn(c3cccc(S(C)(=O)=O)c3)cc2CN1c1ncc(CO)c(C(F)(F)F)n1	P55055	000000000000000000000000000000000000000000000000000000000000000000000000000000000000000000000000000000000000000000000000000000000000000000000000000000000000000000000000000000000000000000000000000000000000000000000000000000000000000000000000000000000000000000000000000000000000000000000000000000000000000000000000000000000000000000000000000000000000000000000000000000000000000000000000000000000000000…
UVWYMQWTZQHZHH-UHFFFAOYSA-N	Nc1nc2c(s1)Cc1cccc(OCP(=O)(O)O)c1-2	P09467	000000000000001000000000000000000000000000000000000000000000000000000000000000000000000000000000000000000001000000000000000000000000000000000000000000000000000000000000000000000000000000000000000000000000000000000000000000000000000000000000000000000000000000000000000000000000000000000000000000000000000000000000000000000000000000000000000000000000000000000000000000000000000001000000000000000000000…
WPLIIUAIZQYRDU-UHFFFAOYSA-N	NC(=O)C(CCC(=O)O)NC(=O)C(C=CC(=O)O)NC(=O)CCc1ccc(c2cc(c3ccccc3)cs2)cc1	P39900	000000000000000000000000000000000000000000000000000000000000000000000000000000000000010000000000000000100000000000000000000000000000000001000000000000000000000000000000000000000000000000000000000000000000000000000000000000000000000000000000000000000000000000000000000000000000000000000000000000000000000000000000000000000000000000000000000000000000000000000000000000000000000000000000000000000000000…
NUFNQYOELLVIPL-UHFFFAOYSA-N	O=C(O)c1cc(Oc2ccc(C(F)(F)F)cc2Cl)ccc1N(=O)=O	P50336	000000000000000000000000000000000000000000000000000000000000000000000000000000000000000000000000000000000000000000000000000000000000000000000000000000000000000000000000000000000000000000010000000000000000000000000000000000000000000000000000000000000000000000000000000000000000000000000000000000000000000000000000000000000000000000000000010000000000000000000000000000000000000001000000000000000000000…
NAGJGYNUXJYJOV-UHFFFAOYSA-N	CN1C(=O)C(CCC2CCCCC2)(CC2CCCC(NC(=O)c3ccncc3)C2)N=C1N	P56817	000000000000000000000000000000000000000000000000000000000000000000000000000000000000000000000000000000000000000000000000000000000000000000000000000000000000000000000000000000000000000000010000000000000000000000000000000000000000000000000000000000000000000000000000000000000000000000000000001000000000000000000000000000000000000000000000000000000000000000000000000000000000000000000000100000000000000…
IZZJOGWXTFEDLL-UHFFFAOYSA-N	COC(=O)NC1OC(CO)C(O)C(O)C1O	P11217	000000000000000000000000000000000000000000000000000000000000000000000000000000000000000000000000000000000000000000000000000000000000000000000000000000000000000000000000000000000000000000000000000000000000000000000000000000000000000000000000000000000000000000000000000000000000000000000000000000000000000000000000000000000000000000000000000000000000000000000000000000000000000000000000000000000000000…
FTPBVAQEKZTHST-UHFFFAOYSA-N	CC(C)(C)CNC(=O)Cc1ccc(Nc2nc(c3ccccc3)ncc2C(N)=O)cc1	Q07343	000000000000000000000000000000000000000000000000000000000001000000000000000000000000000010000000000000000000000000000000000000000000000000000000000000000000000000000000000000000000000000000000000000000000000000000000000000000001000000000000000000000000000000000000000000000000000000000000000000000000000000000000000000000000000000000000000000000100000000000000000000000000000000000000000000000000000…
PVBOBALIHWFPSS-UHFFFAOYSA-N	O=C(NOCCO)c1cc(COCCO)c(F)c(F)c1Nc1ccc(I)cc1F	Q02750	000000000000000000000000000000000000000000000000000000000000000000000000000000000000000000000000000000000000000000000000000000000000000000000000000000000000000000000000000000000000000000000000000000000000000000000000000000000000000000000000000000000000000000000000000000000000000000000000000000000000000000000000000000000000000000000000000000000000000000000000000000000000000001000000000000000000000…
GPPROWRODOGLTR-UHFFFAOYSA-N	O=C(NCCO)C1=CC2C(=NCN=C2Nc2ccc(Oc3cccc4sccc34)c(Cl)c2)NCC1	P00533	000000000000000000000000000000000000000000000000000000000000000000100000000000000000000010000000000000000000000000000000000000000000000000000000000000000000000000000000000000000000000000000000000000000000000000000000000000000000000000000000000000000000000000000000000000001000000001000000000000000000000000000000000000000000000000000000000000000000000000001000000000000000000001000000100000000000000…
OUKYUETWWIPKQR-UHFFFAOYSA-N	CN1CCN(CCOc2cc(OC3CCOCC3)c3c(Nc4c(Cl)ccc5c4OCO5)ncnc3c2)CC1	P12931	000000000000000000000000000000000000000000000000000000000000000000000000000000000000010000000000000000000000000000000000000000000000000000000000000000000000000000000000000000010000000000000000000000000000000000000000000000000000000000000000000000000000000000000000000000001000000000000000000000000000000000000000000000000000000000000000000000000000000000000000000000000000000000000000000000000000000…
IXBIZUWZSRQMLK-UHFFFAOYSA-N	O=C(Nc1ncc(Br)s1)NS(=O)(=O)C1C=CCC(Cl)=C1	P09467	000000000000000000000000000000000000000000000000000000000000000000000000000000000000000000000000000000000000000000000010000000000000000001000000000000000000000000000000000000000000000000000000000000000000000000000000000000000000000000000000000000000000000000000000000000000000000000000000000000000000000000000000000000000000000000000000000000100000000000001000000000000000000001000000000000000000000…
HITMFLNAOQIZSN-UHFFFAOYSA-N	c1ccc(CNc2ccc(OCC3CCCN3)cc2)cc1	P09960	000000000000000000000000000000000000000000000000000000000000000000000000000000000000000000000000000000000000000000000000000000000000000000000000000000000000000000000000000000000000000000000000000000000000000000000000000000000000000000000000000000000000000000000000000000000000000000000000000000000000000000000000000000000000000000000000000000000000000000000000000000000000000000000000000000000000000…
NZSKSXWSNJEOQY-UHFFFAOYSA-N	O=c1[nH]c(N2CCN(Cc3ccncc3)CC2)nc2c1CCCC2	Q9H2K2	000000000000000000000000000000000000000000000000000000000000000000000000000000000000010000000000000000000000000001000000000000000000000000000000000000000000000000000000000000000000000001000000000000000000000000000000000000000000000000000000000000000000000000000000000000000000000000000000000000000000000000000000000000000000000000000000000000100000000000001000000000000000000000000000000000000000000…
VLSMHEGGTFMBBZ-UHFFFAOYSA-N	C=C(C)C1CNC(C(=O)O)C1CC(=O)O	P42264	000000000000000000000000000000000000000000000000000000000000000000000000000000000000010000000000000000000000000000000000000000000000000000000000000000000000000000000000000000000000000000010000000000000000000000000000000000000000000000000001000000000000000000000000000000000000000000000000000000000000000001000000000000000000000000000000000000000000000000000000000000000000000000000000000000000000000…
UOKGZPYGRJDACN-UHFFFAOYSA-N	Cn1nc(c2ccc3ccccc3c2)c2c(N)ncnc21	P48736	000000000000000000000000000000000000000000000000000000000100000000000000000000000000000000000000000000000000000000000000000000000000000000000000000000000000000000000000000000010000000000000000000000000000000000100000000000000000000000000000000000000000000000000000000000001000000000000000000000000000000000000000000000000000000000000000000000000000000000000000000000000000000001000000000000000000000…
BFHQTAMNYUCFBP-UHFFFAOYSA-N	CS(=O)(=O)Nc1ccc(CCNC(=O)c2ccc(O)c3[nH]c(c4ccc(Cl)cc4Cl)nc23)cc1	P49841	000000000000000000000000000000000000000000000000000000000000000000000000000000000000000000000000000000000000000000000000000000000000000000000000000000000000000000000001000000000000000000010000000000000000000000000000000000000000000000000000010000000000000000000000100000000000000000000000000000000000000000000000000000000000000000000000000000000000000000001000000000000000000001000000000000000001000…
SUDAHWBOROXANE-UHFFFAOYSA-N	O=C(NOCC(O)CO)c1ccc(F)c(F)c1Nc1ccc(I)cc1F	Q02750	000000000000000000000000000000000000000000000000000000000000000000000000000000000000000000000000000000000000000000000000000000000000000000000000000000000000000000000000000000000000000000000000000000000000000000000000000000000000000000000000000000000000000000000000000000000000000000000000000000000000000000000000000000000000000000000000000000000000000000000000000000000000000000000000000000000000000…
CVPXZTQJPHYLAQ-UHFFFAOYSA-N	CC(C)Oc1cccc(CN2CCC3(CC2C)CN(C)S(=O)(=O)N3c2cccc(F)c2)c1	P56817	000000000000000000000000000000000000000000000000000000000100000000000000000000000001010000000000000000000000000000000010000000000000000000000000000000000000000000000000000000000000000000000000000000000000000000000000000000000100000000000000000000000000000000000000000000000000000000000000000000000000000000000000000000000000000000000000000000000000000000000000000000000000000000000000000000000000000…
RYHCGAZOPRJPRQ-UHFFFAOYSA-N	Cc1cc(C=Cc2cccc(C=O)c2)cc(C)c1O	P02766	000000000000000000000000000000000000000000000000000000000000000000000000000000000000000000000000000000000000000000000000000000000000000000000000000000000000000000000000000000000000000000000000000000000000000000000000000000000000000000000000000000000000000000000000000000000000000000000000000000000000000000000000000000000000000000000000000000000000000000000000000000000000000000000000000000000000000…
UPKDBIXMTVKMCL-UHFFFAOYSA-N	Oc1c(Br)cc(Cl)cc1CN1CCC(N2CCC(O)CC2)CC1	P04637	000000000000000000000000000000000000000010000000010000000000000000000000000000000000000000000000000000000000000000000000000000000000000000000000000000000000000000000000000000000000000000000000000000000000000000000000000000000000000000000000000000000000000001000000000000000000000000000000000000000000000000000000000000000000000000000000000000000000000000000000000000000000000000000000000000000000000…
DDKGKOOLFLYZDL-UHFFFAOYSA-N	O=c1c(c2ccc(O)c(O)c2)coc2cc(O)ccc12	P14174	000000000000000000000001000000000000000000000000000000000100000000000000000000000000000000000000000000000000000000000000000000000000000000000000000000010000000000000000000000000000000001010000000000000000000000000000000000000000000000000000000000000000000000000000000000000100000000000000000000000000000000000000000000000000000000000000000000000000000000000000000000000000000000000000000000000000000…
LFGACFGWTJMDPZ-UHFFFAOYSA-N	O=C(Nc1cccc2cccnc12)c1ccc(N2C(=O)C3C4CCC(C4)C3C2=O)cc1	Q9H2K2	000000000000000000000000000000000000000000000000000000000101000000000000000000000000010000000000000000000000000000000000000000000000000001000000000000000000000000000000000000010000000000000000000000000000000000000000000000000000000000000000000000000000000000000000000000000000000000000000000000000000000000000000000000000000000000000000000000000000000000001000000000000000000000000000000000000000000…
JGLBZFMICKXGTO-UHFFFAOYSA-N	CC(C)CC(NC(Cc1cncn1Cc1cc(Cl)cc(Cl)c1)C(=O)O)C(O)O	Q9BYF1	000000000000010000000000000000000000000000000000000000000000000000000000000000000000000000000000000000000000000000000000000000000000000001000000000000000000000000000000000000000000000000000000000000000000000000000000010000010000000000000000000000000000000001000000000000000000000000000000000000000000000000000000000000000000000000000000010000000000000000000000000000000000000000000000000000000000000…
JIPZMTDGTXBTMV-UHFFFAOYSA-N	O=C(Cn1c(Cl)cnc(NCC(F)(F)C2=CC=CCN2O)c1=O)NCc1ccccc1F	P00734	000000000000000000000000000000000000000000000000000000000000000000000000000000000000000000000000000000000000000000000000000000000000000000000000000000000000000000000000000000000000000000010000000000000000000000000000000000000000000000000000000000000000000000000000000000000000000000000000000000000000000000000000000000000000000000000000000000100000000000001000000000000000000001000000000000000000000…
DTWCJOZLGGCIEX-UHFFFAOYSA-N	OC1=NC(O)N(C2OC(COP(O)(O)=O)C(O)C2O)N=C1	O26232	000000000000000000000000000000000000000000000000000000000000000000000000000000000000000000000000000000100000000000000000000000000000000000100000000000000000000000000000000000000000000000000000000000000000000000000000000000000000000000000000000000000000000000000000100000000000000000000000000000000000000000000000000000000000000000000000000000000000000000000000000000000000100000000000000000000000000…
LRTYFQQJVDVGBK-UHFFFAOYSA-N	CCN1CCN(Cc2ccc(C3C=c4c(NC(C)c5ccccc5)ncnc4=N3)cc2)CC1	P00533	000000000000000000000000000000000000000000000000000000000000000000000000000000000000000000000000000000000000000000000000000000000000000000000000000000000000000000000000000000000000000000000000000000000000000000000000000000000000000000000000000000000000000000000000000000000000000000000000000000000000000000000000000000000000000000000000000000000000000000001000000000000000000001000000000000000000000…
PMZVISPCVPVOFN-UHFFFAOYSA-N	Cc1cc(N)nc(CC2CNCC2OCCNCc2ccccc2F)c1	P29476	000000000000000000000000000000000000000000000000000000000000000000000000000000000000010000000000000000000000000000000000000000000000000000000000000000000000000000000000000000000000000000000000000000000000000000000000000000000000000000000000000000000000000000000000000000000000000000000000000000000000000000000000000000000000000000000000000000000000000000000000000000000000000000000000000000000000000…
WJOUGMPFYANZMI-UHFFFAOYSA-N	CCOc1ccc(Nc2c(C)c(NC3CCCNC3)nc3ccnn23)cc1	P24941	000000000000000000000000000000000000000000000000000000000100000000000000000000000000000000000000000000000000000000000000000000000000000000000000000000100000000000000000000000000000000000000000000000000000000000000000000000000000000000000000000000000000000000000000000000000000000000000000000000000000000000000000000000000000000000000000000000000000000000001000000000000000000001000000000000000000000…
VJHNFFBDKQHMFF-UHFFFAOYSA-N	O=C(O)C1C=CC=C2C1=NC(c1ccccc1)=C2c1ccccc1	P11309	000000000000000000000000000000000000000000000000000000000100000000000000000000000000000000000000000000000000000000000000000000000000000000000000000000000000000000000000000000000000000000010000000000000000000000000000000000000000000000000000000000000000000000100000000000000000000000000000000000000000000000000000000000000000000000000000000000000000000000001000000000000000000001000000000000000000000…
SUWZAZDJAILKSJ-UHFFFAOYSA-N	O=C(NC1CCNCC1)C1=NN=CC1=NC(=O)c1c(Cl)cccc1Cl	P24941	000000000000000000000000000000000000000010000000000000000000000000000000000000000000000000000000000000000000000000000000000000000000000000000000000000000000000000000000000000010000000000010000000000000000000000000000000000000000000000000000000000000000000000000000000000000000000000000000000000000000000000000000000000000000000000000000000000000000000000000000000000000000000000000000000000000000000…
LUHWIEHLKXIRIE-UHFFFAOYSA-N	CCCC1CC2CN(C3OC(CO)C(O)C(O)C3O)C(=O)NC2O1	P11217	000000000000000000000000000000000000000000000000000000000000000000000000000000000000000000000000000000000000000000000000000000000000000000000000000000000000000000000000000000000000000000000000000000000000000000000000000000000000000000000000000000000000000000000000000000000100000000000000000000000000010000000000000000000000000000000000000000100000000000000000000000000000000000000000000000000000100…
SRUIZVZXCPBTGE-UHFFFAOYSA-N	O=c1n(Cc2ccc(Cl)cc2)c2sc3c(c2c2ncnn12)CCCC3	Q01064	000000000000000000000000000000000000000000000000000000000000000000000000000000000001000010000000000000000000000000000000000000000000000000000000000000000000000000000000000000000000000000000000000000000000000000000000000000000000000000000000000000000000000000000000000000000000000000000000000000000000000000000000000000000000000000000000000000000000000000000000000000000000000000000000000000000000000…
PABNTFSOLMJZLZ-UHFFFAOYSA-N	Cc1nnc2ccc(c3cnn(C)c3Oc3ccccc3)nn12	O60885	000000000000000000000000000000000000000000000000000000000000000000000000000000000000000000000000000000000000000000000000000000000000000000000000000001000000000000000000000000000000000000010000000000000000000000000000000000000000000000000000000000000000000000000000000000000000000000000000000000000000000000000000000000000000000000000000000000000000000000000000000000000000000001000000000000000000000…
LDSKOSCPBKZJCO-UHFFFAOYSA-N	COc1ccc(CC(=O)NC(=N)NCc2ccc(C)cc2)cc1OC	P07339	000000000000000000000000000000000000000000000000000100000100000000000000000000000000010000000000000000000000000000000000000000000000000000000000000000000000000000000000000000000000000000000000000000000000000000000000000000000000000000000000000000000000000000000000000000000000000000000000000000000000000000000000000000000000000000000000000000000000000000000000000000000000000000000000100000000000000…
VJXRDRMNYWCCEG-UHFFFAOYSA-N	COC(=O)C(Cc1cnc[nH]1)NC(=O)CN(CC(=O)O)Cc1ccccc1	P14735	000000000000000000000000000000000000000000000000000000000000000000000000000000000000000000000000000000000000000000000000000000000000000000000000000000000000000000000000000000000000000000000000000000000000000000000000000000000000000000000000000000000000000000000000000000000000000000000000000000000000000000000000000000000000000000000000000000000000000000000000000000000000000000000000000000000000000…
MNCHLMCVWHCQSW-UHFFFAOYSA-N	CN1CC(C(=O)NC2(C)OC3(O)C4CCCN4C(=O)C(Cc4ccccc4)N3C2=O)C=C2C3=CC=CC4N=CC(=C34)CC21	P0ABE7	000000000000000000000000000000000000000000000000000000000000000000000000000000000000000010000000000000000000000000000000000000000000000000000000000000000000000000000000000000000000000000010000000000000000000000000000000000000100000000000000000000000000000000000000000000000000000000000000000000000000000000000000000000000000000000000000000000000000000000000000000000000000000001000000000000000000000…
RVTCCYFCIXVJSW-UHFFFAOYSA-N	Cc1c2c(n(Cc3ccc(Cl)cc3)c1CC(C)(C)C(=O)O)C=CC(c1ccc(C3C=CC=CC3C)c(F)c1)C2	O14684	000000000000000000000000000000000000000000000000000000000000000000000000000000000000010000000000000000000000000000000000000000000000000000000000000000000000000000000001000000000000000000000000000000000000000000000000000000000000000000000000000000000000000000000000000000000000000000000000000000000000000000000000000000000000000000000000000000000000000000001000000000000000000001000000000000000000000…
ZWIADYZPOWUWEW-UHFFFAOYSA-N	Nc1ccn(C2OC(COP(=O)(O)OP(=O)(O)O)C(O)C2O)c(=O)n1	Q0BED7	000000000000000000000000000000000000000000000000000000000000000000000000000000000001000000000000000000000000000000000000000000000000000000000000000000110000000000000000000000010000000000000000100000000000000000000000000000000000000000000000000000000000000000000000100000000000000000000000000000000000000000000000000000000000000000000000000000000000000000000000000000000000000000000000000000000000000…
RXFCFGLSOUOCEA-UHFFFAOYSA-N	CC#CCNc1ccc(S(=O)(=O)CC2(C(O)=NO)CCN(C(=O)OC(C)(C)C)CC2)cc1	P45452	000000000000000000000000000000000000000000000000000000000000000000000000000000000000000000000000000000000000000000000000000000000000000001000000000000000000000000000000000000000000000000010000000000000000000000000000000000000000000000000000000000000000000000000000000000000000000000000000000000000000000000000000000000000000000000000000000000000000000000000000000000000000000001000000000000000000000…
LILGMDXLRPEBNH-UHFFFAOYSA-N	CN1C(=O)N(c2cc(Cl)cc(Cl)c2)C(=O)C12CN(c1ccc(C(=O)O)cn1)CC2c1ccc(C#N)cc1	P20701	000000000000000000000000000000000000000000000000000000000100000000000000000000000000010000000000000000000000000000000000000000000000000000000000000000000000000000000000000000000000000000010000000000000000000000000000000000000000000000000000000000000000000000000000000000000000000000000000000000000000000000000000000000000000000000000000000000000000000000000000000000000000000001000000000000000000000…
MXWDSZWTBOCWBK-UHFFFAOYSA-N	CN(C)c1ccc(C(=O)NCCCCCCC(O)=NO)cc1	P09960	000000000000000000000000000000000000000000000000000000000000000000000000000000000001010010000000000000000000000000000000000000000000000000000000000000000000000000000000000000000000000000000000000000000000000000000000000000000000000000000000000000000000000001000000000000000000000100000000000000000000000000000000000000000000000000000000000000000000000100000000000000000000000000000000000000000000000…
NIVBGOGCJSMNMG-UHFFFAOYSA-N	CCN1c2ccc(F)cc2N=C(NC2CCN(C(=O)NC(C)(C)C)C2)c2cc(Cl)ccc21	Q13153	000000000000000000000000000000000000000000000000000000000100000000000000000000000000000000000000000000000000000000000000000000000000000000000000000000000000000000000000000000010000000000010000000000000000000000000000100000000000000000000000000000000000000000000000000000000000000000000000000000000000000000000000000000000000000000000000000000000000000000000000000000000000000001000000000000000000000…
AUKFLCXWCUBZOW-UHFFFAOYSA-N	CC(C)N1CCC(c2cc(NC(=O)c3cnn4cccnc34)n(c3ccc(C4CC4)cc3F)n2)CC1	Q9NWZ3	000000000000000000000000000000000000000000000000000000000000000000000000000000000000000000000000000000000000000000000000000000000000000000000000000000000000000000000000000000000000000000010000000000000000000000000000000000000000000000000000000000000000000000000000000000000000000000000000000000000000000000000000000000000000000000000000000000000000000000001000000000000000000000000000000000000000000…
DKWNMCUOEDMMIN-UHFFFAOYSA-N	N=C(N)c1ccc(CNC(=O)C2CCN2C(=O)C(NCC(=O)O)C2CCCCC2)cc1	P00760	000000000000000000000000000000000000000000000000000000000000000000000000000000000000000000000000000000000000000000000000000000000000000000000000000000000000000000000000000000000000000000010000000000000000000000000000000000000000000000000000000000000000000000000000000000000000000000000000000000000000000000000000000000000000000000000000000000100000000000000000000000000000000000000000000000000000000…
LNPJVQJSMPETNE-UHFFFAOYSA-N	O=C(O)CC(=O)NCCCNCc1ccc(c2ccccc2)c(Cl)c1	P68400	000000000000000000000000000000000000000000000000000000000000000000000000000000000000000000000000000000000000000000000000000000000000000000000000000000000000000000000000000000000000000000000000000000000000000000000000000000000000000000000000000000000000000000000000000000000000000000000000000000000000000000000000000000000000000000000000000000000000000000000000000000000000000000000000000000000000000…
GBHQMGITGVYUAY-UHFFFAOYSA-N	CC(C=CC(O)NO)=CC(C)C(=O)c1ccc(N(C)C)cc1	P0AEY0	000000000000000000000000000000000000000000000000000000000000000000000000000000000000000000000000000000000000000000000000000000000000000000000000000000000000000000000000000000000000000000000000000000000000000000000000000000000000000000000000000000000000000000000000000000000000000000000000000000000000000000000000000000000000000000000000000000000000000000000000000000000000000001000000000000000000000…
ZNFRUVZPVKADAA-UHFFFAOYSA-N	CN(C)C1CN(Cc2c(F)cccc2Br)CC1c1cn(C)c2ccccc12	O75530	000001000000010000000000000000000000000000000000000000000000000000000000000000000000010000000000000000000000000000000000000000000000000000000000000000000000000000000000000000000000000000000000000000000000000000000000000100000000000000000000000000000000000000000000000000000000000000000000000000000000000000000000000000000000000000000000000000000000000000000000000000000000000000000000000000000000000…
HEAUHZMVJKXAQR-UHFFFAOYSA-N	CNCCN(C)c1cc(CCc2cc(C)cc(N)n2)cc(C(F)(F)F)c1	P29476	000000000000000000000000000000000000000000000000000000000000000000000000000000000000000000000000000000000000000000000000000000000000000000000000000000000000000000000000000000010000000000000000000000000000000000000000000000100000000000000000000000000000000001000000000000000000000000000000000000000000000000000000000000000000000000000000000000000000000000000000000000000000000000010000000000000000000…
ZNPZVSASMUATJS-UHFFFAOYSA-N	Cc1cc(N)nc(CC2CNCC2OCC=NCC(F)(F)c2cccc(F)c2F)c1	P29476	000000000000000000000000000000000000000000000000000000000000000000000000000000000000000000000000000000000000000000000000000000000000000000000000000000000000000000000000000000000000000000000000000000000000000000000000000000000000000000000000000000000000000001000000000000000000000000000000000000000000000000000000000000000100000000000000000000000000000000000000000000000000000000000000000000000000000…
IUFRDGFKAVLPFZ-UHFFFAOYSA-N	N=C(NCCCC(N)C(=O)NC1CNC(C(N)=O)C1)NN(=O)=O	P29476	000000000000000000000000000000000000000000000000000000000000000000000000000000000000000000000000000000000000000000000000000000010000000000000000000000000000000000000000000000000000000000010000000000000000000000000000000000000000000000000000000001000000000000000000000000000000000000000000000000000000000000000000000000000000000000000000000000000000000000000000000000000000000000000000000000000000000…
WQAQERGBVVBWHW-UHFFFAOYSA-N	NC1N=Nc2ccc(C(=O)N3CCCCC3c3ccc(F)cc3)cc21	P49336	000000000000000000000000000000000000000000000000000100000000000000000000000000000000010000000000000000000000000000000000000000000000000000000000000000000000000000000000000000010000000000010000000000000000000000000000000000000000000000000000000000000000000000000000000000000000000000000000000000000000000000000000000000000000000100000000000000000000000000001000000000000000000001000000000000000000000…
MDMKWYWCJZMADI-UHFFFAOYSA-N	CC(Nc1ncnc(N)c1C#N)c1nn2cccc2c(=O)n1c1ccccc1	O00329	000000000000000000000000000000000000000000000000000000000100000000000000000000000000000000000000000000000000000000000000000000000000000000000000000000000000000000000000000000010000000000000000000000000000000000100000100000000000000000000000000000000000000001000000000000000000000000000000000000000000000000000000000000000000000000000000000000000000000000000000000000000000000000000000000000000000000…
HVIKCINYHLGLMN-UHFFFAOYSA-N	COCCCOc1ccc(C#CC2(O)CN3CCC2CC3)c(Cc2ccccc2)n1	P37268	000000000000000000000000000000000000000000000000000000000000000000000000000000000000010000000000000000000000000000000000000000000000000000000000000000000000000000000000000000000000000001010000000000000000000000000000000000000100000000000000000000000000000000000000000000000000000000000000000000000000000000000000000000000000000000000000000000000000000000000000000000000000000001000000000000000000000…
UVLCSZMJFKEEJN-UHFFFAOYSA-N	[NH]S(=O)(=O)c1ccc(C(=O)N2CCCc3ccccc32)cc1	P00918	000000000000000000000000000000000000000000000000000000000000000000000000000000000000000000000000000000000000000000000000000000000000000000000000000000000000000000000000000000000000000000000000000000000000000000000000000000000000000000000000000000000000000001000000000000000000000000000000000000000000000000000000000000000000000000000000000000000000000000000000000000000000000001000000000000000000000…
NVMQCZDBIJGVBJ-UHFFFAOYSA-N	CN(C(=O)c1c(F)cccc1Cl)c1ccc(c2cc(C(N)=O)ccc2Cl)cc1OCC(F)(F)F	P51449	000000000000000000000000000000000000000000000000000000000000000000000000000000000000000000000000000000000000000000000000000000000000000000000000000000000000000000000000000000000000000000000000000000000000000000000000000000000000000000000000000000000000000000000000000000000100000000000000000000000000000000000000000000000000000000000000000000000000000000000000000000000000000001000000000000000000000…
JVSARVOIIXAOKH-UHFFFAOYSA-N	O=C(NC(Cc1cccc(F)c1)C(=O)O)c1ccc2ccccc2c1	Q13526	000000000000000000000000000000000000000000000000000000000000000000000000000000000000000000000000000000000000000000000000000000000000000000000000000000000000000000000000000000000000000000000000000000000000000000000000000000000000000000000000000000000000000000000000000000000000000000000000000000000000000000000000000000000000000000000000000000000000000000000000000000000000000000000000000000000000000…
NUBAPEXWNUTLEU-UHFFFAOYSA-N	CC1CC(=O)Nc2cccc(C(=O)NCc3ccccc3)c2N1	Q92793	000000000000000000000000000000000000000000000000000000000100000001000000000000000000010000000000000000000000000000000000000000000000000000000000000000000000000000000000000000000000000000000000000000000000000000000000000000000000000000000000000000000000000000000000000000000000000000000000000000000000000000000000000000000000000000000000000000000100000000000000000000000000000001000000000000000000000…
XNYZHCFCZNMTFY-UHFFFAOYSA-N	N=C(N)c1ccc(N=NNc2ccc(C(=N)N)cc2)cc1	P19801	000000000000000000000000000000000000000000000000000000000000000000000000000000000000010000000000000000000000000000000000000000000000000000000000000000000000000000000000000000000000000001010000000000000000000000000000000000000000000000000000000000000000000000000000000000000000000000000000000000000000000000000000000000000000000000000000000000000000000000000000000000000000000000000000000000000000000…
GOBIXGZJSMAOFV-UHFFFAOYSA-N	CS(=O)(=O)c1cccc(c2cc(N3CCC(c4cc(F)c(F)cc4F)C(N)C3)ncn2)c1	P27487	000000000000000000000000000000000000000000000000000000000000000000000000000000000000010000000000000000000000000000000000000000000000000000000000000000000000000000000000000000000000000001010000000000000000000000000000000000000000000000000000000000000000000000000000000000000000000000000000000000000000000001000000000000000000010000000000000000001000000000000000000000000100000000000000000000000000000…
QHWMIGPLLWYRIR-UHFFFAOYSA-N	Cc1c(F)ccc(C(=O)Nc2cc(N(=O)=O)ccc2N2CCN(C)CC2)c1Cl	P61964	000000000000000000000000000000000000000000000000000000000000000000000000000000000000000010000000000000000000000000000000000000000000000000000000000000000000000000000000000000000000000000000000000000000000000000000000000000000000000000000000000000000000000000000000000000000000000000000000000000000000000000000000000000000000000000000000000000000000000000001000000000000000000000000000000000000000000…
GEPYBHCJBORHCE-UHFFFAOYSA-N	COc1ccc(CCc2nc3cc(c4c(C)noc4C)ccc3n2CC(C)N2CCOCC2)cc1Cl	Q09472	000000000000000000000000000000000000000000000000000000000000000000000000000000000000000000000000000000000000000000000000000000000000000000000000000000000000000000000000000000000000000000000000000000000000000000000000000000000000000000000000000000000000000001000000000000000000000000000000000000000000000000000000000000000000000000000000000000000000000000000000000000000000000001000000000000000000000…
USZFAGSFWNNZLX-UHFFFAOYSA-N	O=C(c1ccc(F)c(O)c1)c1cccc(c2ccc(O)c(O)c2)n1	Q9BPX1	000000000000000000000000000000000000000000000000000000000000000000000000000000000000000000000000000000000000000000000000000000000000000000000000000000000000000000000000000000000000000000000000000000000000000000000000000000000000000000000000000000000000000000000000000000000000000000000000000000000000000000000000000000000000000000000000000000000000000000010000000000000000000000000000000000000000000…
IVCCYTZTEQOIJX-UHFFFAOYSA-N	CC(C=CC1=C(C)CCCC1(C)C)=CCCC(C)=CC(=O)O	P19793	000000000000000000000000000000000000000000000000000000000100000000000000000000000000000000000000000000000000000000000000000000000000000000000000000000000000000000000000000000000000000000000000000000000000000000000000000000000000000000000000000000000000000000000000000000000000000000000000000000000000000000000000000000000000000000000000000000000000000000000000000000000000000000000000000000000000000…
KNFVNHRBTIJTNM-UHFFFAOYSA-N	[NH]S(=O)(=O)c1ccc(c2cn(c3cccc4ccccc43)nn2)s1	Q16790	000000000000000000000000000000000000000000000000000000000000000000000000000000000000000000000000000000000000000000000010000000000000000000000000000000000000000000000000000000000000000000000000000000000000000000000000000000000000000000000000000000000000000000000000000000000000000000000000000000000000000000000000000000000000000000000000000000000000000000000000000000000000000001000000000000000000000…
LUYWAGVRXKSNLL-UHFFFAOYSA-N	CC1(C)OC(=O)N(c2ccc(C(=O)Nc3cccc4cccnc34)cc2)C1c1ccccc1	O95271	000000000000000000000000000000000000000000000000000000000001000000000000000000000000010000000000000000000000000000000000000000000000000001000000000000000000000000000000000000000000000000000000000000000000000000000000000000000000000000000000000000000000000000000000000000000000000000000000000000000000000000000000000000000000000000000000000000000000000000001000000000000000000000000000000000000000000…
ZTHOEAWRDVTSOJ-UHFFFAOYSA-N	CC1SCc2ncnc(N3CCN(C(=O)C(N)CC4=CN=C5C=CC=CC45)CC3)c21	P31749	000000000000000000000000000000000000000000000000000000000000000000000000000000000000000000000000000000000000000000000000000000000000000000000000000000000000000000100000000000000000000000000000000000000000000000000000000000000000000000000000000000000000000000000000000000001000000000000000000000000000000001000000000000000000000000000000000000000000000000000000000000000000000000000000000000000000000…
XTULMSXFIHGYFS-UHFFFAOYSA-N	CC1CC2C3CC(F)C4=CC(=O)C=CC4(C)C3(F)C(O)CC2(C)C1(OC(=O)c1ccco1)C(=O)SCF	P04150	000000000000000000000000000000000000000000000000000000000000000000000000000000000001000000000000000000000000000000000000000000000000000000000000000000000000000000000100000000000000000000000000000000000000000000000000100000000000000000000000000000000000000000000000000000000000000000000000000000000000000000000000000000000000000000000000000000000000000000000000000000000000000001000000000000000000000…
UXSFANIQULVRMS-UHFFFAOYSA-N	COc1ccc(S(=O)(=O)Nc2c(C)cc(O)cc2C)cc1	Q99418	000000000000000000000000000000000000000000000000000000000100000000000000000000000000000000000000000000000000000000000000000000000000000000000000000000000000000000000000000000000000000000000000000000000000000000000000000000000000000000000000000000000000000000000000000000000000000000000000000000000000000000000000000000000000000000000000000000000000000000000000000000000000000001000000000000000000000…
GNEUDTMFXMASKC-UHFFFAOYSA-M	O=C([O-])CSc1nnc(c2sc3ccccc3c2Cl)n1c1ccccc1	P27694	000000000000010000000000000000000000000000000000000000000000000000000000000000000000000000000000000000000000000000000000000000000000000000000000000000000000000000000000000000000000000000010000000000000000000000000000000000000000000000000000000000000000000000000000000000000000000000000000000000000000000000000000000000000000000000000000010000000000000000000000000000000000000000000000000000000000000…
JJWHEUWGMUSEKK-UHFFFAOYSA-N	OC1OC(CO)C(O)C(OC2OC(CO)C(O)C(O)C2OC2OC(CO)C(O)C(O)C2O)C1O	Q9NNX6	000000000000000000000000000000000000000000000000000000000000000000000000000000000000000000000000000000000000000000000000000000000000000000000000000000000000000000000000000000000000000000000000000000000000000000000000000000000000000000000000000000000000000000000000000000000000000000000000000000000000000000000000000000000000000000000000000000000000000000000000000000000000000000000000000000000000000…
PRFOAGMHUSKCKE-UHFFFAOYSA-N	CN(C)C(=O)c1ccc2c(c1)c(Oc1c(Cl)cccc1C(F)(F)F)nn2c1ccc(C(=O)O)cc1	P51449	000000000000000000000000000000000000000000000000000000000000000000000000000000000000000000000000000000100000000000000000000000000000000000000000000000000000000000000000000000000000000000000000000000000000000000000000110000000000000000000000000000000000000000000000000000000000000000000000000000000000000000000000000000000000000000000000000000000000000000000000000000000000000001000000000000000000000…
MMINZXRVXKLSNB-UHFFFAOYSA-N	Nc1nc(=O)c2c([nH]1)=NCC=2CCc1ccc(C(=O)NC(C=CC(=O)O)C(=O)O)cc1	P04818	000000000000000000000000000000000000000000000000000000000100000000000000000010000000000010000000000000000000000000000000000000000000000000000000000000000000000000000000000000000000000000000000000000000000000000000000000000000000000000000000000000000000000000000100000000000000000000000000000000000000000000000000000000000000000000000000000000100000000000000000000000000000000000001000100000000000000…
XVURFLCQTYKQLW-UHFFFAOYSA-N	Oc1ccccc1c1nc(NC2CCNC2)c2ccccc2n1	O96017	000000000000000000000000000000001000000000000000000000000000000000000000000000000000000000000000000000000000000000000000000000000000000000000000000000000000000000000000000000000000000000000000000000000000000000000000000000000000000000000000000000000000000000000000000000000000000000000000000000000000010000000000000000000000000000000000000000000000000000000000000000000000000001000000000000000000000…
ZKJVCUXZMYKTLT-UHFFFAOYSA-N	N#CCc1cc(O)cc2cc(c3ccc(O)cc3)oc12	Q92731	000000000000000000000000000000000000000000000000000000000100000000000000000000000000000000000000000000000000000000000000000000000000000000000000000000000000000000000000000000000000000000000000000000000000000000000000000000000000000000000000000000000000000000000000000000000000000000000000000000000000000000000000000000000000000000000000000000000000000000000000000000000000000001000000000000000000000…
PQOOIERVZAXHBP-UHFFFAOYSA-N	O=C(c1ccc(C(=O)N2CCC(N3CCCC3)CC2)c(Nc2ccccc2)c1)N1CCC(N2CCCC2)CC1	Q96JM7	000000000000000000000000000000000000000000000000000000000000000000000000000000000000010000000000000000000000000000000000000000000000000000000000000000000000000000000000000000000000000000000000000000000000000000000000000000000100000000000000000000000000000000000000000000000000000000000000000000000000000000000000000000000000000000000000000000000000000000000000000000000000000000000000000000000000000…
VZGAHAQWKVTWEF-UHFFFAOYSA-N	CCC#CCOC1CC2C(CCC3(C)C(=O)CCC23)C2(C)C=CC(=O)C=C12	P11511	000000000000000000000000000000000000000000000000000000000100000000000000000000000000000000000000000000000000000000000000000000000000000000000000000000000000000000000000000000000000000000010000000000000000000000000000000000000000000000000000000000000000000000000000000000000000000000000000000000000000000000000000000000000000000000000000000000000000000000000000000000000000000001000000000000000000000…
FQAXDSVNYVVQSE-UHFFFAOYSA-N	N#Cc1cc(Cl)cc(c2cc(c3ccc(F)cn3)ncn2)c1	P00720	000000000000000000000000000000000000000000000000000000000100000000000000000010000000000010000000000000000000000000000000000000000000000000000000000000000000000000000000000000000000000000010000000000000000000000000000000000000000000000000000000000000000000000000000000000000000000000000000000000000000000000000000000000000000000000000000000000000000000000000000000000000000000000000000000000000000000…
XWWAMKGNSKOVNS-UHFFFAOYSA-N	NC(N)=NC(=O)Cn1c(c2ccccc2)ccc1c1ccc(NC(=O)c2cccc(Br)c2)cc1	P56817	000000000000000000000000000000000000000000000000000000000100000000000000000000000000000000000000000000000000000000000000000000000000000000000000000000000000000000000000000000000000000000000000000000000000000000000000000000000000000000000000000000000000000000000000000000000000000000000000000000000000000000000000000000000000000000000000000000000000000000000000000000000000000000000000000100000000000…
DAESMMVDEWYEKZ-UHFFFAOYSA-N	CCNC(=O)c1cc(c2c(O)cc(O)cc2Oc2ccc(N(=O)=O)cc2)on1	P07900	000000000000000000000000000000000000000000000000000000000000000000000000000000000000000000000000000000000000000000000000000000000000000000000000000000000000000000000000000000000000000000000000000000000000000000000000000000000000000000000000000000000000000000000000000000000000000000000001000000000000000000000000000000000000000000000000000000000000000000000000000000000000000000000000000000000000000…
GXESHMAMLJKROZ-UHFFFAOYSA-N	Oc1ccc2c(c1)CCC(c1ccccc1)C2c1ccc(OCCN2CCCC2)cc1	P03372	000000000000000000000000000000000000000000000000000000000100000000000000000000000000000010000000000000000001000000000000000000000000000000000000000000000000000000001100000000000000000000000000000000000000000000000000000000000000000000000000000000000000000000000000000000000000000000000000000000000000000000000000000000000000000000000000000000000000000000001000000000000000000001000000000000000000000…
XVIFXVGFIDKFPS-UHFFFAOYSA-N	CNCc1cccc(OCc2ccc3c(C)cc(N)nc3c2)c1	P29476	000000000000000000000000000000000000000000000000000000000000000000000000000000000000000000000000000000000000000000000000000000000000000000000000000000000000000000000000000000010000000000010000000000000000000000000000000000000000000000000000000000000000000000000000000000000000000000000000000000000000000000000000000000000000000000000000000000000000000000000000000000000000000000000000000000000000000…
QBZYUGXSSSASTB-UHFFFAOYSA-N	CC(=O)Nc1cccc(c2cnc3[nH]c4cnc(C#N)cc4c3c2)c1	O14757	000000000000100000000000000000000000000010000000000000000000000000000000000000000000000000000000000000000000000000000000000000000000000000000000000000000000000000000000000000000000000000000000000000000000001000000000000000000000000000000000000000000000000000000000000000000000000000000000000000000000000000000000000000000000000000000000000000000000000000000000000000000000000001000000000000000000000…
PNUDYFQPVPCIDA-UHFFFAOYSA-N	CC1=C(CCCOc2cc(C(=O)O)ccc2F)C(C)N=N1	P02766	000000000000000000000000000000000000000000000000000000000000000000000000000000000000000000000000000000000000000000000000000000000000000000000000000000000000000000000000000000000000000000010000000000000000000000000000000000000000000000000000000000000000000000000000000000000000000000000000000000000000000000000000000000000000000000000000000000000000000000000000000000000000000001000000000000000000000…
GUBGYTABKSRVRQ-UHFFFAOYSA-N	OCC1OC(OC2C(CO)OC(O)C(O)C2O)C(O)C(O)C1O	O00214	000000000000000000000000000000000000000000000000000000000000000000000000000000000000000000000000000000000000000000000000000000000000000000000000000000000000000000001000000000000000000000000000000000000000000000000000000000000000000000000000000000000000000000000000000000000000000000000000000000000000000000000000000000000000000000000000000000000000000000000000000000000000000000000000000000000000000…
ZKHQWZAMYRWXGA-UHFFFAOYSA-N	Nc1ncnc2c1ncn2C1OC(COP(=O)(O)OP(=O)(O)OP(=O)(O)O)C(O)C1O	P11142	000000000000000000000000000000000000000000000000000000000000000000000000000000000001000000000000000000000000000000000010000000000000000000100000000000000000000000001010000000000000000000000000100000000000000000000000000000000000000000000000000000000000000000000000000000000000000000000000000000000001000000000000000000000000000000000000000000100000000000000000000000000000101000000000000000000000000…
MZXLVDJSPQHIKP-UHFFFAOYSA-N	CCCOCCn1c(=O)c(NC=CN2CCOCC2)nc2ccc(c3ccc(OC)nc3)nc21	O76074	000000000000000000000000000000000000000000000000000000000000000000000000000000000000000010000000000000000000000000000000000000000000000000000000000000000000000000000000000000000000000000000000000000000000000000000000000000000000000000000000000000000000000000000000000000000000000000000000000000000000000000000000000000000000000000000000000000000000000000000000000000000000000000000000000000000000000…
LCSGKLXXIKDHLA-UHFFFAOYSA-N	CCc1ccc2c(c1)C(NCC(O)C1Cc3cccc(c3)CCCCn3cc(ccc3=O)C(=O)N1)CC1(CCC1)O2	P56817	000000000000000000000000000000000000000000000000000000000100000000000000000000000001000000000000000000000000000000000010000000000000000000000000000000000000000000000000000000000000000000010000000000000000000000000000000000000000000000000000000000000000000000000000000000000000000000000000000000000000000000000000000000000000000000000000000000000000000000000000000000000000000001000000000000000010000…
PNINBBBJAYBKKE-UHFFFAOYSA-N	OC(=O)C(CC1=c2ccccc2=NC1)NS(=O)(=O)c1ccc(N2CCC(c3ccccc3)CC2)cc1	P08254	000000000000000000000000000000000000000000000000000100000000000000000000000000000000000000000000000000000000000000000000000000000000000001000000000000000000000000100000000000000000000000000000000000000000000000000000000000000000000000000000000000000000000000000000000000000000000000000000000000000000000000000000000000000000000000000000000000000000000000000000000000000000000001000000000000000000000…
PHXJVRSECIGDHY-UHFFFAOYSA-N	Cc1ccc(C(=O)Nc2ccc(CN3CCN(C)CC3)c(C(F)(F)F)c2)cc1C#Cc1cnc2cccnn12	O43353	000000000000000000000000000000000000000000000000000000000000000000000000000000000000000000000000000000000000000000000000000000000000000000000000000000000000000000000000000000010000000000000000000000000000000000000000000000000000000000000000010000000000000000000000000000001000000000000000000000000000010000000000000000000000000000000000000000000000000000000000000000000000000001000000000000000000000…
LYKCLYQXSHVVSD-UHFFFAOYSA-N	CC(C)CN1C(=O)N(C)C(=O)C2=NC=NC21	Q13946	000000000000000000000000000000000000000000000000000000000000000000000000000000000001000010000000000000000000000000000000000000000000000000000000000000000000000000000000000000000000000000000000000000000000000000000000000000000000000000000000000000000000000000000000000000000000000000000000000000000000000000000000000000000000000000000000000000000000000000000000000000000000000000000000000000000000000…
BDIZTWIKTSKYKT-UHFFFAOYSA-N	CC1=CC2=CC(C(=O)O)=NC2C=C1	Q13526	000000000000000000000000000000000000000000000000000000000000000000000000000000000000000000000000000000000000000000000000000000000000000001000000000000000000000000000001000000000000000000000000000000000000000000000000000000000000000000000000000000000000000000000000000000000000000000000000000000000000000000000000000000000000000000000000000000000000000000000000000000000000000000000000000000000000000…
QTBPGDBHORPJSA-UHFFFAOYSA-N	NC(=O)c1cnc(NC2CCCNC2)c2cc(c3ccc(Cl)cc3)sc12	O14757	000000000000000000000000000000000000000000000000000100000000000000000000000000000000000000000000000000000000000000000000000000000000000000000000000000000000000000000000000000000000000000000000000000000000000000000000000000000000000000000000000000000000000000000000000000000000000000000000000000000000000000000000000000000000000000000000000000000000000000000000000000000000000001000000000000000000000…
SEBWKQDEBNKBCS-UHFFFAOYSA-L	Cc1nc2ccc(CN(C)c3ccc(C(=O)NC(C=CC(=O)[O-])C(=O)[O-])s3)cc2c(=O)[nH]1	P04818	000000000000000000000000000000000000000000000000000000000000000000000000000000000000010010000000000000000000000000000000000000000000000000000000000000000000000000000000000000000000000000000000000000000000000010000000000000000000000000000000000000000000000000000000000000000000000000000000000000000000000000000000000000000000000000000000000000000000000000000000000000000000000000000000000000000000000…
YSOMBHFITHOMPW-UHFFFAOYSA-O	Cc1cccc2scc(Cn3c(SCCCC(=O)[OH2+])nc4ccccc43)c12	P23946	000000000000000000000010000000000000000000000000000000000000000000000000000000000000010000000000000000000000000000000000000000000000000001000000000000000000000000000000001000000000000000010000000000000000000000000000010000000000000000000000000000000000000000000000000000000100000000000000000000000000000000000000000000000000000010000000000000000000000000000000000000000000000001000000000000000000100…
PZHFCAIXAVDQAK-UHFFFAOYSA-N	CCCN(CCC)C(=O)c1cccc(C(=O)NC(Cc2ccccc2)C(N)CC(C)C(=O)Nc2ccc(F)cc2)c1	P56817	000000000000000010000000000000000000000000000000000000000100000000000000000000000000010000000000000000000000000000000010000000000000000000000000000000000000000000000000000000000000000000010000000000000000000000000000000000000000000000000000000000000000000000000000100000000000000000000000000000000000000000000000000000000000000000000000000000000000000000000000000000000000000000000000000000000000000…
HANLDVVVCTVKPF-UHFFFAOYSA-N	CCNC(=O)C1(c2ccc3c(c2)C(C(=O)N2Cc4ccccc4C2)N=C(N)N3)CCC1	P07900	000000000000001000000000000000000000000000000000000000000100000000000000000000000000000000000000000000000000000000000000000000000000000000000000000000000000000000000000000000010000000000000000000000000000000000000000000000000000000000000000000000000000000000000000000100000000000000000000000000000000000000000000000000000000000000000000000000000000000000001000000000000000000001000010100000000000000…
KFTJNEDMGMKJID-UHFFFAOYSA-N	C1=NN=CC1c1cn2c(cn1)ncc2c1ccccc1	O14757	000000000000000000000000000000000000000000000000000000000000000000000000000000000000000000000000000000000000000000000000000000000000000000000000000000000000000000000000000000000000000000000000000000000000001000000000000000000000000000000000000000000000000000000000000000000000000000000000000000000000000000000000000000000000000000000000000000000000000000000000000000000000000000000000000000000000000…
ZBNZXTGUTAYRHI-UHFFFAOYSA-N	Cc1nc(Nc2ncc(C(=O)Nc3c(C)cccc3Cl)s2)cc(N2CCN(CCO)CC2)n1	O94804	000000000000000000000000000000000000000000000000000000000100000000000000000000000000000000000000000000000000000000000000000000000000000000000000000000000000000000000000000000000000000000000000000000000000001000000000000000000000000000000000000000000000000000000000000000000000000000000000000000000000000000000000000000000000000000000000000000000000000000000000000000000000000000000000000000000000000…
BZKPWHYZMXOIDC-UHFFFAOYSA-N	CC(=O)Nc1nnc(S([NH])(=O)=O)s1	B2V8E3	000000000000000000000000000000000000000000000000000000000000000000000000000000000000000000000000000000000000000000000010000000000000000000000000000000000000000000000000000000000000000000000000000000000000000000000000000000000000000000000000000000000000000000000001000000000000000000000000000000000000000000000000000000000000000000000000000000000000000000000000000000000000000000000000000000000000000…
CKBFZGFPOPKYFZ-UHFFFAOYSA-N	ON(O)c1cccc2c1NN[CH]2	Q06518	000000000000000000000000000000000000000000000000000000000000000000000000000000000000000000000000000000000000000000000000000000000000000000000000000000000000000000000000000000000000000000010000000000000000000000000000000000000000000000000000000000000000000000000000000000000000000000000000000000000000000000000000000000000000000000000000000000000000000000000000000000000000000000000000000000000000000…
MVCOAUNKQVWQHZ-UHFFFAOYSA-N	Cc1ccc(n2nc(C(C)(C)C)cc2NC(=O)Nc2ccc(OCCN3CCOCC3)c3ccccc23)cc1	Q16539	000000000000000000000000000000000000000000000000000000000100000000000000000000000000000000000000000000000000000000000000000000000000000000000000000000000000000000000000000000000000000000000000000000000000000000000000000000000000000000000000000000000000000000000000000000001000000000000000000000000000000000000000000000000000000000000000000000000000000000000000000000000000000001000000000000000000000…
AVQUEPVPLWZPMB-UHFFFAOYSA-N	CNCCN(C)c1cccc(CCc2cc(C)cc(N)n2)n1	P29476	000000000000000000000000000000000000000000000000000000000000000000000000000000000000000000000000000000000000000000000000000000000000000000000000000000000000000000000000000000010000000000010000000000000000000000000000000000100000000000000000000000000000000001000000000000000000000000000000000000000000000000000000000000000000000000000000000000000000000000000000000000000000000000000000000000000000000…
DJJCXFVJDGTHFX-UHFFFAOYSA-N	O=c1ccn(C2OC(COP(=O)(O)O)C(O)C2O)c(=O)[nH]1	Q8IJH3	000000000000000000000001000000000000000000000000000000000000000000000000000000000000000000000000000000000000000000000000000000000000000000100000000000000000000000000000000000000000000000000000000000000000100000000000000000000000000000000000000000000000000000000000000000000000000000000000000000000000000000000000000000000000000000000000000000000000000000000000000000000000100000000000000000000000000…
WQTIHJORCCUQBO-UHFFFAOYSA-N	CCC(C)(C)C(=O)C(=O)N1CCCCC1C(=O)OC(CCc1ccccc1)c1ccccc1	P62942	000000000000000000000000000000000000000000000000000000000101000000000000000000000000010000000000000000000000000000000000000000000000000000000000000000000000000000000000000000010000000000010000000000000000000000000000000000000000000000000000000000000000000000000000000000000000000000000000000000000000000000000000000000000000000000000000000000000000000000000000000000000000000000000000000000000000000…
DAYKLWSKQJBGCS-UHFFFAOYSA-N	COC(Cc1ccc(OCCc2nc(c3ccccc3)oc2C)c2ccsc12)C(=O)O	P37231	000000000000000000000000000000000000000000000000000000000000000000000000000000000000010000000000000000000000000000000000000000000000000000000000000000000000000000000000000000000000000000000000000000000000000000000000000000000000000000000000000000000000000000000000000000000000000000000000000000000000000000000000000000000000000000000000000000000000000000000000000000000000000001000000000000000000000…
WKUUVOPOQKZMFY-UHFFFAOYSA-N	O=C(Oc1c(Br)cc(Br)cc1CNC(=O)c1ccccc1N(=O)=O)c1ccccc1Cl	P25084	000000000000000000000000000000000000000000000000000000000000000000000000000010000000000000000000000000000000000000000000000000000000000000000000000000000000000000000000000000000000000001000000000000000000000000000000000000000000000000000000000000000001000000000000000000000000000000000000000000000000000000000000000000000000000000000000000000000000000100001000000000000000000000000000000000000000000…
CQERVFFAOOUFEQ-UHFFFAOYSA-N	O=C(c1cncc(Br)c1)N1CCC(N2CCCC2)CC1	Q9Y468	000000000000000000000000000000000000000000000000000000000000000000000000000000000000010000000000000000000000000000000000100000000000000000000000000000000000000000000000000000000000000000000000000000000000000000000000000000000100000000000000000000000000000000000000000000000000000000000000000000000000000000000000000000000000000000000000000000000000000000000000000000000000000000000000000000000000000…
SMGZHCSEIBBFEJ-UHFFFAOYSA-N	Cc1nc2ccccc2n1S(=O)(=O)c1ccc(F)cc1	P30838	000000000000000000000000000000000000000000000000000000000100000000000000000000000000010000000000000000000000000000000000000000000000000000000000000000000000000000000000000000000000000000000000000000000000000000000000000000000000000000000000000000000000000000000000000000000000000000000000000000000000000000000000000000000000000000000000000000000000000000000000000000000000000001000000000000000000000…
LIIRZRQVACDFBI-UHFFFAOYSA-N	NC(=O)C(CCC(=O)O)NC(=O)C(CCC(=O)O)NC(=O)CCc1cc(c2ccccc2)no1	P39900	000000000000000000000000000000000000000000000000000000000000000000000000000000000000000000000000000000100000000000000000000000000000000001000000000000000000000000000000000000000000000000000000000000000000000000000000000000000000000000000000000000000000000000000000000000000000000000000000000000000000000000000000000000000000000000000000000000000000000000000000000000000000000000000000000000000000000…
LTUGYAOMCKNTGG-UHFFFAOYSA-N	COc1ccccc1C(=O)Nc1cc2c(cc1N1CCCCC1)n(C)c(=O)n2C	P55201	000000000000000000000000000000000000000000000000000000000000000001000000000000000000000000000000000000000000000000000000000000000000000000000000000000000000000000000000000000000000000000000000000000000000000000000000000000000000000000000000000000000000000000000000000000000000000000000000000000000000000000000000000000000000000000000000000000000000000000000000000000000000000000000000000000000000000…
VTSCVTXPHGQKFT-UHFFFAOYSA-N	CCOc1cc2[nH]c(C3=NN=CC3NC(=O)N(CC)CC)nc2cc1F	P48025	000000000000000000000000000000000000000000000000000000000000000000000000000000000000000000000000000000000000000000000000000000000000000000000000000000000000000000000000000000000000000000000000000000000000000000000000000000000000000000000000000000000000000000000100000000000000000000000000000000000000000000000000000000000000000000000000000000000000000000000000000000000000000001000000000000000000000…
NMXBTVGFKAUPSB-UHFFFAOYSA-N	COc1c(C)cnc(Cn2cnc3c2NC(N)=NC3Cl)c1C	P07900	000000000000000000000001000000000000000000000000000000000000000000000000000000000000000010000000000000000000000000000000000000000000000000000000000000000000000000000000000000000000000000000000000000000000000000000000000000000000000000000000000001010000000000000000000000000000000000000000000000000000000000000000000000000000000000000000000000000000000000000000000000000000000001000000100000000000000…
WNDOFCPEDZYDPL-UHFFFAOYSA-N	CC(C)(N)CNc1nc(c2ccncc2)cc2cnccc12	P24723	000000000000000000000000000000000000000000000000000000000000000000000000000000000000000000000000000000000000000000000000000000000000000000000001000000000000000000000000000000000000000000010000000000000000000000000000000000000000000000000000000000000000000000000000000000000000000000000000000000000000000000000000000000000000000000000000000000000000000000000000000000000000000001000000000000000000000…
MRYFMHAPTQCQLE-UHFFFAOYSA-N	CN1CC(N)=NC(C)(c2cccc(NC(=O)c3ccc(Cl)cn3)c2)C1=O	P56817	000000000000000000000000000000000000000000000000000000000100000000000000000000000000000000000000000000000000000000000000000000000000000000000000000000000000000000000000000000000000000000000000000000000000000000000000000000000000000000000000000000000000000000000000000000000000000000000000000000000000000000000000000000000000000000000000000000000000000000000000000000000000001000000000000000000000000…
SGYREMLQWVQTMZ-UHFFFAOYSA-N	Cc1cc(N)nc(C=Cc2cncc(C(CN)Cc3cc(C)cc(N)n3)c2)c1	Q62600	000000000000000000000001000000000000000000000000000000000000000000000000000000000000000000000000000000000000000000000000000000000000000000000000000000000000000000000000000000000000000000000000000000000000000000000000000000000000000000000000000000000000000000000000000000000000000000000000000000000000000000000000000000000000000000000000000000000000000000000000000000000000000001000000000000000000000…
VRQMAABPASPXMW-UHFFFAOYSA-N	COc1cc(CCc2cc(NC(=O)c3ccc(N4CC(C)NC(C)C4)cc3)n[nH]2)cc(OC)c1	P11362	000000000000000000000000000000000000000010000000000000000000000000000000001000000000000000000000000000000000000000000000000000000000000000000000000000000000000000000000000000000000000000000000000000000000000000000000000000000000000000000000000000001000000000000000000000000000000000000000000000000000000000000000000000000000000000000000000000000000000000001000000000000000000000000000000000000000000…
QVBOWRMZONBBIK-UHFFFAOYSA-N	CN(C)CCCC(=O)Nc1cncc(c2cccc3[nH]ccc32)c1	O60760	000001000000000000000000000000000000000000000000010000000000000000000000000010000000000000000000000000000000000000000000000000010000000000000000000000000000000000000000000000000000000000000000000000000000000000000000100000000000000000000000000000000000000000000000000000000000000000000000000000000000000000000000000000000000000000000000000000000000000000000000000000000000000000000000000000000000000…
MPZVHKLZCUEJFO-UHFFFAOYSA-N	COC(=O)Nc1ccc2c(c1)C(CCNC(C)=O)=CN2	P16083	000000000000000000000000000000000000000000000000000000000000000000000000000010000000000000000000000000000000000000000000000000000000000000000000000000000000000000000000000000000000000000000000000000000000000000000000000000000000000000000000000000000000000000000000000000000000000000000000000000000000000000000000000000000000000000000000000000000000000000000000000000000000000000000000000000000000000…
NDMPJFQOHMOCBY-UHFFFAOYSA-N	CC(C)(C)C(O)C(=O)NS(O)(O)OCC1OC(n2cnc3c(N)ncnc32)C(O)C1O	P0A5R1	000000000000000000000000000000000000000000000000000000000000000000000000000010000001000000000000000000000000000000000000000000000000000000100000000000000000000000000010000000000000000000010000000000000000000000100000000000000000000000000000000000000000000001000000100000000000000000000000000000000000000000000000000000000000000000000000000000000000000000010000000000000000000000000000000000000001000…
JSRLJPSBLDHEIO-UHFFFAOYSA-N	O=c1ccn(C2CC(O)C(COP(=O)(O)O)O2)c(=O)[nH]1	P04818	000000000000000000000000000000000000000000000000000000000000000001000000000000000000000000000000000000000000000000000000000000000000000000000000000000000000000000000000000000000000000000000000000000000000100000000000000000000000000000000000000000000000000000000000000000000000000000000000000000000000000000000000000000000000000000000000000000000000000000000000000000000000000000000000000000000000000…
BLZJCPAXCWJANZ-UHFFFAOYSA-N	O=C(NCC1CCOC1)c1ccc(NC(=O)N2Cc3ccccc3C2)cc1	P43490	000000000000000000000000000000000000000000000000000000000100000000000000000000000000000010000000000000000000000000000000000000000000000000000000000000000000000000000000000000010000000001010000000000000000000000000000000000000000000000000000000000000000000000000000000000000000000000000000000000000000000000000000000000000000000000000000000000000000000100000000000000000000000000000000000000000000000…
NXNMORHGFGYRDN-UHFFFAOYSA-N	c1ccc(Cc2ccc(OCC3CCCN3)cc2)cc1	P09960	000000000000000000000000000000000000000000000000000000000000000000000000000000000000010000000000000000000000000000000000000000000000000000000000000000000000000000000000000000000000000000000000000000000000000000000000000000000000000000000000000000000000000001000000000000000000000000000000000000000000000000000000000000000000000000000000000000000000000000001000000000000000000001000000000000000000000…
KIUZEJSPVPLBHB-UHFFFAOYSA-N	COc1ccc(C2(CN)CCC(C(O)=O)C[CH]2)cc1OC1CCCC1	Q08499	000000000000000000000000000000000000000000000000000000000000000000000000000000000000000000000000000000000000000000000000000000000000000000000000000000000000000000000000000000000000000000000000000000000000000000000000000000000000000000000000000000000000000000000000000000000000000000000000000000000000000000000000000000000000000000000000000000000000000000000000000000000000000000000000000000000001000…
HUPFGZXOMWLGNK-UHFFFAOYSA-N	O=C(O)c1cc(c2ccc(F)cc2F)ccc1O	P02766	000000000000000000000000000000000000000000000000000000000000000000000000000000000000000000000000000000000000000000000000000000000000000000000000000000000000000000000000000000000000000000000000000000000000000000000000000000000000000000000000000000000000000000000000000000000000000000000000000000000000000000000000000000000000000000000000000000000000000000000000000000000000000000000000000000000000000…
OWJIXNLKIVZKNZ-UHFFFAOYSA-N	O=C(NC1=CC2=C(c3ccncc3)N=NC2C=C1)C1CCN(CC(=O)N2CCN(c3ccc(c4ncccn4)cc3)CC2)C1	P28482	000000000000000000000000000000000000000000000000000000000100000000100000000000000001010000000000000000000000000000000000000000000000000000000000000000000000000000000001000000000000000000000000000000000000000000000000000100001100000000000000000000000000000100000000000000001000000000000000000000000000000000000000000000000000000000000000000000000000000000001000000000000000000001000000000000000000000…
SUPBDTZKRDSWGT-UHFFFAOYSA-N	CN(C)c1nc2ccccc2n1c1nc(N2CCOCC2)c2nc(CN3CCC(C(C)(C)O)CC3)n(C)c2n1	P48736	000000000000000000000000000000000000000000000000000000000100000000000000000000000000010000000000000000000000000000000000000000000000000000000000000000000000000000000000000000010000000000000000000000000000000000000000000000001000000000000000000000000000000000000000000000000000000000000000000000000000000000000000000000000000000000000000000000000000000000000000000000000000000000000000000000000000000…
UBPYILGKFZZVDX-UHFFFAOYSA-N	COc1cc(Nc2c(C#N)cnc3cc(OCCCN4CCN(C)CC4)c(OC)cc23)c(Cl)cc1Cl	P12931	000000000000000000000000000000000000000000000000000000000000000000000000000000000000000000000000000000000000000000000000000000000000000000000000000000000000000000000000000000000000000000000000000000000000000000000000000000000000000000000000000000000000000000000000000000000000000000000000000000000000000000000000000000000000000000000000000000000000000000000000000000000000000000000000000000000000000…
ZVYCZICBBIUVHC-UHFFFAOYSA-N	Cc1noc(C)c1c1ccc2c(c1)nc(CCc1ccccc1)n2CCN1CCOCC1	O60885	000000000000000000000000000000000000000000000000000000000100000000000000000000000000000000000000000000000000000000000000000000000000000000000000000000000000000000000000000000000000000000000000000000000000000000000000000000000000000000000000000000000000000001000000000000001000000000000000000000000000000000000000000000000000000000000000000000000000000000000000000000000000000001000000000000000000000…
NMCBWICNRJLKKM-UHFFFAOYSA-N	Nc1ncccc1OCc1ccccc1	Q16539	000000000000000000000000000000000000000000000000000000000000000000000000000000000000000000000000000000000000000000000000000000000000000000000000000000000000000000000000000000000000000000000000000000000000000000000000000000000000000000000000000000000000000000000000000000000000000000000000000000000000000000000000000000000000000000000000000000000000000000000000000000000000000000000000000000000000000…
HDBWTZALXLXZQH-UHFFFAOYSA-N	COC(C(=O)n1cc2[nH]nc(NC(=O)c3ccc(N4CCN(C)CC4)cc3)c2c1)c1ccccc1	P00519	000000000000000000000000000000000000000010000000000000000000000000000000000000000000000000000000000000000000000000000000000000000000000000000000000000000000000000000000000000000000000000000000000000000000000000000000000000000000000000000000000000000000000000000000000000000000000000000000000000000000000000000000000000000000000000000000000000000000000000001000000000000000000000000000000000000000000…
WWJQERVKTFKCOB-UHFFFAOYSA-N	CN(C)CCNC(=O)c1cccc(c2cnc3ccc(c4cccs4)nn32)c1	Q13557	000000000000000000000000000000000000000000000000000000000000000000000000000000000000000000000000000000000000000000000000000000000000000000000000000000000000000000000000000000000000000000010000000000000000000000100000000000000000000000000000000000000000000000000000000000000000000000000000000000000000000000000000000000000000000000000000000000000000000000001000000000000000000001000000000000000000000…
PWRYHBNVYOIZJC-UHFFFAOYSA-N	CCCN(Cc1ccccc1)Cc1ccc(NC(=O)Cc2ccc(S(=O)(=O)CC)cc2)cc1	P51449	000001000000000000000000000000000000000000000000000000000000000000000000000000000000000000000000000000000000000000000000000000000000000000000000000000000000000000000000000000000000000000000000000000000000000000000000000000000000000000000000000000000000000000000000000000000000000000000000000000000000000000000000000000000000000000000000000000000000000000001000000000000000000001000000000000000000000…
BWDQNSFITDYIRC-UHFFFAOYSA-N	FC(F)c1nnc(N2CCN(c3ncnc4sc(CC(F)(F)F)cc34)CC2)s1	O00255	000000000000000000000000000000000000000000000000000000000000000000000000000000000000000000000000000000000000000000000000000000000000000000000000000000000000000000000000010000000000000001000000000000000000000000000000000000000000000000000000000000000000000000000000000000000000000000000000000000000000000000000000000000000000000000000000000000000000000000000000000000000000000000000000000000000000000…
DWACGKNOPVYPHQ-UHFFFAOYSA-N	CCN(CC)CCNS(=O)(=O)c1ccccc1F	P37136	000000000000000000000000000000000000000000000000000000000000000000000000000000000000000000000000000000000000000000000000010000000000000000000000000000000000000000000000000000000000000000000000000000000000000000000000000000000000000000000000000000000000000000000000000000000000000000000000000000000000000000000000000000000000000000000000000000100000000000000000000000000000000000000000000000000000000…
DAAUXLPRMAUOIK-UHFFFAOYSA-N	CC1=NN=C(NC(=O)c2ccc(Br)cc2)C1	P24941	000000000000000000000000000000000000000010000000000000000100000000100000000000000000000000000000000000000000000000000000000000000000000000000000000000000000000000000001000000000000000000000000000000000000000000000000000000000000000000000000000000000000000000000000000000000000000000000000000000000000000000000000000000000000000000000000000000000000000000000000000000000000000001000000000000000000000…
RZXMIHOUHYSGJO-UHFFFAOYSA-N	COCCNc1nc2ccc(C#CC3(O)CCCCC3)cc2n1c1ccnc(N)n1	Q13153	000000000000001000000000000000000000000000000000000000000000000000000000000000000000010000000000000000000000000000000000000000000000000000010000000000100000000000000000000000000000000000010000000000000000000000000000100000000000000000000000000000000000000000000000000000001000000000000000000000000000000000000000000000000000000000000000000000000000000000001000000000000000100000000000000000000000000…
AQLZGQUKWNQYPH-UHFFFAOYSA-N	CN1CCCN(Cc2ccc(CN)cc2)CC1	P35790	000000000000000000000000000000000000000000000000000000000000000000000000000000000000010010000000000000000000000000000000000000000000000000000000000000000000000000000000000000000000000000000000000000000000000000000000000000000100000000000000000000000000000000000000000000000000000000000000000000000000000000000000000000000000000000000000000000000000000000000000000000000000000000000000000000000000000…
LFRLUVCEFWYSFT-UHFFFAOYSA-N	Cn1c2cc(C(=O)NCCN3CCCC3)c(O)cc2c2c3c(c(c4ccccc4Cl)cc21)C(=O)NC3=O	P30291	000000000000000000000000000000000000000000000000000100000100000001000000000000000000010010000000000000000000000000000000000000000000000000100000000000000000000000000000000000010000000000010000000000000000000000000000000000000000000000000000010000000000000000000000000000001000000000000000000000000000000000000000000000000000000000000000000000000000000000001000000000000000000000000000000000000000000…
UFZOWOPIEBFNFE-UHFFFAOYSA-N	Nc1nc(N2CCOC(C(=O)Nc3ccccc3)C2)cc(c2ccc3c(c2)N=NC3N)n1	O15530	000000000000000000000000000000000000000000000000000100000000000000000000000000000010000000000000000000000000000000000000010000000000000000000000000000000000000000000000000000000000000000000000000000000000000000000000000000000000000000000000000000000000000100000000000000000000000000000000000000000000000000000000000000000000000000000000000000000000000000000000000000000000000001000000000000000000000…
HJUDFJRTVGXBRF-UHFFFAOYSA-N	Cc1csc(NC(=O)CN2C(=O)CCc3ccccc32)c1c1nnc[nH]1	P53779	000000000000000000000000000000000000000000000000000000000100000001000000000000000000000000000000000000000000000000000000000000000000000000000000000000000000000000000000000000000000000000010000000000000000000000000000000000000000000000000000000000000000000000000000000000000000000000000000000000000000000000000000000000000000000000000000000000000000000000001000000000000000000001000000000000000000000…
MRYCNTHLPRENBA-UHFFFAOYSA-N	O=C(Cc1ccccc1)Nc1nnc(NC2CCN(c3nnc(NC(=O)Cc4ccccc4)s3)CC2)s1	O94925	000000000000000000000000000000000000000000000000000000000000000000000000000000000000000000000000000000000000000000000000000000000000000000000000000000000000000000000000000000000000000000000000000000000000000000000000000000000000000000000000000000000000000000000000000000000000000000000000000000000000000000000000000000000000000000000000000000000000000000000000000000000000000000000000000000000000000…
GAMMHRRBGXCHRX-UHFFFAOYSA-N	CCOc1cc(C(=O)O)cc(c2c(C)noc2C)c1	Q92793	000000000000000000000000000000000000000000000000000000000000000000000000000000000000000000000000000000000000000000000000000000000000000000000000000000000000000000000000000000000000000000000000000000000000000000000000000000000000000000000000000000000000000000000000000000000000000000000000000000000000000000000000000000000000000000000000000000000000000000000000000000000000000000000000000000000000000…
YHFISDMDEBLKPE-UHFFFAOYSA-N	Cc1ccc(n2nc(C(C)(C)C)cc2NC(=O)Nc2nccs2)cc1	Q16539	000000000000000000000000000000000000000000000000000000000000000000000000000000000000000000000000000000000000000000000000000000000000000000000000000000000000000000000000000000000000000000000000000000000000000000000000000000000000000000000000000000000000000000000000000000000000000000000000000000000000000000000000000000000000000000000000000000000000000000000000000000000000000001000000000000000000000…
MOZRQQTUYAYCQT-UHFFFAOYSA-N	CCc1cnc2[nH]cnc(N3CCC(N)(CNC(=O)c4ccc(F)cc4F)C3)c1-2	P31749	000000000000000000000000000000000000000010000000000000000000000000000000000000000000000000000000000000000000000000000000000000000000000000000000000000000000000000000000000000000000000000000000000000000000000000000000000000000000000000000000000000001000000000000000000000000000000000000000000000000000000001000000000000000000000000000000000000000000000100001000000000000100000000000000000000000000000…
FRFKCMNQNNNZNO-UHFFFAOYSA-N	FC(F)(F)c1cccnc1N1CCNCC1	P34913	000000000000000010000000000000000000000000000000000000000000000000000000000000000000000000000000000000000000000000000000000000000000000000000000000000000000000000000000000000000000000000000000000000000000000000000000000000000000000000000000000000000000000000000000000000000000000000000000000000000000000000000000000000000000010000000000000000000000000000000000000000000000000001000000000000000000000…
SYLZOBCXCYOQJZ-UHFFFAOYSA-N	CC(C)(C)OC(=O)NC1=CC=CNC1C(=O)Nc1nccs1	P53582	000000000000000000000000000000000000000000000000000000000000000000000000000000000000010000000000000000000000000000000000000000000000000000000000000000000000000000000000000000000000000000000000000000000000000000000001000000000000000000000000000000000000000000000000000000000000000000000000000000000000000000000000000000000000000000000000000000000000000000000000000000000000000000000000000000000000000…
CQPNJQRTSADQCI-UHFFFAOYSA-N	Cc1ccc(C(=O)NC2CC2)cc1Nc1ncnn2cc(C(=O)c3ccccc3)c(C)c12	Q16539	000000000000000000000000000000000000000000000000000000000100000000000000000000000000000000000000000000000000000000000000000000000000000000000000000000000000000000000000000000000000000000010000000000000000000000000000000000000000000000000000000000000000000000000000000000000000000000000000000000000000010000000000000000000000000000000000000000000000000000000000000000000000000001000000000000000000000…
VOLFJNSKPWWBIZ-UHFFFAOYSA-N	CCCCC(NC(=O)OCC1(Cc2ccc(F)cc2)CCC1)C(O)C(=O)Nc1cc[nH]n1	P43235	000000000000000000000000000000000000000000000000000000000000000000000000000000000000010000000000000000000000000000000000000000000000000000000000000000000000000000000000000000000000000001000000000000000000000000000000000001000000000000000000000000000000000000000000000000000000000000000000000000000000000000000000000000000000000000000000000000000000000000001000000000000000000001000000000000000000000…
WLUMGCPGWDQOSB-UHFFFAOYSA-N	Cc1nnc2c3ccccc3c(c3ccc(N4CCOCC4)c(NS(=O)(=O)c4ccccc4Cl)c3)nn12	Q9H8M2	000000000000000000000000000000000000000000000000000000000100000000000000000000000000010000000000000000000000000000000000000000000000000000000000000001000000000000000000000000000000000001010000000000000000000000000000000000000000000000000000000000000000000000000000000000000000000000000000000000000000000000000000000000000000000000000000000000000000000000001000000000000000000000000000000000000000000…
GYDJEQRTZSCIOI-UHFFFAOYSA-N	NCC1CCC(C(=O)O)CC1	P00747	000000000000000000000000000000000000000000000000000000000000000000000000000000000000000000000000000000000000000000000000000000000000000000000000000000000000000000000000000000000000000000000000000000000000000000000000000000000000000000000000000000000000000000000000000000000000000000000000000000000000000000000000000000000000000000000000000000000000000000000000000000000000000000000000000000000000000…
WNRCGOJLZOLSJN-UHFFFAOYSA-N	N#Cc1csc(NC(=O)CN2C(=O)CCc3ccccc32)c1c1nc[nH]n1	P53779	000000000000000000000000000000000000000000000000000000000100000001000000000000000000000000000000000000000000000000000000000000000000000000000000000000000000000000000000000000000000000000000000000000000000000000000000000000000000000000000000000000000000000000000000000000000000000000000000000000000000000000000000000000000000000000000000000000000000000000001000000000000000000001000000000000000000000…
LDQKDRLEMKIYMC-UHFFFAOYSA-N	O=C(c1c2ccccc2cc2ccccc12)N1CCC(N2CCCC(C(=O)N3CCOCC3)C2)CC1	O00763	000000000000000000000000000000000000000000000000000000000000000000000000000000000000000000000000000000000000000000000000000000000000000001000000000000000000000000000000000000000000000000010000000000000000000000000000000000000000000000000000000000000000000000000000000000000000000000000000000000000000010000000000000000000000000000000000000000100000000000001000000000000000000000000000000000000000000…
IQVDMFYVPSHFEP-UHFFFAOYSA-N	COc1ccc(c2cccc(S(=O)(=O)N3CCN(c4nccnc4c4ccc(OC)cc4)CC3)c2)cc1	P48736	000000000000000000000000000000000000000000000000000000000000000000000000000000000000000000000000000000000000000000000000000000000000000000000000000000000000000000000000000000000000000000000000000000000000000000000000000000000100000000000000000000000000000000000000000000000000000000000000000000000000000000000000000000000000000000000000000000000000000000000000000000000000000000000000000000000000000…
WPBSNPVCBYCIMG-UHFFFAOYSA-N	CC(C=CCC(C)=CC(=O)O)=CC=C1C(C)CCCC1(C)C	P19793	000000000000000000000000000000000000000000000000000000000100000000000000000000000000000000000000000000000000000000000000000000000000000000000000000000000000000000000000000000000000000000000000000000000000000000000000000000000000000000000000000000000000000000000000000000000000000000000000000000000000000000000000000000000000000000000000000000000000000000000000000000000000000001000000000000000000000…
RAWYMBACZSQNDD-UHFFFAOYSA-N	Nc1ccccc1Nc1ccc(C(=O)c2ccccc2)cc1	Q16539	000000000000000000000000000000000000000000000000000000000000000000000000000000000000000000000000000000000000000000000000000000000000000000000000000000000000000000000000000000000000000000010000000000000000000000000000000000000000000000000000000000000000000000000000000000000000000000000000000000000000000000000000000000000000000000000000000000100000000000001000000000000000000001000000000000000000000…
IDYKCXHJJGMAEV-UHFFFAOYSA-N	Nc1nc(=O)n(C2CC(O)C(CO)O2)cc1F	P27707	000000000000000000000000000000000000000000000000000000000000000000000000000000000000000010000000000000000000000000000000000000000000000000000000000000000000000000000000000000000000000000000000000000000000000000000000000000000001000000000000000000000000000000000000000000000000000000000000000000000000000000000000000000000000000000000000000000000000000000000000000000000000001000000000000000000000000…
ZDFWFTMEQVPLMV-UHFFFAOYSA-N	Cc1cc(N)nc(CC2CNCC2O[CH]CNCC(F)(F)C2[CH]C=CC(Cl)[CH]2)c1	P29476	000000000000000000000000000000000000000000000000000000000000000000000000000000000000010000000000000000000000000000000000000000000000000000000000000000000000000000000000000000000000000000010000000000000000000000000000000000000000000000000000000000000000000001000000000000000000000000000000000000000000000000000000000000000000000000000000000000000000000000000000000000000000000000000000000000000000000…
XJSNHTMGLPUJFA-UHFFFAOYSA-N	Cc1cc2c(cc1C(C)c1ccc(C(=O)O)cc1)C(C)(C)CCC2(C)C	P19793	000000000000000000000000000000000000000000000000000000000100000000000000000000000000000000000000000000000000000000000000000000000000000000000000000000000000000000000000000000000000000000010000000000000000000000000000000000000000000000000000000000000000000000000000000100000100000000000000000000000000000000000000000000000000000000000000000000000000000000000000000000000000000001000000000000000000000…
XDNOCDGKQFAMEC-UHFFFAOYSA-N	Nc1nc(=O)c2ncc(C(=O)NCC3=NN=NC3)nc2[nH]1	P02879	000000000000000000000000000000000000001000000000000000000001000000000000000000000000000000000000000000000000000001000000010000010000000001000000000001000000000000000000000000000000000001000000000000000000000000000000000000000000000000000000010000000000000000000000000000000000000000000000000000000000000000000001000000000000000000000000000000000000000000000000000000000000000000000000000000000000000…
MCLVKEPZVPUETD-UHFFFAOYSA-N	Cc1cccc2c(C#N)c(C(=O)NC3CCN(C(C)C)CC3)n(Cc3cc(c4ccc(Cl)s4)on3)c12	P00742	000000000000000000000000000000000000000000000000000000000000000000000000000000000000000000000000000000000000000000000000000000000000000000000000000000000000000000000001000000000000000000000000000000000000000000000000000000000000000000000000000000000000000000000000000000000000000000000000000000000000010000000000000000000000000000000000000000100000000000000000000000000000000000000000000000000000000…
BINNYWTYWASTSR-UHFFFAOYSA-N	CN1C=CN(Cc2ccc(CN)cc2)CCC1	P35790	000000000000000000000000000000000000000000000000000000000000000000000000000000000000010010000000000000000000000000000000000000000000000000000000000000000000000000000000000000000000000000000000000000000000000000000000000000000000000000000000000000000000000000000000000000000000000000000000000000000000000000000000000000000000000000000000000000000000000000000000000000000000000000000000000000000000000…
RWYREGSYPCNZTL-UHFFFAOYSA-N	CC1(C)CCC(C)(C)c2cc(C(=O)c3ccc4cc(C(=O)O)ccc4c3)ccc21	P13631	000000000000000000000000000000000000000000000000000000000100000000000000000000000000000010000000000000000000000000000000000000000000000000000000000000000000000000000000000000000000000000000000000000000000000000000000000000000000000000000000000000000000000000000000000000000000000000000000000000000000000000000000000000000000000000000000000000000000000100001000000000000000000001000000000000000000000…
ACHJMDNIBGAZJH-UHFFFAOYSA-N	N=C(Nc1cccc(c2cccc(NC(=N)c3cccs3)c2)c1)c1cccs1	P29476	000000000000010000000000000000000000000000000000000000000000000000000000000010000000010000000000000000000000000000000000000000000000000000000000000000000000000000000000000000000000000000000000000000000000000000000000000000000000000000000000000100000000000000000000000000000000000000000000000000000000000000000000000000000000000000000000000000000000001000001000000000000000000001000000000000000000000…
MLDQJTXFUGDVEO-UHFFFAOYSA-N	CNC(=O)c1cc(Oc2ccc(NC(=O)Nc3ccc(Cl)c(C(F)(F)F)c3)cc2)ccn1	P35968	000000000000000000000000000000000000000000000000000000000000000000000000000000000000000000000000000000000000000000000000000000000000000000000000000000000000000000000000000000000000000000000000000000000000001000000000000000000000000000000000000000000000000000000000000000000000000000000000000000000000010000000000000000000000000000000000000000000000000000000000000000000000000001000000000000000000000…
IETDBZQIWIJQJG-UHFFFAOYSA-N	CCOC(=O)c1cc2ccc(O)cc2oc1=O	P14174	000000000000000000000001000000000000000000000000000000000000000000000000000000000000000000000000000000000000000000000000000000000000000000000000000000000000000000000000000000000000000001010000000000000000000000000000000000000000000000000000000000000000000100000000000000000100000000000000000000000000000000000000000000000000000000000000000000000000000000000000000000000000000000000000000000000000000…
DNNSJGJMUHCFAQ-UHFFFAOYSA-N	CS(=O)(=O)C1[CH]C(Nc2nccc(Nc3c(Cl)ccc4c3OCO4)n2)[CH]C=C1	P54760	000000000000000000000000000000000000000000000000000000000100000000000000000000000000000000000000000000000000000000000000000000000000000000000000000000000000000000000000000000000000000000000000000000000000000000000000000000000000000000000000000000000000000000000000000000001000000000000000000000000000000000000000000000000000000000000000000000000000000000000000000000000000000000000000000000000000000…
YQNQNVDNTFHQSW-UHFFFAOYSA-N	CC(=O)Oc1ccccc1C(=O)Nc1ncc(N(=O)=O)s1	P15121	000000000000000000000000000000000000000000000000000000000000000000000000000000000000000000000000000000000000000000000000000000000000000000000000000000000000000000000000000000000000000000000000000000000000000000000000000000000000000000000000000000000000000001000000000000000000000000000000000000000000000000000000000000000000000000000000000000000000000000000000000000000000000000000000000000000000000…
OJFKUJDRGJSAQB-UHFFFAOYSA-N	N#Cc1c(Oc2ccc(F)c(NC(=O)Cc3cccc(C(F)(F)F)c3)c2)ccc2nc(NC(=O)C3CC3)sc12	P15056	000000000000000000000000000000000000000000000000000000000000000000000000000010000000000000000000000000000000000000000000000000000000000000000000000000000000000000000000000000010000000000000000000000000000001000000000000000000000000000000000010000000000000000000000000000000000000000000000000000000000000000000000000000000000000000000000000000000000000000001000000000000000000001000000000000000000000…
NAFYLRLNUUHDHZ-UHFFFAOYSA-N	CC(C)N1CCN(CCNC2CCN(c3cccc(C4=CC5C=C(F)C=CC5=N4)c3)CC2)CC1	P55072	000000000000000000000000000000000000000000000000000000000000000000000000000000000000000010000000000000000000000000000000000000000000000000000000000000000000000000000001000000000000000000010000000000000000000000000000000000000000000000000000000000000000000001000000000000001000000000000000000000000000000000000000000000000000000000000000000000000000000000001000000000000000000000000000000000000000000…
XTHNEAYYRJZDSB-UHFFFAOYSA-N	O=c1[nH]c2ccc(c3cn[nH]c3)cc2cc1C1=CC2C=C(CN3CCCCC3)C=CC2=N1	O14757	000000000000000000000000000000000000000010000000000100000000000000000000000000000000000000000000000000000000000000000000000000000000000000000000000000000000000000000000000000000000000000010000000000000000000000000000000000000000000000000000000000000000000000000000000000000000000000000000000000000000000000000000000000000000000000000000000000000000000000001000000000000000000001000000000000000000000…
OPYZIUIJGFRFFX-UHFFFAOYSA-N	CC(C)c1ccc(C=CC(=O)NC2OC(CO)C(O)C(O)C2O)cc1	P11217	000000000000000000000000000000000000000000000000000000000000000000000000000000000000000000000000000000000000000000000000000000000000000000000000000000000000000000000000000000010000000000000000000000000000000000000000000000000000000000000000000000000000000000000000000000000000000000000000000000000000000000000000000000000000000000000000000000000000000000000000000000000000000000000000000000000000000…
XXDZSNJTAQNIAQ-UHFFFAOYSA-N	[NH]S(=O)(=O)c1cc(C(=O)Cn2cnc3ccccc32)ccc1Cl	P00918	000000000000000000000000000000000000000000000000000000000000000001000000000000000000000000000000000000000000000000000010000000000000000000000000000000000000000000000000000000000000000000000000000000000000000000000001000000000000000000000000000000000000000000000000000000000000000000000000000000000000000000000000000000000000000000000000000000000000000000000000000000000000000001000000000000000000000…
IUSARDYWEPUTPN-UHFFFAOYSA-N	COC(C)C(=O)NC(Cc1cccc(c2nccs2)c1)C(O)CNC1CC2(CCC2)Oc2ncc(CC(C)(C)C)cc21	P56817	000000000000000000000000000000000000000000000000000000000100000000000000000000000000010000000000000000000000000000000000000000000000000000000000000000000000000000000000000000000000000000010000000000000000000000000000000000000000000000000000000000000000000000000000000000000000000000000000000000000000000000000000000000000000000000000000000000000000000000000000000000000000000000000000000000000000000…
SMJOJPXZDRBCPW-UHFFFAOYSA-N	NNC(O)c1cn2ccc3ccccc3c2n1	P0AE20	000000000000000000000000000000000000000000000000000000000001000000000000000000000000000000000000000000000000000000000000000000000000000000000000000000000000000000000000000000000100000001000000000000000000000000000000000000000000000000000000000000000000000000000000000000000000000000000000000000000000000000000000000000000000000000000000000000000000000000000000000000010000000000000000000000000000000…
INPZIMSQNZGLHQ-UHFFFAOYSA-N	CCC(CO)NC(=O)CCc1nc2ccccc2c(=O)[nH]1	Q9Y6F1	000000000000000000000000000000000000000000000000000000000000000000000000000000000000010000000000000000000000000001000000000000000000000000000000000000000000000000000000000000000000000001000000000000000000000000000000000000000000000000000000000000000000000000000000000000000000000000000000000000000000010000000000000000000000000000000000000000100000000000000000000000000000000000000000000000000000000…
STZAXQDXWAVNPE-UHFFFAOYSA-N	CC=C(C)Nc1cc(C(=O)NC)ccc1C(=O)N1CCC(N2CCCC2)CC1	Q9Y468	000000000000000000000000000000000000000000000000000000000000000001000000000000000000010000000000000000000000000000000000100000000000000000000000000000000000000000000000000000000000000000000000000000000000000000000000000000000100000000000000000000000000000000000000000000000000000000000000000000000000000000000000000000000000000100000000000000000000000000000000000000000000000001000000000000000000000…
LYOBWPIMPJUUAY-UHFFFAOYSA-N	Nc1nnc(c2ccc3c(c2)=C(c2cccc(NC4CCCC4)n2)CN=3)s1	P11309	000000000000000000000000000000000000000000000000000000000100000000000000000000000000000000000000000000000000000000000000000000000000000000000000000000000000000000000000000000000000000000010000000000000000000000000000000000000000000000000000000000000000000000000000000000000000000000000000000000000000000000000000000000000000000000000000000000000000000000001000000000000000000001000000000000000000000…
YXWMHLJCEFMYJP-UHFFFAOYSA-N	CC(C)CC(NC(=O)c1cc2ccccc2o1)C(=O)NC1CCCN(S(=O)(=O)c2ccccn2)CC1O	P43235	000000000000000000000000000000000000000000000000000000000000000000000000000000000000010000000000000000000000000000000000000000000000000000000000000000000000000000000000000000010000000000000000000000000000000000000000000000000000000000000000000000000000000000000000000000000000000000000000000000000000000000000000000000000000000000000000000000000100000000000000000000000000000000000000000000000011000…
JSRLJPSBLDHEIO-UHFFFAOYSA-N	O=c1ccn(C2CC(O)C(COP(=O)(O)O)O2)c(=O)[nH]1	P45352	000000000000000000000000000000000000000000000000000000000000000001000000000000000000000000000000000000000000000000000000000000000000000000000000000000000000000000000000000000000000000000000000000000000000100000000000000000000000000000000000010000000000000000000000000000000000000000000000000000000000000000000000000000000000000000000000000000000000000000000000000000000000000000010000000000000000000…
SWIVJTVGOIXUKC-UHFFFAOYSA-N	CC(Oc1cc(n2cnc3ccc(OC4CCN(C)CC4)cc32)sc1C(N)=O)c1ccccc1C(F)(F)F	P51955	000000000000000000000000000000000000000000000000000000000000000000000000000000000000010010000000000000000000000000000000000000000000000000000000000000000000000000000000000000000000000000000000000000000000001000000000000000000000000000000000000000000000000000000000000000000000000000000000000000000000000000000000000000000000000000000000000000000000000100000000000000000000000000000000000000000000000…
AHOUBRCZNHFOSL-UHFFFAOYSA-N	Fc1ccc(C2CCNCC2COc2ccc3c(c2)OCO3)cc1	Q05320	000001000000010000000000000000000000000000000000000000000000000000000000000000000000010000000000000000000000000000000000000000000000000000000000000000000000000000000000000000000000000000010000000000000000000000000000000000000000000000000000000000000000000000000000000000000000000000000000000000000000000000000000000000000000010000000000000000000000000000001000000000000000000001000000000000000000000…
TYPXEIGMGZWOGB-UHFFFAOYSA-N	NCc1ccccc1n1nc(C(F)(F)F)cc1C(=O)Nc1ccc(c2ccccc2S(N)(=O)=O)cc1F	P00742	000000000000000000000000000000000000000000000000000000000000000000000000000010000000010010000000000000000000000000000000000000000000000000000000000000000000000000000000000000000000000001000000000000000000000000000000000000000001000000000000000000000000000000000000000000000000000000000000000000000000000000000000000000000000000000000000000000100000000000000000000000000000000000000000000000000000000…
CVZNJBZNWNMDTG-UHFFFAOYSA-N	CCOC(=O)c1sc(Nc2ccc(C)c(Cl)c2)nc1c1ccccc1	Q02127	000000000000000000000000000000000000000000000000000000000000000000000000000000000000000000000000000000000000000000000000000000000000000000000000000000000000000000000000000000000000000000000000000000000000000000000000000000000000000000000000000000000000000001000000000000000000000000000000000000000000000000000000000000000000000000000000000000000000000000001000000000000000000001000000000000000000000…
UOOOPKANIPLQPU-UHFFFAOYSA-N	Nc1ccn(C2OC(CO)C(OP(=O)(O)O)C2O)c(=O)n1	P61823	000000000000000000000000000000000000000000000000000000000000000000000000000000000000000000000000000000000000000000000000000000000000000000000000000000010000000000000000000000000000000000000000000000000000000000000000000000000000000000000000000000000000000000000000000000000000000000000000000000000000000000000000000000000000000000000000000000000000000000000000000000000000000000010000000000000001000…
UGAKUWLNFULTMO-UHFFFAOYSA-N	OC(O)c1ccc(c2ccccc2Cl)o1	P0AE20	000000000000000000000000000000000000000000000000000000000000000000000000000000000000000000000000000000000000000000000000000000000000000000000000000000000000000000000000000000000000000000000000000000000000000000000000010000000000000000000000000000000000000000000000000000000000000000000000000000000000000000000000000000000000000000000000000000000000000000000000000000000000000000000000000000000000000…
JUSWPUDQOKINJO-UHFFFAOYSA-N	CC1CCC(c2nc(c3ccc(C(=O)Nc4cc(C(F)(F)F)ccn4)cc3F)c3c(N)nccn23)CN1C(=O)C1CC1	Q06187	000000000000000000000000000000000000000000000000000100000000000000000000000000000000000000000000000000000000000000000000000000000000000000000000000000000000000000000000000000010000000000010000000000000000000000000000000000000000000000000000000000000000000000000000000000000000000000000000000000000000000000000000000000000000000100000000000000000000000000000000000000000000000001000000000000000000000…
VHFVSWJQSKDEKB-UHFFFAOYSA-N	CC1N=C(c2ccccc2)N=C1C(=O)O	Q13526	000000000000000000000000000000000000000000000000000000000000000000000000000000000000000000000000000000000000000000000000000000000000000000000000000000000000000000000000000000000000000000000000000000000000000000000000000000000000000000001000000000000000000000100000000000000000000000000000000000000000000000000000000000000000000000000000000000000000000000000000000000000000000001000000000000000000000…
TWESOBGJQLUFED-UHFFFAOYSA-N	CCN1C(=O)c2cccc3c(S(=O)(=O)NC4CCCCCC4)ccc1c23	O60885	000000000000000000000000000000000000000000000000000000000100000001000000000000000000000000000000000000000000000000000000000000000000000000000000000000000000000000000000000000010000000000000000000000000000000000000000000000000000000000000000000000000000000001000000000000000000000000000000000000000000000000000000000000000000000000000000000000000000000000000000000000000000000001000000000000000000000…
JRORPYPDXOLPLV-UHFFFAOYSA-N	O=C(COc1ccccc1P(=O)(O)O)Nc1cccc(Cl)c1Cl	P31947	000000000000010000000000000000000000000000000000000000000000000000000000000000000000000000000000000000000000000000000000000000000000000000000000000000000000000000001000000000000000000000010000000000000000000000000000000000000000000000000000000000000000000000000000000000000000000000000000000000000000000000000000000000000000000000000000000000000000000000000000000000000000000000000000000000000000000…
NEQSWPCDHDQINX-UHFFFAOYSA-N	CS(=O)(=O)c1ccc(C(CC2CCCC2)C(=O)Nc2nccs2)cc1	P35557	000000000000000000000000000000000000000000000000000000000000000000000000000010000000010000000000000000000000000000000000000000000000000001000000000000000010000000000000000000000000000000010000000000000000000000000000000000000000000000000000000000000000000001000000000000000000000000000000000000000000000000000000000000000000000000000000000000000000000000000000000000000000000000000000000000000000000…
NHPBWKYFMTXWAA-UHFFFAOYSA-N	O=C(NCc1cccnc1)c1cc(C(=O)NCc2cccnc2)ncn1	P45452	000000000000000000000000000000000000000000000000000000000000000000000000000000000000000000000000000000000000000000010010000000000000000000000000000000000000000000000000000000000000000000000000000000000000000000000000000000000000000000000000000000000000000000000000000000000000000000000000000000000000000000000000000000000000000000000000000000000000000000000000000000000000000001000000000000000000000…
CNJGWCQEGROXEE-UHFFFAOYSA-N	O=C(O)c1cc(Cl)cc(Cl)c1O	Q04828	000000000000000000000000000000000000000000000000000000000000000000000000000010000000000000000000000000000000000000000000000000000000000000000000000000000000000000000000000000000000000000000000000000000000000000000000000000000000000000000000000000000000000000000000000000000000000000000000000000000000000000000000000000000000000000000000000000000000000000000000000000000000000001000000000000000000000…
SEXVRUMCMJFNTJ-UHFFFAOYSA-N	N=C(N)c1cccc(C(=O)NC(C(=O)N2CCC(C(=O)c3ccccc3)CC2)c2ccccc2)c1	P00760	000000000000000000000000000000000000000000000000000000000000000000000000000010000000000000000000000000000000000000000000000000000000000000000000000000000000000000000000000000000000000000010000000000000000000000000000000000000000000000000000000000000000000000000000000000000000000000000000000000000000000000000000000000000000000000000000000000100000000000000000000000000000000000000000000000000000000…
XJYKKIXCQQOKHH-UHFFFAOYSA-N	Oc1ccc(c2cocc2c2ccc(O)cc2Cl)c(Cl)c1	P03372	000000000000000000000000000000000000000000000000000000000000000000000000000000000000000000000000000000000000000000000000000000000000000000000000000000000000000000000000000000000000000000000000000000000000000000000000000000000000000000000000000000000000000000000000000000000000000000000000000000000000000000000000000000000000000000000000000000000000000000000000000000000000000001000000000000000000000…
XUZUIICAPXZZDU-UHFFFAOYSA-N	CC1CN(c2nnc(Cc3ccccc3)c3ccc(Cl)cc23)CCN1c1ccc(C#N)cn1	O95470	000000000000000000000000000000000000000000000000000000000100000000000000000000000000010000000000000000000000000000000000000000000000000000000000000000000000000000000000000000000000000000000000000000000000000000000000000000000000000000000000000000001000000000000000000000000000000000000000000000000000000000000000000000000000000000000000000000000000000000000000000000000000000001000000000000000000000…
YAJFVXIHHOXQOV-UHFFFAOYSA-N	COC(=O)Nc1ccc(c2ccnc(C(Cc3ccccc3)NC(=O)C3CCC(CN)CC3)c2)cc1	P03951	000000000000000000000000000000000000000000000000000000000100000000000000000000000000000000000000000000000000000000000000000000000000000000000000000000000000000000000000000000000010000000000000000000000000000000000000000000000000000000000000000000000000000000000000000000001000000000000000000000000000000000000000000000000000000000000000000000000000000000000000000000000000000001000000000000000000000…
JRNIXDMQFKHQLE-UHFFFAOYSA-N	CCN1C(=O)c2cccc3c(NS(=O)(=O)c4ccc(F)cc4Cl)ccc1c23	O60885	000000000000000000000000000000000000000000000000000000000100000001000000000000000000000000000000000000000000000000000000000000000000000000000000000000000000000000000000000000000000000000000000000000000000000000000000000000000000000000000000000000000000000001000000000000000000000000000000000000000000000000000000000000000000000000000000000000000000000000000000000000000000000001000000000000000000000…
LRDWIIVQLRZPDF-UHFFFAOYSA-N	Cc1cccc(CC2=C3CC(C(=O)N(C)Cc4ccccc4)=C(O)C=C3N=N2)c1	P07900	000000000000000000000000000000000000000000000000000000000000000000000000000000000000000010000000000000100000000000000010000000000000000000000000000000000000000000000000000000000000000000010000000000000000000000000000000000000000000000000000000000000000000000000000000000000000000000000000000000000000000000000000000000000000000000000000000000100000000000000000000000000000000001000000000000000000000…
PLCLPNHUEOHJOV-UHFFFAOYSA-N	Cc1ccc(n2cc(c3ccc([SH]([NH])(O)O)s3)nn2)cc1	Q16790	000000000000000000000000000000000000000000000000000000000000000000000000000000000000000000000000000000000000000000000000000000000000000000000000000000000000000000000000000000000000000000000000100000000000000000000000000000000000000000000000000000000000000000000000000000000000000000000000000000000000000000000000000000000000000000000000000000000000000000000000000000000000000001000000000000000000000…
JDKZBSIFBRVJRA-UHFFFAOYSA-N	CC1(n2cnc3c2C2C=CN=C2N=C3)CCN(S(C)(=O)=O)CC1	P23458	000000000000000000000000000000000000000010000000000000000000000000000000000000000000000000000000000000000000000000000000000000000000000000000000000000000000000000000000000000000000000000000000000000000000000000000000000000000000000000000000000000000000000000000000000000000000000000000000000000000000000000000000000000000000000000000000000000000000000000000000000000000000000001000000000000000000000…
VLSMHEGGTFMBBZ-UHFFFAOYSA-N	C=C(C)C1CNC(C(=O)O)C1CC(=O)O	P19492	000000000000000000000000000000000000000000000000000000000000000000000000000000000000010000000000000000000000000000000000000000000000000000000000000000000000000000000000000000000000000000000000000000000000000000000000000000000000000000000000000000000000000000000000000000000000000000000000000000000000000001000000000000000000000000000000000000000000000000000000000000000000000000000000000000000000000…
OESDFRIOBRBPRO-UHFFFAOYSA-N	O=C(c1cccc(c2cccc(O)c2F)n1)c1cccc(O)c1O	Q9BPX1	000000000000000000000000000000000000000000000000000000000000000000000000000000000000000000000000000000000000000000000000000000000000000001000000000000000000000000000000000000000000000000010000000000000000000000000000000000000001000000000000000000000000000000000000000000000000000000000000000001000000000000000000000000000000000000000000000000000000000000000000000000000000000001000000000000000000000…
KNVIUMWNYXDULF-UHFFFAOYSA-N	COc1ccc(Oc2cc3c(cc2NS(=O)(=O)c2ccc(OC)c(OC)c2)n(C)c(=O)n3C)cc1	Q64127	000000000000000000000000000000000000000000000000000000000000000001000000000000000000000000000000000000000000000000000000000000000000000000000000000000000000000000000000000000000000000000010000000000000000000000000000000000000000000000000000000000000000000000000000000000000000000000000000000000000000000000000000000000000000000000000000000000000000000000000000000000000000000000000000000000000000000…
WWYDYZMNFQIYPT-UHFFFAOYSA-N	O=C(O)C(C(=O)O)c1ccccc1	P12931	000000000000000000000000000000000000000000000000000000000000000000000000000000000000000000000000000000000000000000000000000000000000000000000000000000000000000000000000000000000000000000000000000000000000000000000000000000000000000000000000000000000000000000000000000000001100000000000000000000000000000001000000000000000000000000000000000000000000000000000000000000000000000000000000000000000000000…
HSWVKFOMRLDGFH-UHFFFAOYSA-N	ON1C=CC(C(F)(F)F)=CC1S	P00918	000000000000000000000000000000000000000000000001000000000000000000000000000000000000000000000000000000000000000000000000100000000000000000000000000000000000000000000000000000000000000000010000000000000000000000000000000000000000000000000000000000000000000000000000000000000000000000000000000000000000000000000000000000000000000000000000000000000000000000000000000000000000000001000000000000000000000…
SEAHTYRLTWEUCM-UHFFFAOYSA-N	NC1CCC(Nc2cncc(c3ccc4oc(C(=O)O)cc4c3)n2)CC1	P11309	000000000000000000000000000000000000000000000000000000000100000000000000000000000000000000000000000000000000000000000000000000000000000000000000000000000000000000000000000000000000000000010000000000000000000000000000000000000000000000000000000000000000000000100000000000000000000000000000000000000000000000000000000000000000000000000000000000000000000000001000000000000000000001000000000000000000100…
DMUUZNPEPPEVEI-UHFFFAOYSA-N	CCCCC([CH]O)NC(=O)OC(Cc1ccccc1)C(C)C	P43235	000000000000000000000000000000000000000000000000000000000000000000000000000000000000010000000000000000000000000000000000000000000000000000000000000000000000000000000000000000000000000000000000000000000000000000000000000000000000000000000000000000000000000000000000000000000000000000000000000000000000000000000000000000000000000000000000000000000000000000001000000000000000000001000000000000000000000…
JSRLJPSBLDHEIO-UHFFFAOYSA-N	O=c1ccn(C2CC(O)C(COP(=O)(O)O)O2)c(=O)[nH]1	P00469	000000000000000000000000000000000000000000000000000000000000000000000000000000000000000000000000000000000000000000000000000000000000000000000000000000000000000000000000000000000000000000000000000000000000100000000000000000000000000000000000010000000000000000000000000000000000000000000000000000000000000000000000000000000000000000000000000000000000000000000000000000000000000000000000000000000000000…
RKLDGOVCVZKBGL-UHFFFAOYSA-N	CCC(CC)n1ccc2c3c(ccc21)NC(N)=NC3N	P22906	000000000000001000000000000000000000000000000000000000000000000000000000000000000000000010000000000000000000000000000000000000000000000000000000000000000000000000000000000000000000000000000000000000000000000000000000000000000000000000000000000001000000000000000000000100000000000000000000000000000000000000000000000000000000000000000000000000000000000000000000000000000000000000000000000000000000000…
YKVBPTQPNLFGIG-UHFFFAOYSA-N	Cc1cc(C)nc(SCC(=O)Nc2ncc(Cc3cccc4ccc(Br)cc34)s2)n1	Q8IXJ6	000000000000000000000000000000000000000000000000000000000100000000000000000000000000010010000000000000000000000000000000000000000000000000000000000000000000000000000000000000000000000000000000000000000000000000000000000000000000000000000000000000000000000000000000000000000000000000000000000000000000000000000000000000000000000000000000000000000000000000000000000000000000000000000000000000000000000…
COJFASLRENZFLP-UHFFFAOYSA-N	CC1CN(CCOc2ccc(C3Oc4ccc(O)cc4SC3c3ccc(O)cc3)cc2)CC1C	P03372	000000000000000000000000000000000000000000000000000000000000000000000000000000000000000000000000000000000001000000000000000000000000000000000000000000000000000000001000000000000000000000000000000000000000000000000000000000000100000000000000000000000000000000000000000000000000000000000000000000000001000000000000000000000000000000000000000000000000000000001000000000000000000001000000000000000010000…
LDXDSDSWWMTDPA-UHFFFAOYSA-N	CC(C)(C)OC(=O)NCCCCCC(=O)NCc1cccnc1	P08684	000001000000000000000000000000000000000000000000000000000000000000000000000000000000000010000000000000000000000000000000000000000000000000000000000000000000000000000000000000000000000000000000000000000000000000000000000000000000000000000000000000000000000000000000000000000000000000000000000000000000000000000000000000000000000000000000000000000000000000000000000000000000000000000000000000000000000…
BAILAIZRWKFZJT-UHFFFAOYSA-N	CNCCN(C)c1cncc(CCc2cc(C)cc(N)n2)c1	P29476	000000000000000000000000000000000000000000000000000000000000000000000000000000000000000000000000000000000000000000000000000000000000000000000000000000000000000000000000000000010000000000000000000000000000000000000000000000000000000000000000000000000000000001000000000000000000000000000000000000000000000000000000000000000000000000000000000000000000000000000000000000000000000000000000000000000000000…
YAXDRRKYLDEMKO-UHFFFAOYSA-N	CCC(NC(=O)CCc1nc2ccccc2c(=O)[nH]1)c1ccccc1	Q9Y6F1	000000000000000000000000000000000000000000000000000000000000000000000000000000000000010000000000000000000000000001000000000000000000000000000000000000000000000000000000000000000000000001000000000000000000000000000000000000000000000000000000000000000000000000000000000000000000000000000000000000000000010000000000000000000000000000000000000000100000000000000000000000000000000000000000000000000000000…
DJEIHHYCDCTAAH-UHFFFAOYSA-N	COc1ccc(c2noc(CC(=O)O)c2c2ccc(OC)cc2)cc1	A7YWD4	000000000000000000000000000000000000000000000000000000000000000000000000000000000000010000000000000000000000000000000000000000000000000000000000000000000000000000000000000000000000000000010000000000000000000000000000000000000000000000000000000000000000000000000000000000000000000000000000000000000000000000000000000000000000000000000000000000000000000000000000000000000000000000000000000000000000000…
FBMGVFBNGKNQCB-UHFFFAOYSA-N	CCCCCS(=O)(=O)c1cccc(C(=O)NC(Cc2ccccc2)C(O)CNC(C)C(=O)NC2CCCCC2)c1	P56817	000000000000000000000000000000000000000000000000000000000000000000000000000000000001000000000000000000000000000000000000000000000000000000000000000000000000000000000001000000000000000000000000000000000000000000000000000000000000000000000000000000000000000000000000000000000000000000000000000000000000000000000000000000000000000000000000000000000000000000000000000000000000000000000000000000000000000…
OLGNBHIMBIRPJS-UHFFFAOYSA-N	CNC(C=NC(=O)N1CCCC(C(OCCNC(=O)OC)c2cccc(Cl)c2)C1)CC1CCCOC1	P00797	000000000000000000000000000000000000000000000000000000000000000000000000000000000000000000000000000000000000000000000000000000000000000000000000000000000000000000000000000000000000000000000000000000000000000000000000000000000000000000000000000000000000000000000000000000000000000000000000000000000000000000000000000000000000000000000000000000000000000000000000000000000000000000000000000000000000000…
GNCOYNJFBSTIAQ-UHFFFAOYSA-N	CCCS(=O)(=O)Nc1ccc(F)c(C(=O)C2=CN=C3N=CC(Cl)C=C23)c1F	P15056	000000000000000000000000000000000000000000000000000000000000000000000000000000000000000000000000000000000000000000000000000000000000000000000000000000000000000000000000000000000000000000000000000000000000000000000000000000000000000000000000000001000000000000000100000000001000000000000000000000000000000000000000000000000000000000000000000000000000000000000000000000000000000000000000000000000000000…
DJJCXFVJDGTHFX-UHFFFAOYSA-N	O=C1C=CN(C2OC(COP(=O)(O)O)C(O)C2O)C(=O)N1	O26232	000000000000000000000000000000000000000000000000000000000000000000000000000000000000000000000000000000000000000000000000000000000000000000100000000000000000000000000000000000000000000000000000000000000000000000000000000000000000000000000000000000000000000000000000100000000000000000000000000000000000000000000000000000000000000000000000000000000000000000000000000000000000100000000000000000000000000…
RRRUXBQSQLKHEL-UHFFFAOYSA-N	COc1ccc(C(=O)Nc2c(Cl)cncc2Cl)cc1OC1CCCC1	Q08499	000000000000000000000000000000000000000000000000000000000000000000000000000000000000000000000000000000000000000000000000000000000000000000000000000000000000000000000000000000000000000000000000000000000000000000000000000000000000000000000000000000000000000000000000000000000000000000000000000000000000000000000000000000000000000000000000000000000000000000000000000000000000000000000000000000000000000…
CXQRKICWSCAUGW-UHFFFAOYSA-N	Cc1ccc(Nc2cc(c3ccccc3)ncn2)cc1NS(C)(=O)=O	P56817	000000000000000000000000000000000000000000000000000010000100000000000000000000000000010000000000000000000000000000000000000000000000000000000000000000000000000000000000000000000000000000000000000000000000000000000000000000000000000000000000000000000000000000000000000000000000000000000000000000000000000000000000000000000000000000000000000000000000000000000000000000000000000001000000000000000000000…
WLNBQNXELZHTAX-UHFFFAOYSA-N	Cc1cn(c2cc3c(c(CC(C)C)c2)C(=O)NCC3)c2c1C(=O)CC(C)(C)C2	P07900	000000000000000000000000000000000000000000000000000000000001000000000000000000000000000000000000000000000000000000010000000000000000000000000000000000000000000000000000000000010000000000010000000000000000000000000000000000000000000000000000000000000000000000000000000000000000000000000000000000000000000000000000000000000000000100000000000000000000000100000000000000000000000001000000000000000000000…
QZWUMLLRAVGBHC-UHFFFAOYSA-N	O=C(O)COc1c(C(=O)O)sc(c2ccc(O)cc2)c1Br	P18031	000000000000000000000000000000000000000000000000000000000000000000000000000000000000010000000000000000000000000000000000000000000000000000000000000000000000000000000000000000000000000000000000000000000000000000000000000000000000000000000000000000000000000000000000000000000000000000000000000000000000000000000000000000000000000000000000000000000000000000000000000000000000000000000000000000000000000…
SRNPMQHYWVKBAV-UHFFFAOYSA-N	O=c1cc(c2ccc(O)c(O)c2)oc2ccccc12	Q9H2K2	000000000000000000000000000000000000000000000000000000000000000000000000000000000000010000000000000000000000000000000000000000000000000000000000000000000000000000000000000000000000000001000000000000000000000000000000000000000000000000000000000000000000000000000000000000001000000000000000000000000000000000000000000000000000000000000000000000100000000000001000000000000000000000000000000000000000000…
LNPDTQAFDNKSHK-UHFFFAOYSA-N	Cc1onc(c2ccccc2)c1c1ccc(S([NH])(=O)=O)cc1	P00918	000000000000000000000000000000000000000000000000000000000000000000000000000000000000000000000000000000000000000000000000000000000000000000000000000000000000000000000000000000000000000000000000000000000000000000000000000000000000000000000000000000000000000000000000000000000000000000000000000000000000000000000000000000000000000000000000000000000000000000000000000000000000000000000000000000000000000…
ANARNIMDXJMNGP-UHFFFAOYSA-N	CC1C=Nc2ncnc(N3CCC(N)C3)c21	P31749	000000000000000000000000000000000000000000000000000000000000000000000000000000000000000000000000000000000000000000000000000000000000000000000000000000000000000000000000000000000000000000000000000000000000000000000000000000000000000000000000000000001000000000000000000000000000000000000000000000000000000001000000000000000000000000000000000000000000000000000000000000000000000000000000000000000000000…
WBMNYWUIHRYCOL-UHFFFAOYSA-N	COc1ccc(N2CCN(C3=NC(C4C=CC=CN4)Nc4ccccc43)CC2)cc1	P53582	000000000000000000000000000000000000000000000000000000000000000000000000000000000000010010000000000000000000000000000000000000000000000001000000000000000000000000000000000000000000000000000000000000000000000000000000000000000000000000000000000000000000000001000000000000000000000000000000000000000000000000000000000000000000000000000000000000000100000000000000000000000000000000000000000000000000000…
GEPYBHCJBORHCE-UHFFFAOYSA-N	COc1ccc(CCc2nc3cc(c4c(C)noc4C)ccc3n2CC(C)N2CCOCC2)cc1Cl	O60885	000000000000000000000000000000000000000000000000000000000000000000000000000000000000000000000000000000000000000000000000000000000000000000000000000000000000000000000000000000000000000000000000000000000000000000000000000000000000000000000000000000000000000000000000000000000000000000000000000000000000000000000000000000000000000000000000000000000000000000000000000000000000000001000000000000000000000…
SINUTQQXILFTHJ-UHFFFAOYSA-N	CCC(NC(=O)C1=CC=C2N=NC(c3ccc(OC4CCN(C)CC4)cc3)=C2C1)c1ccccc1Cl	P33981	000000000000000000000000000000000000000000000000000000000100000000000000000000000000000000000000000000000000000000000000000000000000000000000000000000000000000000000000000000000000000000010000000000000000000000000000000000000000000000000000000000000000000000000000000000000000000100000000000000000000000000000000000000000000000000000000000000000000000000001000000000000000000001000000000000000000000…
JACSEOHFDRDIAI-UHFFFAOYSA-N	NCC1(c2ccccc2)CCC(OCC=Cc2ccccc2)CC1	P27487	000000000000000000000000000000000000000000000000000000000000000000000000000000000000010000000000000000000000000000000000000000000000000000000000000000000000000000000000000000000000000001010000000000000000000000000000000000000000000000000000000000000000000000000000000000000000000000000000000000000000000001000000000000000000000000000000000000000000000000000000000000000000000000000000000000000000000…
FQNIFNHOEQFSHE-UHFFFAOYSA-N	CC(C)N1CCc2nc(C(=O)Nc3cc(C(=O)O)ccc3CCC(=O)Nc3ccc(Cl)cc3)sc2C1	P00742	000000000000000000000000000000000000000000000000000000000000000000000000000000000000010000000000000000000000000000000000100000000000000000000000000000000000000000000000000000000000000000000000100000000000000000000000000000000000000000000000000000000000000000000000000000000000000000000001000000000000010000000000000000000000000000000000000000100000000000000000000000000000000000000000000000000000000…
UEUMAXMCCDEOIJ-UHFFFAOYSA-N	CC(C)=CCCC(C)=CCc1c(O)c(Cl)c(C)c(C=O)c1O	Q26710	000000000000000000000000000000000000000000000000000000000000000000000000000000000000000000000000000000000000000000000000000000000000000000000000000000000000000000001000000000000000000000000000000000000000000000000000000000000000000000000000000000000000000000000000000000000000000000000000000000000000010000000000000000000000000000000000000000000000000000001000000000000000000000000000000000000000000…
IFHRQILUGOUOIV-UHFFFAOYSA-N	C=C1C(=CC=C2CCCC3(C)C2CCC3C(C)CCCC(C)(C)O)CC(O)C(CCn2ncnn2)C1O	P11473	000000000000000000000000000000000000000000000000000000000000000000000000000000000000000000000000000000000000000000000000000000000000000001000000000000000000000000000000000000000000000000010000000000000000000010000000000000000000000000000000000000000000000000000000000000000000000000000000000000000000000000000010000000000000000000000000000000000000000000000000000000000000000001000000000000000000000…
CWDYQHCEZVYJNX-UHFFFAOYSA-N	ON=C(O)CNS(=O)(=O)CCc1ccccc1	P39900	000000000000000000000000000000000000000000000000000000000000000000000000000000000000010000000000000000000000000000000000000000000000000001000000000000000000000000000000000000000000000000000000000000000000000000000000000000000000000000000000000000000000000000000000000000000100000000000000000000000000000000000000000000000000000000000000000000000000000000000000000000000000000000000000000000000000000…
FJYFMJBUCUOYNH-UHFFFAOYSA-N	OCC1OC(c2nnc(c3ccc4ccccc4c3)[nH]2)C(O)C(O)C1O	P11217	000000000000000000000000000000000000000000000000000000000000000000000000000000000000000000000000000000000000000000000000000000000000000000000000000000000000000000000000000000000000000000000000000000000000000000000000000000000000000000000000000000000000000000000000000000000000000000000000000000000000100000000000000000000000000000000000000000000000000000000000000000000000000000000000000000000000000…
DCOPUUMXTXDBNB-UHFFFAOYSA-N	O=C(O)Cc1ccccc1Nc1c(Cl)cccc1Cl	P02768	000000000000000000000000000000000000000000000000000000000000000000000000000000000000000000000000000000000000000000000000000000000000000000000000000000000000000000000000000000000000000000000000000000000000000000000000000000000000000000000000000000000000000000000000000000000000000000000000000000000000000000000000000000000000000000000000000000000000000000000000000000000000000000000000000000000000000…
DWKPGVACBGLMCU-UHFFFAOYSA-N	COc1ccccc1Nc1cc[nH]c(=O)c1C(=O)Nc1ccc(N2CCN(C)CC2)cc1	P00533	000000000000000000000000000000000000000000000000000000000000000000000000000000000000000000000000000000000000000000000000000000000000000000000000000000000000000000000000000000000000000000000000000000000000000000000000000100000000000000000000000000000000000000000000000000000000000000000000000000000000000000000000000000000000000000000000000000000000000000000000000000000000000001000000000000000000000…
UKPKEJBTCDGYRU-UHFFFAOYSA-N	N=C(N)c1cccc(COc2cc(OCc3cccc(C(=N)N)c3)cc(C(=O)NC3CCC(N)CC3)c2)c1	Q9Y5Y6	000000000000000000000000000000000000000000000000000000000000000000000000000000000000000010000000000000000000000000000000000000000000000000000000000000000000000000000000000000000000000000000000000000000000000000000000000000000000000000000000000000000000000000000000000000000000000000000000000000000000000000000000000000000000000000000000000000000000000000000000000000000000000000000000000000000000000…
TUOSCZDRWRYPRS-UHFFFAOYSA-N	CCCCn1c(Cc2cc(OC)c(OC)c(OC)c2)nc2c(N)ncnc21	P08238	000000000000000000000000000000000000000000000000000000000001000000000000000000000000000010000000000000000000000000000000000000000000000000000000000001000000000000000000000000000000000000000000000000000000000000000000000000000000000000000000000000000000000000000001000000000000000000000000000000000000000000001000000000000000000000000000000000000000000000000000000000000000001000000000000000000000000…
UBOGEBHIZSQBBD-UHFFFAOYSA-N	NC(=O)c1ccc(c2cc(c3cccc4c3OCO4)cnc2N)cc1	O96017	000000000000000000000000000000000000000000000000000000000000000000000000000000000000000000000000000000000000000000000000000000000000000000000000000000000000000000000000000000010000000000010000000000000000000000000000000000000000000000000000010000000000000000000000000000000000000000000000000000000000000000000000000000000000000000000000000000000000000100000000000000000000000001000000000000000000000…
KKDWESIBOHNZDZ-UHFFFAOYSA-N	CN1CCN(c2cccc3nc(C4=C5CC=C(c6ccc(N)cc6)C=C5N=N4)[nH]c23)CC1	P24941	000000000000000000000000000000000000000010000000000000000001000000000000000000000000000010000000000000000000000000000000000000000000000000000000000000000000000000000000000000000000000000010000000000000000000000000000000000000000000000000000100000000000000000000000000000000000000000000000000000000000000000000000000000000000000000000000000000000000000000001000000000000000000001000000000000000000000…
RGVVHQNJKUNSFQ-UHFFFAOYSA-N	N=C1NC(=O)C(=Cc2ccc(c3ccc(S(N)(=O)=O)c(C(F)(F)F)c3)o2)S1	P24941	000000000000000000000000000000000000000000000000000000000100000000000000000000000000000000000000000000000000000000000000000000000000000000000000000000000000000000000000000000000000000000000000000000000000000000000000000000000000000000000000010000000000000000000000000000000000000000000000000000000000000000000000000000000000000000000000000000000000000000000000000000000000000001000000000000000000000…
UBPYILGKFZZVDX-UHFFFAOYSA-N	COc1cc(Nc2c(C#N)cnc3cc(OCCCN4CCN(C)CC4)c(OC)cc23)c(Cl)cc1Cl	P29317	000000000000000000000000000000000000000000000000000000000100000000000000000000000000010000000000000000000000000000000000000000000000000000000000000000000000000000000000000000000000000000000000000000000000000000000000000000000000000000000000000000000000000000000000000000000000000000000000000000000000000000000000000000000000000000000000000000000000000000001000000000000000000000000000000000000000000…
NHBIWLQQJPSMNP-UHFFFAOYSA-N	N#Cc1ccc(N2C(=O)C3C(O)CCN3C2=O)c2ccccc12	P19091	000000000000000000000001000000000000000000000000000000000000000000000000000000000000000010000000000000000000000000000000000000000000000000000000000000000000000100000000000000000000000000010000000000000000000000000000100000000000000000000000000000000000000000000000000000000000000000000000000000000000000000000000000000000000000000000000000000000000000000000000000000000000000001000000000000000000000…
RWYJTZOFPFOVAE-UHFFFAOYSA-N	N=C(Nc1ccc(CCNCc2cccc(NC(=N)c3cccs3)c2)cc1)c1cccs1	P29476	000000000000000000000000000000000000000000000000000000000000000000000000000000000000000000000000000000000000000000000000000000000000000000000000000000000000000000000000000000000000000000000000000000000000000000000000000000000000000000000000000000000000000000000000000000000000000000000000000000000000000000000000000000000000000000000000000000000000000000000000000000000000000000000000000000000000000…
AWYFQBBAZXVZEX-UHFFFAOYSA-N	CCOC1C=CC=CC1c1nc(c2ccncc2)no1	P02766	000000000000000000000000000000000000000000000000000000000000000000000000000000000000000000000000000000000000000000000000000000000000000000000000000000000000000000000000000000000000000000010000000000000000000000000000000000000000000000000000000000000000000000000000000000000000000000000000000000000000000000000000000000000000000000000000000000000000000000000000000000000000000001000000000000000000000…
IMSBGZSMSGCJBM-UHFFFAOYSA-N	COC(=O)Nc1ccc2c(c1)OCCc1cc(c3nncn3c3ccccc3Cl)sc1-2	P42336	000000000000000000000000000000000000000000000000000000000100000000000000000000000000000000000000000000000000000000000000000000000000000000000000000000000000000000000000000000000000000000010000000000000000000000000000000000000000000000000000000000000000000000000000000000000000000000000000000000000000000000000000000000000000000000000000000000000000000000000000000000000000000000000000000000000000000…
BNMYZGAZFGNKTH-UHFFFAOYSA-N	O=P(O)(O)C(Nc1ccc(Cl)cn1)P(=O)(O)O	P45568	000000000000000000000000000000000000000000000000000000000000000000000000000010000000000000000000000000000000000000000000000000000000000000000000000000000000000000000000000000000000000000000000000000000000000000000000000000000000000000000000000000000000000000000000000000000000000000000000000000000000000000000010000000000000000000000000000000000000000000000000000000000000001000000000000000000000000…
ARYVAQSYRLZVQD-UHFFFAOYSA-N	NC(=O)c1cc(F)cc2c1C(=O)N(C1CCN(C3CCC(F)(F)CC3)CC1)C2	Q9UGN5	000000000000000000000000000000000000000000000000000000000000000000000000000000000000010000000000000000000000000000000000000000000000000000000000000000000000000000000000000000000000000000000000000000000000000000000000000000000000000000000001000000000000000000000000000000000000000000000000000000000000000000000000000000000000000000000000000000100000000000000000000000000000000000000000000000000000000…
QJSJPWZBKZYABH-UHFFFAOYSA-N	BCNC(=O)c1c(OC)cccc1OC	P39045	000000000000000000000000000000000000000000000000000000000000000000000000000000000000000000000000000000000000000000000000000000000000000000000000000000000000000000000000000000000000000000000000000000000000000000000000000000000000000000000000000000000000000000000000000000000000000000000000000000000000000000000000000000000000000000000000000000000000000000000000000000000000000000000000000000000000000…
LCPRWBWCEGWNKF-UHFFFAOYSA-N	O=C1CN(c2csc(c3ccccc3)c2Cl)S(=O)(=O)N1	P18031	000000000010000000000000000000000000000000000000000000000000000000000000000000000011000000000000000000100000000000000000010000000000000000000000000000000000000000000000000000000000000000000000000000000000000000000000000000000000000000000000000000000000000000000000000000000000000000000000000000000000000000000000000000000000000000000000000000100000000000000000000000000000000000000000000000000000000…
WGHJKYWWSVIRLL-UHFFFAOYSA-N	COCCCOc1cc(C(=O)N(CC2CNCC2OC(=O)NCc2ccccc2)C(C)C)ccc1OC	P00797	000000000000000010000000000000000000000000000000000000000000000000000000000000000000000000000000000000000000000000000000000000000000000000000000000000000000000000000000000000000000000000000000000000000000000000000000000000000000000000000000000000000000000001000000000000000000000000000000000000000000000000000000000000000000000000000000000000000000000000000000000000000000000000000000000000000000000…
NLOWGCVMDAJXMN-UHFFFAOYSA-N	CNCc1cc(C#N)cc(OCc2ccc3c(C)cc(N)nc3c2)c1	P29476	000000000000000000000000000000000000000000000000000000000000000000000000000000000000000000000000000000000000000000000000000000000000000000000000000000000000000000000000000000010000000000010000000000000000000000000000000000000000000000000000000000000000000000000000000000000000000000000000000000000000000000000000000000000000000000000000000000000000000000000000000000000000000000000000000000000000000…
BAGWZESOKRULGY-UHFFFAOYSA-N	O=C(Cc1ccccc1)Nc1nnc(OC2CCN(c3nnc(NC(=O)Cc4ccccc4)s3)CC2)s1	O94925	000000000000000000000000000000000000000000000000000000000000000000000000000000000000000000000000000000000000000000000000000000000000000000000000000000000000000000000000000000000000000000000000000000000000000000000000000000000000000000000000000000000000000000000000000000000000000000000000000000000000000000000000000000000000000000000000000000000000000000000000000000000000000000000000000000000000000…
QJETXLUKROHQMG-UHFFFAOYSA-N	Cc1cc(N)nc(CCc2cncc(N3CCN(C)CC3)c2)c1	P29476	000000000000000000000000000000000000000000000000000000000000000000000000000000000000000000000000000000000000000000000000000000000000000000000000000000000000000000000000000000010000000000000000000000000000000000000000000000000000000000000000000000000000000001000000000000000000000000000000000000000000000000000000000000000000000000000000000000000000000000000000000000000000000000000000000000000000000…
FDAGDZVCWKCEEX-UHFFFAOYSA-N	NC(=O)C(Cc1ccccc1)NC(=O)C(CC(c1ccccc1)c1ccccc1)CP(O)(=O)C(N)CCc1ccccc1	Q9UIQ6	000000000000000000000000000000000000000000000000000000000100000000000000000000000000010000000000000000000000000000000000000000000000000000000000000000000000000000000000000000000000000001000000000000000000000000000000000000000000000000000000000000000000000000000000000000000000000000000000000000000000000001000000000000000000000000000000000000100000000000001000000000000000000001000000000100000000000…
LNIRXDCIYOBRPL-UHFFFAOYSA-N	CC1(CNC(=O)COc2ccc(Cl)cc2)NC(=O)NC1=O	O75173	000000000000000000000000000000000000000000100000000000000000000000000000000000000000000000000000000000000000000000000000000000000000000000000000000000000000000000000000000000000000000000000000000000000000000000000000100000000000000000000000000000000000000000000000000000000100000000000000000000000000000000000000000000000000000000000000010000000000000000000000000000000000000000000000000000000000000…
GCBPAPVOMPJQHK-UHFFFAOYSA-N	CC(C)CC(CC(O)=NO)C(=O)NC1Cc2cn(c3ccccc23)CCCCCCNC1=O	P09237	000000000000000000000000000000000000000000000000000000000001000000000000000000000000000000000000000000000000000000000000000000000000000000000000000000000000000000000000000000000000000000000000000000000000000000000000000000000000000000000000000000000000000000000000000000000000000000000000000000000000000000000000000000000000000100000000010000000100000000000000000000000000000000000000000000000000000…
OVCXRBARSPBVMC-UHFFFAOYSA-N	CC(C)c1nnc2ccc(c3ocnc3c3ccc(F)cc3)cn12	Q16539	000000000000000000000000000000000000000000000000000000000100000000000000000000000000010000000000000000000000000000000000000000000000000000000000000000000000000000000000000000000000000000000000000000000000000000000000000000000000000000000000000000000000000000000000000000000000000000000001000000000000000000000000000000000000000000000000000000000000000000001000000000000000000000000000000000000000000…
ZWLFHHHQRUYIBT-UHFFFAOYSA-N	[NH]c1ccc(c2ccccc2)cc1N=C(O)c1ccccc1	Q92769	000000000000000000000000000000000000000000000000000000000000000000000000000000000000000010000000000000000000000000000000000000000000000000000000000000000000000000000000000000000000000000000000000000000000000000000000000000000000000000000000000000000000000000000000000000000000000000000000000000000000000010000000000000000000000000000000000000000000000000000000000000000000000001000000000000000000000…
YOYGFXOYXPHISS-UHFFFAOYSA-N	O=C(NCc1ccc(S(=O)(=O)c2ccccc2)cc1)C1=CC2C=NN=C2N=C1	P43490	000000000000000000000000000000000000000000000000000000000100000000000000000000000000010010000000000000000000000000000000000000000000000001000000000000000000000000000000000000000000000001010000000000000000000000000000000000000000000000000000000000000000000000000000000000000000000000000000000000000000000000000000000000000000000000000000000000000000001100000000000000000000000000000000000000000000000…
AAESTXWTOGUIIN-UHFFFAOYSA-N	CN1CCN(c2ccc(C3C=NC4=Nc5cnc(C#N)cc5C4=C3)cc2)CC1	O14757	000000000000100000000000000000000000000000000000000000000000000000000000000000000000000000000000000000000000000000000000000000000000000000000000000000000000000000000000000000000000000000000000000000000000000000000000000000000000000000000000000000000000000000000100000000000000000000000000000000000000010000000000000000000000000000000000000000000000000000000000000000000000000001000000000000000000000…
ZIBMATWHOAGNTR-UHFFFAOYSA-N	O=C(O)C(=O)Nc1sc2c(c1C(=O)O)CCNC2	P18031	000000000000000010000000000000000000000000000000000000000000000000000000000000000000010000000000000000000000000000000000000000000000000000000000000000000000000000000000000000000000000000000000000000000000000000000000000000000000000000000000000000000000000000000000000000000000000000000000000000000000000000000000000000000000000000000000000000000000000000000000000000000000000000000000000000000000000…
XDVFKCZZXOGEMN-UHFFFAOYSA-N	O=C(Nc1ccc(OC(F)(F)F)cc1)NC1CCC(Oc2ccc(C(=O)O)cc2)CC1	P34913	000000000000000000000000000000000000000000000000000000000000000000000000000000000000000000000000000000000000000000000000000000000000000000000000000000000000000000000000000000000000000000000000000000000000000000000000000000000000000000000000000000000000000000000000000000000000000000000000000000000000000000000000000000000000000000000000000000000000000000000000000000000000000000000000000000000000000…
MZGQVTBIULKWER-UHFFFAOYSA-N	Cc1ccc(n2nc(C(C)(C)C)cc2NC(=O)Nc2nc(CCOCc3ccccc3)cs2)cc1	Q16539	000000000000000000000000000000000000000000000000000000000000000000000000000000000000000000000000000000000000000000000000000000000000000000000000000000000000000000000000000000000000000000000000000000000000000000000000000000000000000000000000000000000000000000000000000000000000000000000000000000000000000000000000000000000000000000000000000000000000000000000000000000000000000001000000000000000000000…
OFJRNBWSFXEHSA-UHFFFAOYSA-N	CN(C)Cc1nccn1c1ccc(NC(=O)c2cc(C(F)(F)F)nn2c2ccc3onc(N)c3c2)c(F)c1	P00742	000000000000000000000000000000000000000000000000000010000000000000000000000000000000000000000000000000000000000000000000000000000000000000000000000000000000000000000000000000000000000001010000000000000000000000000000000000000001000000000000000000000000000000000000000000000000000000000000000000000000000000000000000000000000000000000000000000100000000000000000000000000000000000000000000000000000000…
MXWDSZWTBOCWBK-UHFFFAOYSA-N	CN(C)c1ccc(C(=O)NCCCCCCC(=O)NO)cc1	A5H660	000000000000000000000000000000000000000000000000000000000000000000000000000000000000000000000000000000000000000000000000000000000000000000000000000100000000000000000000000000000000000000000000000000000000000000000000000000000000000000000000000000000000000000000000000000000000000000000000000000000000000000000000000000000000000000000000000000000000000000000000000000000000000000000000000000000000000…
QFRLBASYQAPAEH-UHFFFAOYSA-N	O=C(NCc1ccccc1)C1=NC=C(C2N=NC=C2c2cccc(Cl)c2)C1	P53779	000000000000000000000000000000000000000000000000000000000000000000100000000000000000000000000000000000000000000000000000000000000000000000000000000000000000000000000000000000000000000000010000000000000000000000000000000000000000000000000000000000000000000000000000000000000000000000000000000000000000000000000000000000000000000000000000000000000000000000001000000000000000000001000000000000000000000…
YWTXUGAXXGHUOR-UHFFFAOYSA-N	CN(O)C(=O)CCC(CC(N)C(=O)O)C(=O)O	P19491	000000000000000000000000000000000000000000000000000000000000000000000000000000000000010000000000000000000000000000000000000000000000000000000000000000000000000000000000000000000000000000000000000000000000000000000000000000000000000000000001000000000000000000000000000000000000000000000000000000000000000001000000000000000000000000000000000000000000000000000000000000000000000001000000000000000000000…
UMHIFKHNODSZCU-UHFFFAOYSA-N	CC1(c2cc(NC(=O)c3ccc(C#N)cn3)ccc2F)N=C(N)OC(C(F)(F)F)C1F	P56817	000000000000000000000000000000000000000000000000000000000000000000000000000000000000010000000000000000000000000000000000000000000000000000000000000000000000000000000000000000000000000000000000000000000000000000000000000000000000000000000000000000000000000000000000000000000000000000000000000000000000000000000000000000000000000000000000000000000000000000000000000000000000001000000000000000000000000…
HOUSDILKOJMENG-UHFFFAOYSA-N	Cc1cc(N)c2cc(NC(=O)Nc3ccc4nc(C)cc(N)c4c3)ccc2n1	P15917	000000000000000000000000000000000000000000000000000000000000000000000000000000000000000000000000000000000000000000000000010000000000000000000000000000000000000000000000000000000010000000010000000000000000000000000000000000000000000000000000000000000000000000000000000000001000000000000000000000000000000000000000000000000000100000000000000000000000000000000000000000000000000000000000000000000000000…
UYNVMODNBIQBMV-UHFFFAOYSA-N	CC(C(O)c1ccc(O)cc1)N1CCC(Cc2ccccc2)CC1	Q00960	000000000000000000000000000000000000000000000000000000000100000000000000000000000000010000000000000000000000000000000000000000000000000000000000000000000000000000000000000000000000000000000000000000000000000000000000000000000000000000000000000000000000000000000000000000000000000000000000000000000000000000000000000000000000000000000000000000000000000000001000000000000000000001000000000000000000000…
JADDQZYHOWSFJD-UHFFFAOYSA-N	CCNC(=O)C1OC(n2cnc3c(N)ncnc32)C(O)C1O	P29274	000000000000000000000000000000000000000000000000000000000000000000000000000000000000000010000000000000000000000000000000000000000000000000000000000001000000000000000000000000000000000000000000000000000000000000000000000000000000000000000000000000000000000000000000000000000000000000000000000000000000000000000000000000000000000000000000000000000000000000000000000000000000000000000000000000000000000…
ZQWXOBLMDBJRLY-UHFFFAOYSA-N	[NH]S(=O)(=O)c1ccc(NC(=O)Cc2cccs2)cc1	P00918	000000000000000000000000000000000000000000000000000000000000000000000000000000000000000000000000000000000000000000000000000000000000000000000000000000000000000000000000000000000000000000000000000000000000000000000000000000000000000000000000000000000000000000000000000000000000000000000000000000000000000000000000000000000000000000000000000000000000000000000000000000000000000000000000000000000000000…
OEICZFFUNDGUEF-UHFFFAOYSA-N	COc1cc(Br)cc2cc(C(=O)O)oc12	P11309	000000000000000000000000000000000000000000000000000000000100000000000000000000000000000000000000000000000000000000000000000000000000000000000000000000000000000000000000000000000000000000010000000000000000000000000000000000000000000000000000000000000000000000000000000100000000000000000000000000000000000000000000000000000000000000000000000000000000000000001000000000000000000001000000000000000000000…
XBNMVIZFMMWMFD-UHFFFAOYSA-N	OC(=O)C(O)=NC(Cc1ccc(OCc2ccccc2)cc1)C(=O)O	O75164	000000000000000000000010000000000000000000000000000000000000000000000000000000000000010000000000000000000000000000000000000000000000000000000000000000000000000000000000000000000000000000000000000000000000000000000000000000000000000000000000000000000000000000000000000000001000000000000000000000000000000000000000000000000000000000000000000000000000000000000000000000000000000000000000000000000000000…
OFHTXIVSGGPZKS-UHFFFAOYSA-N	CC1COCCN1c1cc(c2ccc3c(c2)N=NC3N)nc(N)n1	O15530	000000000000000000000000000000000000000000000000000100000000000000000000000000000000000000000000000000000000000000000000000000000000000000000000000000000000000000000000000000000000000000000000000000000000000000000000000000000000000000000000000000000000000000000000000000000000000000000000000000000000000000000000000000000000000000000000000000000000000000000000000000000000000001000000000000000000000…
RTJZZQPJOZCQNK-UHFFFAOYSA-N	Cc1cc(N)nc(CC2CNCC2N=CCNCCc2cccc(F)c2)c1	P29476	000000000000000000000000000000000000000000000000000000000000000000000000000000000000010000000000000000000000000000000000000000000000000000000000000000000000000000000000000000000000000000000000000000000000000000000000000000000000000000000000000000000000000000000000000000000000000000000000000000000000000100000000000000000000000000000000000000000000000000000000000000000000000000000000000000000000000…
NAHSCHKAPXMNFP-UHFFFAOYSA-N	Nc1ncnc2c1nc(NCc1ccc3ccccc3n1)n2C1OC(CO)C(O)C1O	P11021	000000000000010000000000000000000000000000000000000000000000000000000000000000000000000000000000000000000000000000000000000000000000000000000000000000000000000000000000000000000000000000000000000000000000000000000000000000000000000000000000000000000000000000000000000000000000000000000000000000000000000000000000000000000000000000000000000000000000000000000000000000000000100000000000000000000000000…
COHGVYNMDPBQFR-UHFFFAOYSA-N	CCc1nc(N)nc(N)c1C#CCc1cc(OC)cc(c2ccncc2)c1	P00374	000000000000001000000000000000000000000000000000000000000000000000000000000000000001000000000000000000000000000000000000000000000000000000000000000000000000000000000000000000000000000000000000000000000000000000000000000000000000000000000000000001000000000000000000000100000000000000000000000000000000000000000000000000000000000000000000000000000000000000000000000000000000000000000000000000000000000…
MNHPHKFLWAPNOV-UHFFFAOYSA-N	NS(=O)(=O)c1ccc(NC(=O)c2[nH]nc3ccccc23)cc1	P24941	000000000000000010000000000000000000000000000000000000000100000000100000000000000000000000000000000000000000000000000000000000000000000000000000000000100000000000000000000000010000000000010000000000000000000000000000000000000000000000000000010000000000000100000000000000000000000000000000000000000000000000000000000000000000000000000000000000000000000000001000000000000000000001000000000000000000000…
WNWSUJQVZJJGLF-UHFFFAOYSA-N	O=C1Nc2cc(Br)ccc2C1=C1N=c2ccccc2=C1NO	P49841	000000000000000000000000000000000000000000000000000000000000000000000000000000000000000000000000000000000000000000000000000000000000000000000000000000000000000000000000000000000000000000010000000000000000000000000000000000000000000000000000000000000000000000000000000000000000000000000000000000000000000000000001000000000000000000000000000000000000000100000000000000000000000001000000000000000000000…
YLSYQKDIZQYYGN-UHFFFAOYSA-N	CCNC(=O)Nc1nc(CO)c(c2ccc[nH]2)s1	Q6GKU0	000000000000000000000000000000000000000000000000000000000100000000000000000000000000000000000000000000000000000000000000000000000000000000000000000000000000000000001000000000000000000000000000000000000000000000000000000000000000000000000000000000000000000000000000000000000000000000000000000000000000000000000000000000000000000000000000000000000000000100000000000000000000000000000000001000000000000…
GOAZOFMNXDONAU-UHFFFAOYSA-N	CNc1nc(c2ccc3c(c2)CCN3C(=O)c2ccccc2OCc2ccc(Cl)cc2)cs1	Q9H4A3	000000000000000000000000000000000000000000000000000000000000000000000000000000000000000000000000000000000000000000000000000000000000000000000000000000000000000000000000000000000000000000000000000000000000000000000000000000000000000000000000000000000000000000000000000000000000000000000000000000000000000000000000000000000000000000000000000000000000000000001000000000000000000001000000000000000000000…
YOYSSIKUGJLRCF-UHFFFAOYSA-N	CC(C)(O)C1CCN(Cc2ccc3nc(C4C(F)=CC=C5N=CC=C54)nc(N4CCOCC4)c3n2)CC1	P48736	000000000000000000000000000000000000000000000000000000000100000000000000000000000000000000000000000000000000000000000000000000000000000000000000000000000000000000000000000000000000000000000000000000000000000000000000000000000000000000000000000000000000000000000000000000001000000000000000000000000000000000000000000000000000000000000000000000000000000000000000000000000000000000000000000000000000000…
VZSMTBLDWPKVRW-UHFFFAOYSA-N	CCCOc1ccc(c2csc(c3ccccc3Cl)c2CC(=O)N=C(N)N)cc1	P56817	000000000000000000000000000000000000000000000000000000000100000000000000000000000000000000000000000000000000000000000000000000000000000000000000000000000000000000000000000000000000000001000000000000000000000000000000000000000000000000000000000000000000000000000000000000000000000000000000000000000000000000000000000000000000000000000000000000000000000000000000000000000000000000000000000000000000000…
SUFMFRWLORNKTP-UHFFFAOYSA-N	CCN1C(=O)c2cccc3c(S(=O)(=O)Nc4ccc(F)cc4)ccc1c23	O60885	000000000000000000000000000000000000000000000000000000000000000001000000000000000000000000000000000000000000000000000000000000000000000000000000000000000000000000000000000000010000000000000000000000000000000000000000000000000000000000000000000000000000000001000000000000000000000000000000000000000000000000000000000000000000000000000000000000000000000000000000000000000000000001000000000000000000000…
SVDORCPNIHFYFA-UHFFFAOYSA-N	CNCc1cc(OCc2ccc3ccc(N)nc3c2)ccc1Cl	P29476	000000000000000000000000000000000000000000000000000000000000000000000000000000000000000000000000000000000000000000000000000000000000000000000000000000000000000000000000000000000000000000010000000000000000000000000000000000000000000000000000000000000000000000000000000000000000000000000000000000000000000000000000000000000000000000000000000000000000000000000000000000000000000000000000000000000000000…
IWYJYHUNXVAVAA-UHFFFAOYSA-N	Cn1c(=O)cc(N2CCCC(N)C2)n(Cc2cc(F)ccc2C#N)c1=O	P27487	000000000000000000000000000000000000000000000000000000000001000000000000000000000000000000000000000000000000000000000000000000000000000000000000000000000000000000000000000000000000000000000000000000000000000000000000000000000000000000000000000000000000000000000000000000000000000000000000000000000000000000000000000000000000000000000000000000000000000000000000000000000000000000000000000000000000000…
FYDPGAJRQXSCCK-UHFFFAOYSA-N	O=C(c1c(Cc2ccccc2)n(c2ccccc2)c2ccccc12)N1CCNCC1	P00797	000000000000000000000000000000000000000000000000000000000000000000000000000000000000000000000000000000000000000000000010010000000000000000000000000000000000000000000000000000000000000001010000000000000000000000000000000000000000000000000000000000000000000000000000000000000000000000000000000000000000000000000000000000000000000000000000000000000000000000000000000000000000000000000000000000000000000…
CVWXJKQAOSCOAB-UHFFFAOYSA-N	CC(C)(C)c1cc(NC(=O)Nc2ccc(c3cn4c(n3)sc3cc(OCCN5CCOCC5)ccc34)cc2)no1	P36888	000000000000000000000000000000000000000000000000000000000000000000000000000000000000000010000000000000000000000000000000000000000000000000000000000000000000000000000000000000000000000000010000000000000000000000000000000000000000000000000000000000000000000000000000000000000000000000000000000000000000000000000000000000000000000000000000000000000000000000000000000000000000000001000000000000000000000…
YDBLKRPLXZNVNB-UHFFFAOYSA-N	Cc1cc(SCc2sc(c3ccc(C(F)(F)F)cc3)nc2C)ccc1OCC(=O)O	Q03181	000001000000000000000000000000000000000000000000000000000100000000000000000000000000000000000000000000000000000000000000000000000000000001000000000000000000000000000000000000000000000000010000000000000000000000000000000000000000000000000000000000000000000000000000000000000000000000000000000000000000000000000000000000000000000000000000000000000000000000000000000000000000000000000000000000000000000…
RMMXLENWKUUMAY-UHFFFAOYSA-N	CCCc1nc2c(C)cc(c3nc4ccccc4n3C)cc2n1Cc1ccc(c2ccccc2C(=O)O)cc1	P37231	000000000000000000000000000000000000000000000000000000000100000000000000000000000000010000000000000000000000000000000000000000000000000001000000000000000000000000000001000000000000000000000000000000000000000000000000000000000000000000000000000000000000000000000000000000000100000000000000000000000000000000000000000000000000000000000000000000000000000000000000000000000000001001000000000000000000000…
REFJWTPEDVJJIY-UHFFFAOYSA-N	O=c1c(O)c(c2ccc(O)c(O)c2)oc2cc(O)cc(O)c12	P80457	000000000000000000000000000000000000000000000000000000000000000000000000000000000000000010000000000000000000000000000000000000000000000000000000000000000000000000001000000000000000000000000000100000000000000000000000000000000000000000000000000000000000000000000000000000000000000000000000000000000001100000000000000000000000000000000000000000000000000000001000000000000000000000000000001000000000000…
RGCJJZQGWXZHJQ-UHFFFAOYSA-N	CC1C(=O)NN=C2COc3cc(c4ccccc4)c(N(C)C4(C)CN(C)C4)cc3N21	Q04759	000000000000000000000000000000000000000010000000000000000000000000000000000000000000000000000000000000000000000000000000000000000000000000000000000000000000000000000000000000000000000000010000000000000000000000000000000000000100000000000000000000000000000000000000000000000000000000000000000000000000000000000000000000000000000000000000000000000000000000000000000000000000000000000000000000000000000…
ZPLBXOVTSNRBFB-UHFFFAOYSA-N	COC(=O)c1ccc(N2CCN(C)CC2)c(NC(=O)c2cccc(OC)c2)c1	P61964	000000000000000000000000000000000000000000000000000000000100000000000000000000000000000010000000000000000000000000000000000000000000000000000000000000000000000000000000000000000000000000000000000000000000000000000000000000000000000000000000000000000000000000000000000000000000000000000000000000000000000000000000000000000000000000000000000000000000000000001000000000000000000001000000000000000000000…
WGLRALMFGYKDEW-UHFFFAOYSA-N	OCCn1cc(C2C=NC3=NNN(Cc4ccc5ncccc5c4)C3=N2)cn1	P08581	000000000000000000000000000000000000000000000000000000000101000000000000000000000000010000000000000000000000000000000000000000000000000000000000000000000000000000000000000000000000000001010000000000000000000000000000000000000000000000000000000000000000000000000000000000000000000000000000000000000000000000000000000000000000000000000000000000000000000000000000000000000000000000000000000000000000000…
QDSWNDMHSBZXKX-UHFFFAOYSA-N	CC(O)(CBr)C(=O)Nc1ccc(N(=O)=O)c(C(F)(F)F)c1	P10275	000000000000000000000000000000000000000000000000000000000000000000000000000000000000000000000000000000000000000000000000000000000000000000000000000000000000000000000000000000000000000000000000000000000000000000000000000001000000000000000000000000000000000000000000000000000000000000000000000000000000000000000000000000000000000000000000000000000000000000000000000000000000000001000000000000000000000…
KCWRDGJPAIEBCN-UHFFFAOYSA-N	NC1(C(=O)NCc2ccc(Cl)cc2)CCN(C2N=CN=C3N=CC=C32)CC1	P31751	000000000000000000000000000000000000000000000000000000000000000000000000000000000000000000000000000000000000000000000000000000000000000000000000000000000000000000000000000000000000000000000000000000000000000000000000000000000000000000000000000000000000000100000000000000000000000000000000000000000000000001000000000000000000000000000000000000000000000000001000000000000000000000000000000000000000000…
OWDQZWNOBSQVCH-UHFFFAOYSA-N	OC1[CH]CN(C2CC(O)C(COP(=O)(O)O)O2)C(=O)N1	P45352	000000000000000000000000000000000000000000000000000000000000000000000000000000000000000000000000000000000000000000000000000000000000000000000000000000000000000000000000000000000000000000000000000000000000100000000000000000000000000000000000000000000000000000000000000000000000000000000000000000000000000000000000000000000000000000000000000000000000000000000000000000000000000000010000000000000000000…
KHWCPNJRJCNVRI-UHFFFAOYSA-N	CCCOc1ccn2c(C(C)=O)cc(c3ccccc3S(C)(=O)=O)c2c1	Q9UIF8	000000000000000000000000000000000000000000000000000000000000000001000000000000000000000000000000000000000000000000000000000000000000000000000000000000000000000000000000000000000000000000010000000000000000000000000000000000000000000000000000000000000000000001000000000000000000000000000000000000000000000000000000000000000000000000000000000000000000000000000000000000000000000000000000000000000000000…
SIAVMDKGVRXFAX-UHFFFAOYSA-N	O=C(O)c1ccc(B(O)O)cc1	P00811	000000000000000000000000000000000000000000000000000000000000000000000000000000000000010000000000000000000000000000000000000000000000000000000000000000000000000000000000000000000000000000000000000000000000000000000000000000000000000000000000000000000000000001000000000000000000000000000000000000000000000000000000000000000000000000000000000000000000000000000000000000000000000000000000000000000000000…
WLZISXXOYYGJNT-UHFFFAOYSA-N	COc1ccc(S(=O)(=O)NCC(O)=NO)cc1	P08254	000000000000000000000000000000000000000000000000000000000000000000000000000000000000000000000000000000000000000000000000000000000000000000000000000000000000000000000000000000000000000000010000000000000000000000000000000000000000000000000000000000000000000000000000000000000000000000000000000000000000100000000000000000000000000000000000000000000000000000000000000000000000000000000000000000000000000…
YZOKHYPIQNIFRQ-UHFFFAOYSA-N	O=S(=O)(Nc1cccc(B(O)O)c1)c1cc(S(=O)(=O)c2ccccc2)cs1	P00811	000000000000000000000001000000000000000000000000000000000000000000000000000000000000010000000000000000000000000000000000000000000000000000000000000000000000000000000000000000000000000000000000000000000000000000000000000000000000000000000000000000000000000000000000000000000000000000000000000000000000100000000000000000000000000000000000000000000000000000000000000000000000000000000000000000000000000…
LCVIRAZGMYMNNT-UHFFFAOYSA-N	O=C(O)C1(Cc2cccc(Nc3nccs3)n2)CCC(Oc2cccc(Cl)c2F)CC1	O14965	000000000000000000000000000000000000000000000000000000000000000000000000000010000000000000000000000000000000000000000000000000000000000000000000000000000000000000000000000000000000000000000000000000000000000000000000000000000000000000000000000000001000000000000000000000000000000000000000000000000000000000000000000000000000000000000000000000000000000000001000000000000000000000000000000000000000000…
LLYDBPSCQPGQNQ-UHFFFAOYSA-N	CCN(CC)CCNS(=O)(=O)Cc1ccc(C)cc1	P37136	000000000000000000000000000000000000000000000000000000000000000000000000000000000000010000000000000000000000000000000000000000000000000000000000000000000000000000000000000000000000000000000000000000000000000000000000000000000000000000000000000000000000000000000000000000000000000000000000000000000000000000000000000000000000000000000000000000000000000000000000000000000000000000000000000000000000000…
MQOJTCBESRAKQA-UHFFFAOYSA-N	CCC1CN(c2nc(c3cc(OC)c(OC)c(OC)c3)cnc2N)CCC1C(=O)O	P51955	000000000000000000000000000000000000000000000000000000000100000000000000000000000000000000000000000000000000000000000000000000000000000000000000000000000000000000000000000000000000000000000000000000000000001000000000000000000000000000000000000000000000000000000000000000000000000000000000000000000000000000000000000000000000000000000000000000000000000000000000000000000000000000000000000000000000000…
NMGIFHRICOUWAQ-UHFFFAOYSA-N	CCCCCn1nc(N)c2cc(c3c(c4ccccc4)nn4ccccc34)nnc21	P28482	000000000000000000000000000000000000000000000000000000000000000000000000000000000000000000000000000000000000000000000000000000000000000000000000000000000000000000000000000000010000000000000000000000000000000000000000000000000000000000000000000000000000000000000000000000000000000000000000000000000000000000000000000000000000000000000000000000000000000000000000000000000000000001000000000000000000000…
PMSYDJRMERCICC-UHFFFAOYSA-N	CC(C)Nc1ccc2nnc(C(C)C3=CN=C4N=CCC=C34)n2n1	P08581	000000000000000000000000000000000000000000000000000000000100000000100000000000000000000000000000000000000000000000000000000000000000000000000000000000000000000000000000000000010000000001010000000000000000000010000000000000000000000000000000000000000000000000000000000000000000000000000000000000000000000000000000000000000000000000000000000000000000000000001000000000000000000001000000000000000000000…
TWUULWWOHZGWAG-UHFFFAOYSA-N	CC1=NC(C=C2C(=O)Nc3ccc(F)cc32)=C(C)C1C(N)=O	P10721	000000000000000000000000000000000000000000000000000100000000000000000000000000000000000000000000000000000000000000000000000000000000000000000000000000000000000000000000000000000000000000010000000000000000000000000000000000000000000000000000000000000000000000000000000000000000000000000000000000000000000000000000000000000000000000000000000000000000000000000000000000000000000001000000000000000000000…
YJFULAYRAKPBCY-UHFFFAOYSA-N	CC1CN(CC2(C(N)=O)CC2)CCN1S(=O)(=O)c1ccc(C(C)(O)C(F)(F)F)cc1	P28845	000000000000000001000000000000000000000000000000000000000000000000000000000000000000010000000000000000000000000000000000000000000000000000000000000000000000000000000000000000000000000000000000000000000000000000000000000000000000000000000000000000000000000000000000000000000000000000000000000000000000000000000000000000000000000000000000000000000000000000000000000000000000000000000000000000000000000…
LNENLABLFGGAFF-UHFFFAOYSA-N	O=C(O)C1CCCCC1C(=O)N1CCc2ccccc2C1CN1C(=O)c2ccccc2C1=O	Q14145	000000000000000000000000000000000000000000000000000000000000000000000000000000000000000000000000000000000000000000000000010000000000000000000000000000000000000000000000000000000000000001000000000000000000000000000000000000000000000000000000000000000000000000000000000000000000000000000000000000000000000000000000000000000000000000000000000000000000000000001000000000000000000000000000000000000000000…
HAMABCMDTBBIGF-UHFFFAOYSA-N	CCCCCC1Cc2cn(C3OC(CO)C(O)C(O)C3O)c(=O)nc2O1	P11217	000000000000000000000000000000000000000000000000000000000000000000000000000000000000000000000000000000000000000000000000000000000000000000000000000000000000000000000000000000000000000000000000000000000000000000000000000000000000000000000000000000000000000000000000000000000000000000000000000000000000000000000000000000000000000000000000000000100000000000001000000000000000000000000000000000000000100…
GQOVEMXVWLBEGU-UHFFFAOYSA-N	N#Cc1ccc2c(c1)[nH]c(=O)n2c1ccc(c2nnc(c3ccncn3)n2c2ccccc2Cl)cc1	Q9H2K2	000000000000000000000000000000000000000000000000000000000000000000000001000000000000000000000000000000000000000001000000000000000000000001000000000000000000000000000000000000000000000000000000000000000000000000000000000000000000000000000000010000000000000000000000000000000100000000000000000000000000000000000000000000000000000000000000000000000000000000000000000000000000000000000000000000000000000…
KSWHNTPMGZKIOB-UHFFFAOYSA-N	CCCCCCc1ccc(Oc2ccccc2C)c(O)c1	P0A5Y7	000000000000000000000000000000000000000000000000000000000000000000000000000000000000010000000000000000000000000000000000000000000000000000000000000000000000000000000000000000000000000000000000000000000000000000000000000000000000000000000000000000000000000000000000000000000000000000000000000000000000000000000000000000000000000000000000000000000000000000000000000000000000000000000000000000000000000…
HEJUTXOVVIKLEK-UHFFFAOYSA-N	OC1C=C(C=Cc2ccc(O)cc2)C=C(O)C1	P03372	000000000000000000000000000000000000000000000000000000000000000000000000000000000000000000000000000000000000000000000000000100000000000000000000000000000000000000000000000000000000000000000000000000000000000000000000000000000000000000000000000000000000000000000000000000000000000000000000000000000000000000000000000000000000000000000000000000000000000000000000000000000000000001000000000000000000100…
JFZBYAHPYAXKIP-UHFFFAOYSA-N	NCC1CCN(CC2=CC3=CC(c4cc5ccccc5[nH]c4=O)=NC3C=C2)CC1	O14757	000000000000000000000000000000000000000010000000000100000000000000000000000000000000000000000000000000000000000000000000000000000000000000000000000000000000000000000000000000000000000000010000000000000000000000000000000000000000000000000000000000000000000000000000000000000000000000000000000000000000000000000000000000000000000000000000000000000000000000000000000000000000000001000000000000000000000…
RFSVVCBVIFWEMZ-UHFFFAOYSA-N	CN(C)CCOc1ccc(c2cc(C(N)=O)c(NC(N)=O)s2)cc1	O14757	000000000000000000000000000000000000000000000000000100000000000000100000000000000000000000000000000000000000000000000000000000000000000000000000000000000000000000000000000000000000000000000000000000000000000000000000000000000000000000000000000000000000000000000000000000000000000000000000000000000000000000000000000000000000000000000000000000000000000000000000000000000000000001000000000000000000000…
WWUZIQQURGPMPG-UHFFFAOYSA-N	CCCCCCCCCCCCCC=CC(O)C(N)CO	Q9NYA1	000000000000000000000000000000000000000000000000000000000100000000000010000000000000000000000000000000000000000000000000000000000000000000100000000100000000000000000000000000000000000000000000000000000000000000000000000000000000000000000000000000000000000000000000000000000000000000000000000000000000000000000000000000000000000000000000000000000000000000000000000000000000000000000000000000000000000…
FUHVAKUYSGUPJM-UHFFFAOYSA-N	NC(N)=NC(C(=O)NCC(=O)N1CCC(C2=NN=C(c3cccc(Cl)c3Cl)C2)CC1)C1CCCCC1	P60568	000001000000000000000000000000000000000000000000000000000000000000000000000000000000010000000000000000000000000000000000000000000000000000000000000000000000000000000000000000000000000000000000000000000000000000000000000000000000000000000000000001000000000000000000000000000000000000000000000000000000000000000000000000000000000000000000000000000000000000000000000000000000000000000000000000000000000…
ZQBDXEARYNLKKR-UHFFFAOYSA-N	N#Cc1ccc(C(=O)Nc2ccc(F)c(C3(C(F)F)CCOC(N)=N3)c2)nc1	P56817	000000000000000000000000000000000000000000000000000000000000000000000000000000000000010000000000000000000000000000000000000000000000000000000000000000000000000000000000000000000000000000000000000000000000000000000000000000000000000000000000000000000000000000000000000000000000000000000000000000000000000000000000000000000000000000000000000000000000000000000000000000000000001000000000000000000000000…
HELCSESNNDZLFM-UHFFFAOYSA-N	O=C(NC1CCN(Cc2ccccc2)CC1)c1ccc(I)cc1	Q99720	000000000000000000000000000000000000000000000000000000000000000000000000000000000000000000000000000000000000000000000000000000000000000000000000000000000000000000000000000000000000000000000000000000000000000000000000000100000100000000000000000000000000000000000000000000000000000000000000000000000000000000000000000000000000000000000000000000000000000000000000000000000000000001000000000000000000000…
YCADIXLLWMXYKW-UHFFFAOYSA-N	CC1(C)CC=C(C#Cc2ccccc2)c2cc(C=Cc3ccc(C(=O)O)cc3)ccc21	P10276	000000000000000000000000000000000000000000000000000000000100000000000000000000000000000000000000000000000000000000000000000000000000000000000000000000000000000000000000000000000000000000000000000000000000000000000000000000000000000000000000000000000000000000000000000000000000000000000000000000000000000000000000000000000000000000000000000000000000000000000000000000000000000001000000000000000000000…
IVWIPVHBADPMSP-UHFFFAOYSA-N	CN(CC1COCCO1)S(=O)(=O)Nc1ccc2ccc3ncc(c4cnn(C5CCNCC5)c4)cc3c(=O)c2c1	P08581	000000000000000000000000000000000000000000000000000000000100000000000000000000000000000000000000000000000000000000000000000000000000000000000000000000000000000000000000000000000000000000010000000000000000000000000000000000000000000000000000000000000000000000000000000000000000000000000000000000000000000000000000000000000000000000000000000000000000000000001000000000000000001001000000000000000000000…
QVJVMNUTCGTBCH-UHFFFAOYSA-N	CCOC(=O)c1oc2cccc(OCC(O)CNC(C)C)c2c1C	P00720	000000000000000000000000000000000000000000000000000000000000000000000000000000000000000010000000000000000000000000000000000000000000000000000000000000000000000000000000000000000000000000010000000000000000000000000000000000000000000000000000000000000000000000000000000000000000000000000000000000000000000000000000000000000000000000000000000000000000000000000000000000000000000000000000000000000000000…
WLZISXXOYYGJNT-UHFFFAOYSA-N	COc1ccc(S(=O)(=O)NCC(O)=NO)cc1	P39900	000000000000000000000000000000000000000000000000000000000000000000000000000000000000000000000000000000100000000000000000000000000000000000000000000000000000000000000000000000000000000000000000000000000000000000000000000000000000000000000000000000000000000000000000000000000000000000000000000000000000000000000000000000000000000000000000000000000000000000000000000000000000000000000000000000000000000…
GKKFBOARESVMBW-UHFFFAOYSA-N	CC1(C#Cc2cnc3c(c2)C2(COC(N)=N2)c2cc(c4cccnc4F)ccc2O3)COC1	P56817	000000000000000000000000000000000000000000000000000000000101000000000000000000000000010000000000000000000000000000000000000000000000000000000000000000000000000000001000000000000000000001000000000000000000000000000000000000000000000000000000000000000000000000000000000100000000000000000000000000000000000000000000000000000000000000000000000000000000000000000000000000000000001001000000000000000000000…
ORQUDHXHABGRJX-UHFFFAOYSA-N	COC1CNCC(OCC2CCC(F)(F)CC2)C1NC1=NC=C(c2cncc(C)c2)C2C=C(C)C(=O)N=C12	Q6PL18	000000000000000010000000000000000000000000000000000000000100000001000000000000000000000000000000000000000000000000000000000000000000000000000000000000000000000000000000000000000000000000010000000000000000000010000000000000000000000000000000000000000000000000000000000000000000000000000000000000000000000000000000000000000000000000000000000000000000000000000000000000000000000001000000000000000000000…
GGXGAHUHZPSFRR-UHFFFAOYSA-N	Cc1cn(C2CC(O)C(CNC(=O)Nc3ccc(N(=O)=O)cc3)O2)c(=O)[nH]c1=O	Q8I4S1	000000000000000000000000000000000000000000000000000000000000000000000000000000000000000010000000000000000000000000000000000000000000000000000000000000000000000000000000000000000000000000000000000000000000000000000000000000000000000000000000000000000000000000000000000000000000000000000000000000000000000000000000000000000000000000000000000000000000000000000000000000000000000001000000000000000000000…
XVCALTYAVXDHNO-UHFFFAOYSA-N	Oc1cc(CCl)ccc1Oc1ccc(Cl)cc1Cl	P02766	000000000000000000000000000000000000000000000000000000000000000000000000000000000000000000000000000000000000000000000000000000000000000000000000000000000000000000000000000000000000000000000000000000000000000000000000000000000000000000000000000000000000000000000000000000000000000000000000000000000000000000000000000000000000000000000000000000000000000000001000000000000000000001000000000000000000000…
JXSVIVRDWWRQRT-UHFFFAOYSA-N	CC1CCC2(C(=O)O)CCC3(C)C(=CCC4C5(C)CC(O)C(O)C(C)(CO)C5CCC43C)C2C1C	P11217	000000000000000000000000000000000000000000000000000000000100000000000000000000000000010000000000000000000000000000000000000000000000000000000000000000000000000000000001000000000000000000000000000000000000000000000000000000000000000000000000000000000000000000000000000000000000000000000000000000000000000000000000000000000000000000000000000000000000000000010000000000000000000000000000000000000001000…
LNRBOTVMYJHHMK-UHFFFAOYSA-N	O=C(O)CC1=CN(c2cncc(n3ncc4ccc(NC5CCCC5)cc43)n2)CC1	P68400	000000000000000000000000000000000000000000000000000000000000000000000000000000000000000000000000000000000000000000000000000000000000000000000000000000000000000000000000000000000000000000000000000000000000000000000000000000000000000000000000000000000000000000000000000000001000000000000000000000000000000000000000000000000000000000000000000000000000000000000000000000000000000001000000000000000000000…
GDMSFPQHUTVPQR-UHFFFAOYSA-N	CCC(=CC=CC(O)(C(F)(F)F)C(F)(F)F)c1cccc(CCc2ccc(CO)c(CO)c2)c1	P11473	000000000000000000000000000000000000000000000000000000000100000000000000000000000000000000000000000000000000000000000000000000000000000000000000000000000000000000001000000000000000000000010000000000000000000000000000000001000000000000000000000000000000000000000000000000000000000000000000000000000000000000000010000000000000000000000000000000000000000000000000000000000000000001010000000000000000000…
TUZGJLLUQFGAEP-UHFFFAOYSA-N	CNC(=O)c1ccccc1SC1=CC=C2C(C=Cc3ccccn3)=NN=C2C1	P00519	000000000000000000000000000000000000000000000000000000000000000000100000000000000000000000000000000000000000000000000000000000000000000000000000000000000000000000000000000000000000000001000000000000000000000000000000000000000000000000000000000000000000000000000000000000000000000000000000000000000000000000000000000000000000000000000000000000000000000000001000000000000000000000000000000000000000000…
XKAUHJUBYCZSGD-UHFFFAOYSA-N	O=C(Cc1ccccc1)Nc1nnc(NC2CCN(c3nnc(NC(=O)Cc4ccccc4)s3)C2)s1	O94925	000000000000000000000000000000000000000000000000000000000000000000000000000000000000000000000000000000000000000000000000000000000000000000000000000000000000000000000000000000000000000000000000000000000000000000000000000000000000000000000000000000000000000000000000000000000000000000000000000000000000000000000000000000000000000000000000000000000000000000000000000000000000000000000000000000000000000…
CTWHWFCQYQFFKK-UHFFFAOYSA-N	CC1=C(CCC(=O)O)C(C=C2C(=O)Nc3ccccc32)=NC1	P11362	000000000000000000000000000000000000000000000000000000000100000000000000000000000000000000000000000000100000000000000000000000000000000000000000000000000000000000000000000000000000000000010000000000000000000000000000000000000000000000000000000000000000000000000000000000000000000000000000000000000000000000000000000000000000000000000000000000000000000000000000000000000000000001000000000000000000000…
RGBOZNPIPWOPDC-UHFFFAOYSA-N	COC(=O)C=CC(=O)NC(CC1C=CC(O)C(Cl)=C1)C(=O)O	P00918	000000000000000000000000000000000000000000000000000000000000000000000000000000000000000010000000000000000000000000000000000000000000000000000000000000000000000000000000000000000000000000000000000000000000000000000000000000000000000000000000000000000000000001000000000000000000000000000000000000000000000000000000000000000000000000000000000000000000000000000000000000000000000000000000000000000000000…
WHSIXKUPQCKWBY-UHFFFAOYSA-N	Nc1ncnc2c1c(I)cn2C1OC(CO)C(O)C1O	P28482	000000000000000000000000000000000000000000000000000000000000000000000000000000000000000000000000000000000000000000000000000000000000000000000000000000100000000000000010000000000000000000000000000000000000000000000000000000000000000000000000000000000000000000000000100000000000000000000000000001000001000000000000000000000000000000000000000000000000000000000000000000000000001001000000000000000000000…
FDKFRBUSFLTHKC-UHFFFAOYSA-N	COCC1OC(=O)C2=C3C(OC2)C(=O)C2C4CCC(=O)C4(C)CC(OC(C)=O)C2C31C	P42336	000000000000000000000000000000000000000000000000000000000101000000000000000000000000010000000000000000000000000000000000010000000000000000000000000000000000000000000000000000000000000000010000000000000000000000000000000000000000000000000000010000000000000100000000000000000000000000000000000000000000000000000001000000000000000000000000000000000000000000000000000000000000100000000000000000000000000…
HHDXSZQPSZPOBP-UHFFFAOYSA-N	CC(C)CC(NC1CCC(n2cc(c3ccc(Oc4ccccc4)cc3)c3c(N)ncnc32)CC1)C(N)=O	P08631	000000000000000010000000000000000000000000000000000000000000000000000010000000000000000000000000000000000000000000000000000000000000000000000000000000000000000000000000000000010000000000010000000000000000000000000000000000000000000000000000000000000000000000000000000000000000000000000000000000000000000000000000000000000000000000000000000000000000000000000000000000000000000001000000000000000000000…
FJEAIYBDDQAFGU-UHFFFAOYSA-N	N=C(N)c1cccc(c2cccc(C(CCCNc3ccncc3)C(=O)O)c2)c1	P00742	000000000000000000000000000000000000000000000000000000000000000000000000000000000000000000000000000000000000000000000000000000000000000000000000000000000000000000000001000000000000000000010000000000000000000000000000000000000000000000000000000000000000000000000000000000000000000000000000000000000000000000000000000000000000000000000000000000000000000000000000000000000000000000000000000000000000000…
NPJYQPBUZBTOOL-UHFFFAOYSA-N	Cc1noc(C)c1C1CC(C)(c2cc(c3cncnc3)c(F)cc2F)NC(N)S1	P56817	000000000000000010000000000000000000000000000000000000000100000000000000000000000000010000000000000000000000000000000000000000000000000000000000000000000000000000000000000000000000000000000000000000000000000000000000000000000000000000000000000000000000000000000001000000000000000000000000000000000000000000000000000000000000000000000000000000000000000000000000000000000000000000000000000000000000000…
GDHXZIQAOUBZCC-UHFFFAOYSA-N	O=C(NCCC(c1ccccc1)c1ccccc1)c1cccnc1	P34913	000000000000000000000000000000000000000000000000000000000001000000000000000010000000010000000000000000000000000000000000000000000000000001000000000000000000000000000000000000000000000000010000000000000000000000000000000000000000000000000000000000000000000000000000000000000100000000000000000000000000000000000000000000000000000000000000000000000000000100000000000000000000000001000000000000000000000…
HTRIQCMSXMSDKF-UHFFFAOYSA-N	O=C(Cn1c2ccccc2cc1c1cccs1)NCc1ccccn1	P04629	000000000000000000000000000000000000000000000000000000000100000000000000000000000000000010000000000000000000000000000000000000000000000000000000000000000000000000000000000000000000000000000000000000000000000000000000000000001000000000000000000000000000000000000000000000000100000000000000000000000000000000000000000000000000000000000000000000000000000100000000000000000000000001000000000000000000000…
NXAFGQGRPCJYCF-UHFFFAOYSA-N	NS(=O)(=O)CCNC(=O)C(Cc1ccc(O)c(Br)c1)NO	P00918	000000000000000000000000000000000000000000000000000000000000000000000000000000000000000000000000000000000000000000000000000000000000000000000000000000000000000000000000000000000000000000000000000000000000000000000000000000000000000000000000000000000000000000000000000000000000000000000000000000000000000000000000000000000000000000000000000000000000000000000000000000000000000000000000000000000000000…
JXTHNDFMNIQAHM-UHFFFAOYSA-N	O=C(O)C(Cl)Cl	Q15118	000000000000000000000000000000000000000000000000000000000000000000000000000000000000000000000000000000000000000000000000000000000000000000000000000000000000000000000000000000000000000000000000000000000000000000000000000000000000000000000000000000000000000000000000000000000000000000000000000000000000000000000000000000000000000000000000000000000000000000000000000000000000000000000000000000000000000…
UJLAWZDWDVHWOW-UHFFFAOYSA-N	CC1CCN(C(=O)CC#N)CC1N(C)c1nc[nH]c2nccc1-2	P29597	000000000000000000000000000000000000000000000000000000000000000000000000000000000000000000000000000000000000000000000000000000000000000000000000000000000000000000000000000000000000000000000000000000000000000000100000000000000000000000000000000000000000000000000000000000000000000000000000000000000000000000000000000000000000000000000000000000000000000000000000000000000000000001000000000000000000000…
GSDXPQLBJFRIAP-UHFFFAOYSA-N	OC1C(OP(O)(=O)O)C(CO)OC1N1C=CC(=O)NC1O	P00669	000000000000000000000000000000000000000000000000000000000000000000000000000000000000000000000000000000000000000000000000010000000000000000000000000000010000000000000000000000010000000000000000100000000000000000000000000000000000000000000000000000000000000000000000000000000000000000000000000000000000000000000000000000000000000000000000000000000000000000000000000000000000000000000000000000000000000…
LWMFYSSKMYKGNI-UHFFFAOYSA-N	CCc1ccc(c2ccc3c(c2)-c2c(cnn2CC)S(=O)(=O)N3C)cc1	Q05397	000001000000000000000000000000000000000000000000000000000000000000000000000000000000000000000000000000000000000000000000000000000000000000000000000000000000000000000000000000000000000000000000000000000000000000000000000000000000000000000000000000000000000000000000000000000000000000000000000000000000000000000000000000000000000000000000000000000000000000000000000000000000000001000000000000000000000…
BFTHMXHAOYUDNL-UHFFFAOYSA-N	CCNc1cc(c2cccnc2)nc2ccnn12	P41182	000001000000000000000000000000000000000000000000000000000000000000000000000000000000010000000000000000000000000000000000000000000000000000000000000000000000000000000000000000000000000000000000000000000000000000000000000000000000000000000000000000000000000000000000000000000000000001000000000000000000000000000000000000000000000000000000000000000000000000000000000000000000000001000000000000000000000…
TUVCBRIDRHWVLF-UHFFFAOYSA-N	CSc1nn(C(N)=O)c(N)c1C(N)=O	O15530	000000000000000000000000000000000000000000000000000000000000000000000000001000000000000000000000000000100000000000000000000000000000000000000000000000000000000000000000000000000000000000000000000000000000000000000000000000000000000000000000000000010000000000000000000000000000000000000000000000000000000000000000000000000000000000000000000000000000000000000000000000000000000001000000000000000000000…
ZWVMQOBNLIHZNF-UHFFFAOYSA-N	CC1N=CN=C1CN1CCc2cccc(N)c2C1	P15379	000000000000000000000000000000000000000000000000000000000000000000000000000000000000000000000000000000000000000000000000000000000000000000000000000000000000000000000000000000000000000000000000000000000000000000000000000000000000000000000000000000000000000000000000000000000000000000000000000000000000000000000000000000000000000000000000000000000000000000000000000000000000000000000000000000000000000…
HIWPGCMGAMJNRG-UHFFFAOYSA-N	OC1C(CO)OC(O)C(OC2OC(CO)C(O)C(O)C2O)C1O	Q9NNX6	000000000000000000000000000000000000000000000000000000000000000000000000000000000000000000000000000000000000000000000000000000000000000000000000000000000000000000000000000000000000000000000000000000000000000000000000000000000000000000000000000000000000000000000000000000000000000000000000000001000001000000000010000000000000000000000000000000000000000000000000000000000000000000000000000000000000000…
DLKPSHJFPIKYCB-UHFFFAOYSA-N	COc1ccc(C=C2SC(=O)N(CC(=O)O)C2=O)cc1OCC(=O)O	P14550	000000000000010000000000000000000000000000000000000000000000000000000000000000000000000000000000000000100000000000000000000000000000000000000000000000000000000000000000000000000000000000000000000000000000000000000000000000000000000000000000000000000000000000000000000000000000000000000000000000000000000000000001000000000000000000000000000000000000000000000000000000000000000000000000000000000000000…
NIZNVOUMZONZRE-UHFFFAOYSA-N	BCNC(=O)Cc1ccccc1	P39045	000000000000000000000000000000000000000000000000000000000000000000000000000000000000000000000000000000000000000000000010000000000000000000000000000000000000000000000000000000000000000000000000000000000000000000000000000000000000000000000000000000000000000000000000000000000000000000000000000000000000000000000000000000000000000000000000000000000000000000000000000000000000000000000000000000000000000…
XMGQEELKVJHMDS-UHFFFAOYSA-N	CCCCCCCCNC1CC(CO)C(O)C(O)C1O	P16278	000000000000001000000001000000000000000000000000000000000000000000000000000000000000010000000000000000000000000000000000000000000000000000000000000000000000000000000000000000000000000000000000000000000000000000000000000001000000000000000000000000000000000000000000000000000000000000000000000000000000100001000000000000000000000000000000000000000000000000000000000000000000000000000000000000000000000…
YTSDNPLOCDVGNB-UHFFFAOYSA-N	COc1ccc2cc(c3nn(C(C)C)c4ncnc(N)c34)ccc2c1	F0V9W9	000000000000000000000000000000000000000000000000000000000100000000000001000000000000000000000000000000000000000000000000000000000000000000000000000000000000000000000000000000010000000000010000000000000000000000000000000000000000000000000000000000000000000000000000000000000000000000000000000000000000000000000000000000000000000000000000000000000000000000001000000000000000000001000000000000000000000…
YDXBMYVRLZYGFO-UHFFFAOYSA-N	Cc1ncc(N(=O)=O)n1CCOS([NH])(O)O	P00918	000000000000000000000000000000000000000000000000000000000000000000000000000010000000000000000000000000000000000000000000000000000000000000000000000000000000000000000000000000000000000000000000100000000000000000000000000000000000000000000000000000000000000000000000000000000000000000000000000000000000000000000000000000000000000000000000000000000000000000000000000000000000000000000000000000000000000…
VAHNSEIURMSJCK-UHFFFAOYSA-N	Cc1ccccc1n1c(=O)[nH]nc1c1cc(C(=O)N(C)Cc2cccs2)c(O)cc1O	P07900	000000000000000000000000000000000000000000000000000000000000000000000000000000000000000000000000000000000000000001000000000000000000000000000000000000000000000000000000000000000000000000000000000000000000000000000000000000000000000000000000000000000000000000000001000000000000000000000001000000000000000000000000000000000000000000000000000000000000000000000000000000000000000000000000000000000000000…
ZKZQUXKOUANISS-UHFFFAOYSA-N	CC(=CC(=O)O)CC=CC(C)C=CC1C(C)CCCC1(C)C	P19793	000000000000000000000000000000000000000000000000000000000100000000000000000000000000000000000000000000000000000000000000000000000000000000000000000000000000000000000000000000000000000000010000000000000000000000000000000000000000000000000000000000000000000000000000000000000000000000000000000000000000000000000000000000000000000000000000000000000000000000000000000000000000000000000000000000000000000…
IDWLJMTUQJYQEH-UHFFFAOYSA-N	O=C1C=C(c2ccccc2)C2C(=NN=C2c2cnc(c3cccnc3)s2)N1	Q6GKU0	000000000000000000000000000000000000000000000000000000000100000001000000000000000000000000000000000000000000000000000000010000000000000001000000000000000000000000000000000000000000000000000000000000000000000000000000000000000000000000000000000001000000000000000000000000000000000000000000000000000000000000000000000000000000000100000000000000000000000100000000000000000000000000000000000000000000000…
OIPILFWXSMYKGL-UHFFFAOYSA-N	CC(=O)OCC[N+](C)(C)C	P58154	000000000000000000000000000000000000000000000000000000000000000000000000000100000000000000000000000000000000000000000000000000000000000000000000000000000000000000000000000000000000000000000000000000000000000000000000000000000000000000000000000000000000000000000000000000000000000000000000000000000000000000000000000000000001000000000000000000000000000000000000000000000000000000000000000000000000000…
LAXFSYWLDNVHAQ-UHFFFAOYSA-P	Cn1cc(NC(=O)c2cnn3ccc([NH2+]C4CCCCC4[NH3+])nc23)c(C(F)(F)F)n1	Q9NWZ3	000000000000000000000000000000000000000000000000000000000000000000000000000000000000000000000000000000000000000000000000000000000000000000000000000000000000000000000000000000000000000000010000000000000000000000000000000000000000000000000000000000000000000000000000000000000000000000000000000000000000000000000000000000000000000000000000000000000000000000001000000000000000001000000000000000000000000…
ZWMGIFUNVAXYGP-UHFFFAOYSA-N	COc1ccc(c2nc(CSc3nc(N)cc(N)n3)cs2)cc1OCCF	P27707	000000000000000000000000000000000000000000000000000000000000000000000000000000000000000000000000000000000000000000000000000000000000000000000000000000000000000000000000000000010000000000000000000000000000000000000000000000000000000000000000000000000000000000000000000000000000000000000000000000000000000000000000000000000000000000000000000000000000000000000000000000000000000000000000000000000000000…
QIPUHKWELQSESM-UHFFFAOYSA-N	Nc1ccc2ccc(CNCCCc3cccc(F)c3)cc2n1	P29476	000000000000000000000000000000000000000000000000000000000000000000000000000000000000000000000000000000000000000000000000000000000000000000000000000000000000000000000000000000000000000000010000000000000000000000000000000000000000000000000000000000000000000000000000000000000000000000000000000000000000000000000000000000000000000000000000000000000000000000000000000000000000000000000000000000000000000…
YUNQZQREIHWDQT-UHFFFAOYSA-N	COc1cc2c(cc1NS(=O)(=O)c1ccc(Br)cc1C)n(C)c(=O)n2C	O95696	000000000000000000000100000000000000000000000000000000000000000001000000000000000000000010000000000000000000000000000000010000000000000000000000000000000000000000000000000000000000000000010000000000000000000000000000000000000000000000000000000000000000000000000000000000000000000000000000000000000000000000000000000000000000000000000000000000000000000000000000000000000000000000000000000000000000000…
LEFDLEYZSDTVMO-UHFFFAOYSA-N	NC1=NC2(CO1)c1cc(c3cccnc3F)ccc1Oc1cnc(c3ccnc(F)c3)cc12	P56817	000000000000000000000000000000000000000000000000000000000000000000000000000000000000000000000000000000000000000000000000000000000000000000000000000000000000000000000000000000000000000001000000000000000000000000000000000000000000000000000000000000000000000000000000000100000000000000000000000000000000000000000000000000000000000000000000000000000000000000000000000000000000001001000000000000000000000…
CWMPJFRIKZETON-UHFFFAOYSA-N	Cc1ccc(n2nc(C(C)(C)C)cc2NC(=O)Nc2cccc(Nc3ccnc4ccc(N(=O)=O)cc34)c2)cc1	Q16539	000000000000000000000000000000000000000000000000000000000000000000000000000000000000000010000000000000000000000000000000000000000000000000000000000000000000000000000000000000000000000000010000000000000000000000000000000000000000000000000000000000000000000000000000000000000000000000000000000000000000000000000000000000000000000000000000000000000000000000001000000000000000000001000000000000000000000…
AFPOJEVGADOZQT-UHFFFAOYSA-N	COc1ccc(Cl)cc1S(=O)(=O)N1CCc2c(C)cc(C(=O)Nc3ccc(C(=O)O)cc3)cc21	P18886	000000000000000000000000000000000000000000000000000000000000000001000000000000000000000000000100000000000000000000010000010000000000000000000000000000000000000000000000000000000000000000000000000000000000000000000000000000000000000000000000000000000000000000000000000000000000000000000000000000000000000000000000000000000000000000000000000000000000000000000000000000000000000001000000000000000000000…
KYTCQEPJCGDRHX-UHFFFAOYSA-N	OS(O)(O)c1cccc2cccc(Nc3ccccc3)c12	P02766	000000000000000000000000000000000000000000000100000000000000000000000000000000000000000000000000000000000000000000000000000000000000000000000000000000000000000000000000000000000000000000000000000000000000000000000000000000000000000000000000000000000000000000000000000000000000000000000000000000000000000000000000000000000000000000000000000000000000000000000000000000000000000000000000000000000000000…
SUPVGFZUWFMATN-UHFFFAOYSA-N	CC(C)NCCCn1c(Sc2cc3c(cc2I)OCO3)nc2c(N)ncnc21	Q12931	000000000000000000000000000000000000000000000000000000000000000000000000000000000000000010000000000000000000000000000000000000000000000000000000000000000000000000000000000000000000000000000000000000000000000000000000000000000000000000000000000000000000000000000001000000000000000000000000000000000000000000001000000000000000000000000000000000000000000000000000000000000000001000000000000000000000000…
RYVLOOXFFIFQEN-UHFFFAOYSA-N	CC(=O)NCCCCn1c2c(c3ccccc31)C(=O)NCC2	O60885	000000000000000000000000000000000000000000000000000000000100000000000000000000000000000000000000000000000000000000000000000000000000000000000000000000000000000000000000000000000000000000000000000000000000000000000000000000000000000000000000010000000000000001000000000000000000000000000000000000000000000000000000000000000000000000000000000000000000000100000000000000000000000000000000000000000000000…
UCYSSYGGXOFJKK-UHFFFAOYSA-N	CCc1c(c2ccc(C(=O)NC)nc2)cnc(N)c1c1ccc(O)cc1	Q93009	000001000000000000000000000000000000000000000000000000000000000000000001000000000000010000000000000000000000000000000000000000000000000000000000000000000000000000000001000000010000000001000000000000000000000000000000000000000000000000000000000000000000000000000000000000000000000000000000000000000000000000000000000000000000000000000000000000000000000000000000000000000000000000000000000000000000000…
NUKSCYDKRQJOFO-UHFFFAOYSA-N	Cc1cc(N)nc(COCC2CC(OCc3cc(C)cc(N)n3)CN2)c1	P29476	000000000000000000000000000000000000000000000000000000000000000000000000000000000000000000000000000000000000000000000000000000000000000000000000000000000000000000000000000000000000000000000000000000000000000000000000000000000000000000000000000000000000000000000000000000000000000000000000000000000000000000000000000000000000000000000000000000000000000000000000000000000000000000000000000000000000000…
RRLGPXVRIYOXIU-UHFFFAOYSA-N	CC(C)CN(C(=O)c1cnc(C(C)(C)C)nc1NCc1ccco1)C1CCCNC1	P00797	000000000000000010000000000000000000000000000000000000000000000000000000000000000000000000000000000000000000000000000000000000000000000000000000000000000000000000000000000000000000000000000000000000000000000000000000000000000000000000000000000000000000000000000000000000000000000000000000000000000000000000000000000000000000000000000000000000000000000000000000000000000000000000000000000000000000000…
GCNPFDJNHLABPZ-UHFFFAOYSA-N	O=C1C(O)c2ccccc2N1Cc1ccccc1	P05091	000000000000000000000000000000000000000000000000000100000000000000000000000000000000000010000000000000000000000000000000000000000000000000000000000000000000000000000000000000000000000000000000000000000000000000000000000000000000000000000000000000000000000000000000000000000000000000000000000000000000000000000000000000000000000000000000000000000000000000000000000000000000000001000000000000000000000…
NFQOWMXNJNMRTA-UHFFFAOYSA-N	CC(CCn1ccc(c2ccccc2)cc1=O)(C(O)=NO)S(C)(=O)=O	B7UZI4	000000000000000000000000000000000000000000000000000000000000000000000000000000000000000000000000000000000000000000000000000000000000000000000000000000000000000000000000000000000000000000000000000000000000000000000000000000000000000000000000000000000000000000000000000000000000000000000000000000000000000000000000000000000000000000000000000000000000000000001000000000000000000000000000000000000000000…
AZHSHGVBEAPALY-UHFFFAOYSA-N	O=C(OC1CC2CCC(C1)N2)c1ccccc1	Q8WSF8	000000000000000000000000000000000000000000000000000000000000000000000000000000000000010000000000000000000000000000000000000000000000000000000000000000000000000000000000000000000000000000000000000000000000000000000000000000000000000000000000000000000000000000000000000000000000000000000000000000000000000000000000000000000000000000000000000000000000000000000000000000000000000000000000000000000000000…
RYYPXCPQIBKUIW-UHFFFAOYSA-N	COc1cnc(COc2ccc(F)c(F)c2)cc1C1C=C2C(=O)NCCC2=N1	P48730	000000000000000000000000000000000000000000000000000000000100000000000000000000000000000000000000000000000000000000000000000000000000000000000000000000100000000000000000000000000000000000000000000000000000000000000000000000000000000000000000010000000000000000000000000000000000000000000000000000000000000000000000000000000000000000000000000000000000000000000000000000000000000001000000000000000000000…
YSOWRGMLMZQSBX-UHFFFAOYSA-N	NC1(C(=O)O)CC(Sc2nnc[nH]2)C2C(C(=O)O)C21	P31422	000000000000000000000010000000000000000000000000000000000000000000000000000000000000010000000000000000000000000000000000000000000000000000000000000000000000000000000000000000000000000000000000000000000000000000000001000000000000000000000000000000000000000000000000000000000000000000000000000000000000000001000000000000000000000000000000000000000000000000000000000000000000000000000000000000000000000…
XDHFVKCDGNUPTP-UHFFFAOYSA-N	CCCCCCCCC=CCCCCCCCC(O)c1nnc(c2ccccn2)o1	P97612	000000000000000000000000000000000000000000000000000000000000000000000000000000000000000000000000000000000000000000000000000000000000000000100000000000000000000000000000000000000000000000000000000000000000000000000000000000001000000000000000000000000000000000000001000000000000000000000000000000000000000000000000000000000000000000000000000000000000000000000000000000000000101000000000000000000000000…
FEQUIPXIENTMJN-UHFFFAOYSA-N	Cc1noc(C)c1c1cc(O)cc(C(O)c2ccccc2)c1	O60885	000000000000000000000000000000000000000000000000000000000100000000000000000000000000000000000000000000000000000000000000000000000000000000000000000000000000000000000000000000000000000000000000000000000000000000000000000000000000000000000000000000000000000001000000000000000000000000000000000000000000000000000000000000000000000000000000000000000000000000000000000000000000000000000000000000000001000…
FUHYXXPUFKNTLG-UHFFFAOYSA-N	[CH2]N1[CH]NC2=C1C(O)N([CH][CH]N1C(O)N(C)C3=N[CH]N(C)C3=C1O)C(O)N2C	E9QRF2	000000000000000000000000000000000000000000000000000000000000000000000000000010000000000000000000000000000000000000000000000000000000000000000000000000000000000000000000000000000000000000000000100000000000000000000000000000000000000000000000000000000000000000000000000000000000000000000000000000000000000000000000000000000000000000000000000000000000000000000000000000000000000001000000000000000000000…
YEFCROVYQJIOKF-UHFFFAOYSA-N	CCNC(=O)C1=CC2=C(N3CCOCC3C)CC=NC2=N1	P36639	000000000000000000000000000000000000000000000000000000000000000000000000000010000000000000000000000000000000000000000000000000000000000000000000000000000000000000000000010000000000000000000000000000000000000000000000000000000000000000000000000000000000000000000000000000000000000000000000000000000000000000000000000000000000000000000000000000100000000000000000000000000000000000000000000000000000000…
VKQCBCMAFAIWOE-UHFFFAOYSA-N	Cc1ccc(c2nc3c(C)cccc3c(=O)[nH]2)cc1	Q9H2K2	000000000000000000000000000000000000000000000000000000000000000000000000000000000000010000000000000000000000000000000000000000000000000000000000000000000000000000000000000000000000000001000000000000000000000000000000000000000000000000000000000000000000000000000000000000001000000000000000000000000000010000000000000000000000000000000000000000100000000000001000000000000000000000000000000000000000000…
XGBOUAASSQWXKL-UHFFFAOYSA-N	CC(=O)NC1=NC2=CC=C(C=C3SC(=O)NC3=O)CN2C1	P48736	000000000000000000000000000000000000000000000000000000000100000000000000000000000000000000000000000000000000000000000000000000000000000000000000000100000000000000000000000000000000000001000000000000000000000000000000000000000000000000000000010100000000000000000000000000000000000000000000000000000000000000000000000000000000000000000000000000000000000000000000000000000000000000000000000000000000000…
XWQVTTZLYANLFT-UHFFFAOYSA-N	COc1ccc(n2cc(c3ccc([SH]([NH])(O)O)s3)nn2)cc1	Q16790	000000000000000000000000000000000000000000000000000000000000000000000000000000000000000000000000000000000000000000000000000000000000000000000000000000000000000000000000000000000000000000010000100000000000000000000000000000000000000000000000000000000000000000000000000000000000000000000000000000000000000000000000000000000000000000000000000000000000000000000000000000000000000001000000000000000000000…
LVKQNIOLXWHZHD-UHFFFAOYSA-N	O=C(O)CC([CH]O)NC(=O)c1cncc(Br)c1	P42574	000000000000010000000000000000000000000000000000000000000000000000000000000000000000010000000000000000000000000000000000000000000000000001000000000000000000000000000000000000000000000000000000000000000000000000000000000000000000000000000000000000000000000000000000000000000000000000000000000000000000000000000000000000000000000000000000000000000000000000000000000000000000000000000000000000000010000…
RCWLHVQRMWRNKS-UHFFFAOYSA-N	O=C(O)c1cccc(c2cnc(C(O)CCc3ccc(c4ccccc4)cc3)o2)n1	P97612	000000000000000000000000000000000000000000000000000000000100000000000000000000000000000000000000000000000000000000000000000000000000000000100000000000000000000000000000000000000000000000010000000000000000000000000000000000001000000000000000000000000000000000000000000000000000000000000000000000000000000000000000000000000000000000000000000000000000000000000000000000000000101000000000000000000000000…
YPIZDMJGDLZOMX-UHFFFAOYSA-N	CNCC(CC1CCCCC1)NC(=O)N1CCCC(C(O)(C=CCCOC)c2cccc(Cl)c2)C1	P00797	000000000000000000000000000000000000000000000000000000000000000000000000000000000000000000000000000000000000000000000000000000000000000000000000000000000000000000000000000000000000000000000000000000000000000000000000000000000000000000000000000000000000000000000000000000000000000000000000000000000000000000000010000000000000000000000000000000000000000000001000000000000000000001000000000000000000000…
DIGPTJYOVRRBRM-UHFFFAOYSA-N	O=C(CO)NC1OC(CO)C(O)C(O)C1O	P11217	000000000000000000000001000000000000000000000000000000000000000000000000000000000000000000000000000000000000000000000000000000000000000000000000000000000000000000000000000000000000000000000000000000000000000000000000000000000000000000000000000000000000000000000000000000000000000000000000000000000001000000000000000000000000000000000000000000000000000000000000000000000000000000000000000000000000000…
YEGCCSKZPHGALE-UHFFFAOYSA-N	CC(=O)NC(Cc1cc(F)cc(F)c1)C(O)CNC1(c2cc(CC(C)(C)C)cs2)CC1	P56817	000000000000000000000000000000000000000000000000000000000100000000000000000000000000010000000000000000000000000000000000000000000000000000000000000000000000000000000000000000000000000000000000000000000000000000000000000000000000000000000000000000000000000000000000000000000000000000000000000000000000000000000000000000000000000000000000000000000000000000000000000000000000000000000000000000000000000…
UHCHLTQBLNUYRT-UHFFFAOYSA-N	COc1cc2ncn(c3cc(OC(C)c4ccccc4Cl)c(C(N)=O)s3)c2cc1OC	P24941	000000000000000000000000000000000000000000000000000000000000000000000000000000000000000010000000000000000000000000000000000000000000000000000000000000100000000000000000000000000000000000000000000000000000000000000000000000000000000000000000010000000000000000000000000000000000000000000000000000000000000000000000000000000000000000000000000000000000000000000000000000000000000000000000000000000000000…
IJYPXSRDUPWKPB-UHFFFAOYSA-N	CC#Cc1cncc(c2cc(Cl)c(C3(C)CC(=O)N(C)C(=N)N3)s2)c1	P56817	000000000000000000000000000000000000000000000000000000000000000000000000000000000000010000000000000000000000000000000000000000000000000000000000000000000000000000000000000000000000000000000000000000000000000000000000000000000000000000000000000000000000000000000000000000000000000000000000000000000000000000000000000000000000000000000000000000000000000000000000000000000000000000000000100000000000000…
GZUFLKIUCQRYIA-UHFFFAOYSA-N	CCNC1CN(C=CCOC)S(=O)(=O)c2sc([SH]([NH])(O)O)cc21	P00918	000000000000000000000000000000000000000000000000000000000000000000000000000000000001000000000000000000000000000000000000000000000000000000000000000000000000000000000000000010000000000000000000000000000000000000000000000000000000000000000000000000000000000000000000100000000000000000000000000000000000000000000000000000000000000000000000000000000000000000000000000000000000000000000000000000000000000…
VSRWXMHQTSIASG-UHFFFAOYSA-N	COCCONCc1c(N)ncnc1Nc1ccc2c(cnn2Cc2cccc(F)c2)c1	P00533	000000000000000001000000000000000000000000000000000000000000000000000000000000000000000010000000000000000000000000000000000000000000000000000000000000000000000000000000000000000000000000010000000000000000000000000000000000000000000000000000000000000000000000000000000000001000000000000000000000000000000000000000000000000000000000000000000000000000000000001000000000000000000000000000000000000000000…
XFKVLKLCLYJKNF-UHFFFAOYSA-N	COC(=O)C(Cc1cccc(C(=N)N)c1)C(C)NC(=O)c1ccc(c2cccc(CN)c2)cc1	P00742	000000000000000010000000000000000000000000000000000000000000000000000100000000000000000000000000000000000000000000000000000000000000000000000000000000000000000000000000000000000000000000010000000000000000000000000000000000000000000000000000000000000000000000000000000000000000000000000000000000000000000000000000001000000000000000000000000000000000000000001000000000000000000000000000000000000000000…
XEQGMFIMOHCURR-UHFFFAOYSA-N	Cc1cccc(c2[nH]n3cccc3c2c2ccc(F)cc2)n1	P36897	000000000000000000000000000000000000000000000000000000000100000000000000000000000000000000000000000000000000000000000000000000000000000000000000000000000000000000000000000000000000000000010000000000000000000010000000000000000000000000000000000000000000000000000000000000000000000000000000000000000000000000000000000000000000000000000000000000000000000000001000000000000000000001000000000000000000000…
UZJRQZAGFWUCAM-UHFFFAOYSA-N	CC(=CC(=O)O)CC=CC(C)C=CC1=C(C)CCCC1(C)C	P19793	000000000000000000000000000000000000000000000000000000000000000000000000000000000000000000000000000000000000000000000000000000000000000000000000000000000000000000000000000000000000000000000000000000000000000000000000000000000000000000000000000000000000000000000000000000000000000000000000000000000000000000000000000000000000000000000000000000000000000000000000000000000000000000000000000000000000000…
CDUSZPUBYZEDMW-UHFFFAOYSA-N	CCc1cc(C2N=NC(C(=O)O)=C2c2ccc3c(c2)OCO3)c(O)cc1O	P07900	000000000000000000000001000000000000000000000000000000000000000000000000000000000001000000000000000000000000000000000000000000000000000000000000000000000000000000000000000000000000000000000000000000000000000000000000000000000000000000000000000000000000000000000000000000000000000100000000000000000000000000000000000000000000000000000000000000000000000000001000000000000000000001000000000000000000000…
NNRQPAZLNOUBMS-UHFFFAOYSA-N	NC(=O)C1SC(c2ccnc(NC(=O)C3CC3)c2)=NC1=O	P49841	000000000000000000000000000000000000000000000000000000000000000000000000000000000000000000000000000000000000000000000000000000000000000000000000000000000000000000000000000000000000000000000000000000000000000000100000000000000000000000000000010000000000000000000000000000000000000000000000000000000000000000000000000000000000000000000000000000000000000000001000000000000000000000000000000000000000000…
BGOQETXRJOKWAT-UHFFFAOYSA-N	CC(=O)Nc1nnc([SH]([NH])(O)O)s1	P00918	000000000000000000000000000000000000000000000000000000000000000000000000000000000000000000000000000000000000000000000000000000000000000000000000000000000000000000000000000000000000000000000000100000000000000000000000000000000000000000000000000000000000000000000000000000000000000000000000000000000000000000000000000000000000000000000000000000000000000000000000000000000000000000000000000000000000000…
IFMIBDOPTYIDDA-UHFFFAOYSA-N	CCCc1sc(c2ccc(OC)c(OCCO)c2)nc1CSc1nc(N)cc(N)n1	P27707	000000000000000000000000000000000000000000000000000000000000000000000000000000000000000010000000000000000000000000000000000000000000000000000000000000000000000000000000000000010000000000000000000000000000000000000000000000000001000000000000000000000000000000000000000000000000000000000000000000000000000000000000000000000000000000000000000000000000000000000000000000000000000000000000000000000000000…
NONSBAHWXCNSII-UHFFFAOYSA-N	O=c1[nH]c(=O)n(C2OC(CO)C(O)C(O)C2O)cc1Cl	P11217	000000000000000000000001000000000000000000000000000000000000000000000000000000000000000000000000000000000000000000000000000000000000000000000000000000000000000000000000000000000000000000000000000000000000000000000000000001000000000000000000000000000000000000000000000000000000000000000000000001000000000000000000000000000000000000000000000000000000000000000000000000000000000000000000000000000000000…
NCHSTBMDNNMMEJ-UHFFFAOYSA-N	CCNC(=O)C1CC(NC(=O)c2cc(CC)nn2C)CN1C(=O)c1coc2ccccc12	P0A5Y7	000000000000000000000000000000000000000000000000000000000100000000000000001000000000010000000000000000000000000000000000000000000000000000000000000000000000000000000000000000000000000001000000000000000000000000000000000000000000000000000000000000000000000000000000000000000000000000000000000000000000000000000000000000000000000000000000000000000000000000001000000000000000000000000000000000000000000…
UBPYILGKFZZVDX-UHFFFAOYSA-N	COc1cc(Nc2c(C#N)cnc3cc(OCCCN4CCN(C)CC4)c(OC)cc23)c(Cl)cc1Cl	P00519	000000000000000000000000000000000000000000000000000000000000000000000000000000000000000000000000000000000000000000000000000000000000000000000000000000000000000000000000000000000000000000000000000000000000000000000000000000000000000000000000000000000000000000000000000000000000000000000000000000000000000000000000000000000000000000000000000000000000000000000000000000000000000001000000000000000000000…
JUMRVVZQCIUYGW-UHFFFAOYSA-N	CCn1ccc2ccc(c3cn(c4ccc(O)c(F)c4)nn3)nc2c1=O	P14174	000000000000000000100000000000000000000000000000000000000000000000000000000000000000010000000000000000000000000000000000000000000000000000000000000000000000000000000000000000000000000000000000000000000000000000000000000000000000000000000000000000000000000101000000000000000000000000000000000000000000000000000000000000000000000000000000000000000000000000000000000000000000000000000000000000000000000…
IPCSVZSSVZVIGE-UHFFFAOYSA-N	CCCCCCCCCCCCCCCC(=O)O	Q01469	000000000000000000000000000000000000000000000000000000000000000000000000000000000000000000000000000000000000000000000000000000000000000000000000000000000000000000000000000000000000000000010000000000000000000000000000000000000000000000000000000000000000000000000000000000000000000000000000000000000000000000000000000000000000000000000000000000000000000000001000000000000000000000000000000000000000000…
KLNURRAKQFTEGC-UHFFFAOYSA-N	CC(NC(=O)C(C)(C)OC1=NCC(C(F)(F)F)=CC1)C(Cc1ccc(Cl)cc1)c1cccc(C#N)c1	P20272	000000000000000000000000000000000000000000000000000000000100000000000000000000000000000000000000000000000000000000000000000000000000000000000000000000000000000000000000000000000000000000010000000000000000000000000000000000000000000000000000000000000000000000000000000000000000000000000000000000000000000000000000000000000000000000000000000000000000000000000000000000000000000001000000000000000000000…
KTJZEASTSSTCOP-UHFFFAOYSA-N	CN(C)CCC(=O)Nc1cccc(C2=C(c3ccccc3)OC3=NCN=C(NC(CO)c4ccccc4)C32)c1	P00533	000000000000000000000000000000000000000000000000000000000000000000000000000000000000000000000000000000000000000000000000000000000000000000000000000000000000000000000000000000000000000000010000000000000000000000000000000000000000000000000000000000000000000000000000100000001000000000000000000000000000000000000000000000000000000000000000000000000000000100000000000000000000000001000000000000000000000…
MEUAVGJWGDPTLF-UHFFFAOYSA-N	Cn1c(Cc2ccc(C(=N)N)cc2)nc2cc(NS(=O)(=O)c3ccccc3)ccc21	P00734	000000000000000000000000000000000000000000000000000000000000000000000100000000000000000000000000000000000000000000000000000000000000000000000000000000000000000000000000000000000000000000010000000000000000000000000000000000000000000000000000000000000000000000000000000000000000000000000001000000000000000000000000000000000000000000000000000000000000000000000000000000000000000001000000000000000000000…
QDDLZOOWBSJEFI-UHFFFAOYSA-N	Cc1cc(c2cccc(C(=O)c3ccc(F)c(O)c3)n2)ccc1O	Q9BPX1	000000000000000000000000000000000000000000000000000000000000000000000000000000000000000000000000000000000000000000000000000000000000000000000000000000000000000000000000000000000000000000000000000000000000000000000000000000000000000000000000000000000000000001000000000000000000000000000000000000000000000000000000000000000000000000000000000000000000000000000000000000000000000000000000000000000000000…
AHYMHWXQRWRBKT-UHFFFAOYSA-N	CN1CCC(COc2cnc(c3cccc(Cn4nc(c5cccc(C#N)c5)ccc4=O)c3)nc2)CC1	P08581	000000000000000000000000000000000000000000000000000000000000000000000000000000000000010000000000000000000000000000000000000000000000000000000000000000000000000000000000000000010000000001000000000000000000000000000000100000000000000000000000010000000000000000000000000000000000000000000000000000000000000000000000000000000000000000000000000000000000000000001000000000000000000001000000000000000000000…
UPJFRRYGJRJJAJ-UHFFFAOYSA-N	CCCS(=O)(=O)Nc1ccc(F)c(C(=O)C2=C3CC(c4ccc(Cl)cc4)=CN=C3N=C2)c1F	Q9NYL2	000000000000000000000000000000000000000000000000000000000101000000000000000000000010010010000000000000000000000000000000000000000000000000000000000000000000000000000000000000000000000000000000000000000000000000000000000000000000000000000000000001000000000000000000000000001000000000000000000000000000000000000000000000000000000000000000000000100000000000000000000000000000000000000000000000000000000…
LUKORCUQVKRBOI-UHFFFAOYSA-N	CS(=O)(=O)NCc1nc2c(n1C1CC3CCC1C3)C1C=CN=C1N=C2	P23458	000000000000000000000000000000000000000010000000000000000000000000000010000000000000000000000000000000000000000000000000000000000000000000000000000000000000000000000000000000010000000000010000000000000000000000000000000000000000000000000000000000000000000000000000000000000000000000000000000000000000000001000000000000000000000000000000000000000000000000000000000000000000000001000000000000000000000…
FQGDIYVVDKJSNC-UHFFFAOYSA-N	COc1cc(c2cn(CC(=O)Nc3cc(C4CC4)nn3c3ccccc3)nn2)ccc1n1cnc(C)c1	P04629	000000000000000000000000000000000000000000000000000000000000000000000000000000000000010000000000000000000000000000000000000000000000000000000000000000000000000000000000000000000000000000000000000000000000000000000000000000000000000000000000000000000000000000000000000000000000000000000000000000000000000000000000000000000000000000000000000000000000000000001000000000000000000001000000000000000000000…
RCXREJXZQYBNRM-UHFFFAOYSA-N	COCCCOc1cc(C(=O)N(CC2CNCC2NS(=O)(=O)c2ccc(C)cc2)C(C)C)ccc1OC	P00797	000000000000000010000000000000000000000000000000000000000000000000000000000000000000000000000000000000000000000000000000000000000000000000000000000000000000000000000000000000000000000000000000000000000000000000000000000000000000000000000000000000000000000001000000000000000000000000000000000000000000000000000000000000000000000000000000000000000000000000000000000000000000000000000000000000000000000…
XEFQLINVKFYRCS-UHFFFAOYSA-N	Oc1cc(Cl)ccc1Oc1ccc(Cl)cc1Cl	P54616	000000000000000000000000000000000000000000000010000000000000000000000000000000000000010000000000000000000000000000000000000000000000000000000000000000000000000000000000000000000000000001000000000000000000000000000000000001000000000000000000000000000000000000000000000000000000000000000000000000000000000000000000000000000000000000000000000000000000000000000000000000000000000001000000000000000000000…
QTQAWLPCGQOSGP-UHFFFAOYSA-N	COC1=C2CC(C)CC(OC)C(O)C(C)C=C(C)C(OC(N)=O)C(OC)C=CC=C(C)C(=O)NC(=CC1=O)C2=O	P02829	000000000000000000000001000000000000000000000000000000000100000000000000000000000010000000000000000000000000000000000000000000000000000000000000000000000000000000000000000000000000000000000000100000000000000000000000000000000000000000000000000000000000000000000000000000001000000000000000000000000000000000000000000000000000000100000000000000000000000000001000000000000000100001000000000000000000000…
HOYOJUMMRGKESB-UHFFFAOYSA-N	O=C(Nc1cccc(C2=NCCN2)c1)c1ccc(c2ccc(C(=O)Nc3cccc(C4=NCCN4)c3)cc2)cc1	P14324	000000000000000000000000000000000000000000000000000000000000000000000000000000000000000000000000000000000000000000000000000000000000000000000000000000000000000000000000000000000000000000000000000000000000000000000000000000000000000000000000000000000000000000000000000000001000000000000000000000000000000000000000000000000000000000000000000000000000000000000000000000000000001000000010000000000000000…
BIMZLRFONYSTPT-UHFFFAOYSA-N	OC(=O)C(O)=NCC(=O)O	Q9H3R0	000000000000000000000000000000000000000000000000000000000000000000000000000000000000000000000000000000000000000000000000000000000000000000000000000000000000000000000000000000000000000000000000000000000000000000000000000000000000000000000000000000000000000000000000000000000000000000000000000000000000000000000000000000000000000000000000000000000000000000000000000000000000000000000000000000000000000…
FFFUYAAIQHIBGO-UHFFFAOYSA-N	O=C(O)c1cccc(C=Cc2ccc(O)cc2Cl)c1	P02766	000000000000000000000000000000000000000000000000000000000000000000000000000000000000000000000000000000000000000000000000000000000000000000000000000000000000000000000000000000000000000000000000000000000000000000000000000000000000000000000000000000000000000000000000000000000000000000000000000000000000000000000000000000000000000000000000000000000000000000000000000000000000000000000000000000000000000…
LBQMRSNKEUNXMT-UHFFFAOYSA-N	CCc1nc(N)nc(N)c1C#CCc1cc(c2ccccc2)ccc1OC	Q81R22	000000000000001000000000000000000000000000000000000000000100000000000000000000000000000000000000000000000000000000000000000000000000000000000000000000000000000000000000000000000000000000000000000000000000000000000000000000000000000000000000000001000000000000000000000100000000000001000000000000000000000000000000000000000000000000000000000000000000000000000000000000000000000000000000000000000000000…
CRBHEXKNKDAGCF-UHFFFAOYSA-N	CC(C)(C)c1ccc(C(=O)NC2=NC3=CC=C(c4cn[nH]c4)CN3C2)cc1	Q99683	000000000000000000000000000000000000000000000000000000000000000000000000000000000000000000000000000000000000000000000000000000000000000000000000000000000000000000000000000000000000000000010000000000000000000010000000000000001000000000000000000100000000000000000000000000000000000000000000000000000000000000000000000000000000000000000000000000000000100000001000000000000000000001000000000000000000000…
IQPNAANSBPBGFQ-UHFFFAOYSA-N	O=c1cc(c2ccc(O)c(O)c2)oc2cc(O)cc(O)c12	P53355	000000000000000000000000000000000000000000000000000000000100000000000000000000000000000000000000000000000000000000000000000000000000000000000000000000000000000000000000000000000000000000000000000000000000000000000000000000000000000000000000000000000000000000000000000000000000000000000000000000000000000000000000000000000000000000000000000000000000000000000000000000000000000000000000000000000000000…
ZVOWIRUWKAUSAB-UHFFFAOYSA-N	Cc1cccnc1c1ccc2nc(N)c(CC(C)C(=O)NCCC(C)(C)C)cc2c1	P56817	000000000000000000000000000000000000000000000000000000000100000000000000000000000000010000000000000000000000000000000000000000000000000000000000000000000000000000000000000000000000000001000000000000000000000000000000000000000000000000000000000000000000000000000000000000000000000000000000000000000000000000000000000000000000000000000000000000000000000000000000000000000000001000000000000000000000000…
GIPPBYODKWRQLJ-UHFFFAOYSA-N	CN(C)S(=O)(=O)N1CCN(C2=NC(=CO)NC=C2)CC1	Q00796	000000000000000000000000000000000000000000000000000000000000000000000000000000000000000000000000000000000000000000000000000000000000000000000000000000000000000000000000000000000000000000000000000000000000000000000000000000000000000000000000000000000000000000000000000000000000000000000000000000000000000000000000000000000000000000000000000000000000000000000000000000000000000000000000000000000000000…
BNDYIYYKEIXHNK-UHFFFAOYSA-N	COc1cc2ncnc(Nc3cccc(O)c3)c2cc1OC	P24941	000000000000000000000000000000000000000000000000000000000100000000000000000000000000000000000000000000000000000000000000000000000000000000000000000000100000000000000010000000000000000000000000000000000000000000000000000000000000000000000000000000000000000000000000000000000000000000000000000000000000000000000000000000000000000000000000000000000000000000000000000000000000000001000000000000000000000…
HFEKDTCAMMOLQP-UHFFFAOYSA-N	O=c1[nH]c(=O)n(C2CC(O)C(COP(=O)(O)O)O2)cc1F	P00469	000000000000000000000000000000000000000000000000000000000000000001000000000000000001000000000000000000000000000000000000000000000000000000000000000000000000000000000000000000000000000000000000000000000000100000000000000000000000000000000000000000000000000000000000000000000000000000000000000000000000000000000000000000000000000000000000000000000000000000000000000000000000000000000000000000000000000…
SDSKFWHQCNBICO-UHFFFAOYSA-N	CCCCc1nc2c(N)nc3ccccc3c2n1Cc1ccc(CN)cc1	Q9NR97	000000000000000000000000000000000000000000000000000000000000000000000000000000000000010010000000000000000000000000000000000000000000000000000000000000000000000000000000000000000000000001010000000000000000000000000000000000000000000000000000000000000000000000000000000000000000000000000000000000000000000000000000000000000000000000000000000000000000000000000000000000000000000000000000000000000000000…
XCWKLCXQTQBPFE-UHFFFAOYSA-N	CC1CCN(C(=O)CC=N)CC1N(C)c1nc[nH]c2nccc1-2	O60674	000000000000000000000000000000000000000010000000000000000000000000000000000000000000000000000000000000000000000000000000000000000000000000000000000000100000000000000000000000000000000000000000000000000000000000000000000000000000000000000000000000000000000000000000000000000000000000000000000000000000000000000000000000000000000000000000000000000000000000000000000000000000000001000000000000000000000…
VOVZXURTCKPRDQ-UHFFFAOYSA-N	O=C(Nc1ccc(OC(F)(F)Cl)cc1)c1cnc(N2CCC(O)C2)c(c2ccn[nH]2)c1	P00519	000000000000000000000000000000000000000010000000000000000000000000000000000000000000010000000000000000000000000000000000000000000000000000000000000000000000000000000000000000000000000001000000000000000000000000000000000000000000000000000000000000000000000000000000000000000000000000000000000000000000000000000000000000000000000000000000000000000000000000000000000000000000000000000000000000000000000…
NHVJQLRLGGPUJY-UHFFFAOYSA-N	CC(C)(N)c1cc(NC(=O)C2CCc3ccc(Oc4ccnc5c4CCC(=O)N5)cc3C2)cc(C(F)(F)F)c1	P15056	000000000000000000000000000000000000000000000000000000000100000000000000000000000000000000000000000000000000000000000000000000000000000000000000000000000000000000000000000000000000000000010000000000000000000000000000000000000000000000000000010000000000000000000000000000001000000000000000000000000000010000000000000000000000000000000000000000000000000000000000000000000000000001000000000000000000000…
YKNLMMDEWQZCLJ-UHFFFAOYSA-N	NCc1ccc(c2cccs2)cc1	P09960	000000000000000000000000000000000000000000000000000000000000000000000000000000000000010000000000000000000000000000000000000000000000000000000000000000000000000000000000000000000000000000000000000000000000000000000000000000000000000000000000000000000000000001000000000000000000000000000000000000000000000000000000000000000000000000000000000010000000000000001000000000000000000000000000000000000000000…
OTTJIRVZJJGFTK-UHFFFAOYSA-N	CCN(C(=O)CO)C1CN(C(=NC#N)Nc2cccc(OC(F)F)c2)N=C1c1ccc(Cl)c(Cl)c1	Q9NRG4	000000000000000000000000000000000000001000000000000000000000000000000000000000000000010010000000000000000000000000000000000000000000000000000000000000000000000000000000000000000000000000000000000000000000000000000000000000000000000000000000000000000000000000000010000000000000000000000000000000000000000000000010000000000000000000000000000000000000000000000000000000000000000000000000000000000000000…
LCFYRSDVZKRXGW-UHFFFAOYSA-N	Cc1cc(c2ccc(C(N)=O)cc2)cn(C)c1=O	Q9H8M2	000000000000000000000000000000000000000000000000000000000000000001000000000000000000010000000000000000000000000000000000000000000000000000000000000000000000000000000000000000000000000001000000000000000000000000000000000000000000000000000000000000000000000000000000000000000000000000000000000000000000000000000000000000000000000000000000000000000000000000001000000000000000000000000000000000000000000…
HIWVLHPKZNBSBE-UHFFFAOYSA-N	CS(=O)(=O)c1ccc(c2nnc(C=Cc3nnc(c4ccc(C#N)cc4)o3)n2c2ccccc2Cl)nc1	Q9H2K2	000000000000000000000000000000000000000000000000000000000000000000000001000000000000010000000000000000000000000000000000000000000000000000000000000000000000000000000000000000000000000001000000000000000000000000000000000000000000000000000000000000000000000000000000000000000000000000000000000000000000000000000000000000000000000000000000000000000000000000000000000000000000000000000000000000000000000…
APJDGAYTHLZVFC-UHFFFAOYSA-N	CC(C)C(NC(=O)CCc1ccccc1)[PH](O)(O)CC(CCCCCN)C(=O)O	P09955	000000000000000010000000000000000000000000000000000000000100000000000010000000000000010000000000000000000000000000000000000000010000000000000001000010000000000000001000000000000000000000000000000000000000000000000000000000000000000000000000000000000000000000000000000000000000000000000000000000000000000000000010000000000000100000000000000000000000000000001000000000000000000001000000000000000000000…
NJOPZZLYRDEEQE-UHFFFAOYSA-N	Cc1ccc(NC(=O)c2ccoc2)cc1n1cnc2ccc(N3CCN(C)CC3)cc2c1=O	Q16539	000000000000000000000000000000000000000000000000000000000000000000000000000000000000000010000000000000000000000000000000000000000000000000000000000000000000000000000000000000000000000000010000000000000000000000000000000000000000000000000000010000000000000000000000000000000000000000000000000000000000000000000000000000000000000000000000000000000000000000000000000000000000000001000000000000000000000…
UVSIFVBCHJEYJP-UHFFFAOYSA-N	O=S(=O)(Nc1ccc(Cl)cc1)c1ccc2c(c1)CNCC2	P11086	000000000000000000000000000000000000000000000000000000000000000000000000000000000000010010000000000000000000000000000000000000000000000000000000000000000000000000000000000000000000000000000000000000000000000000000000000000000000000000000000000000000000000000000000000000000000000000000000000000000000000001000000000000000000000100000000000000000000000000000000000000000000000000000000000000000000000…
PFOWEBTVRGWKND-UHFFFAOYSA-N	O=C(N1CCC(C2=NC=NC2)CC1)N1CCCc2ccccc21	P28845	000000000000000000000000000000000000000000000000000000000000000000000000000000000000000000000000000000000000000000000000000000000000000000000000000000000000000000000000000000000000000000010000000000000000000000000000000000000000000000000000000000000000000000000000000000000000000000000000000000000000000000000000000000000000000000000000000000000000000000000000000000000000000000000000000000000000000…
VUVUVNZRUGEAHB-UHFFFAOYSA-N	COc1cc2c(cc1c1c(C)noc1C)ncc1[nH]c(=O)n(C(C)c3ccccn3)c12	P25440	000000000000000000000000000000000000000000000000000000000100000000000000000010000000000000000000000000000000000000000000000000000000000000000000000000000000000000000000000000000000000000000000000000000000000000000000000000000001000000000000000000000000000001000000000000000000000000000000000000000000000000000000000000000000000000000000000000000000000000000000000000000000000001000000000000000000000…
GCNDDOJRCKHYLZ-UHFFFAOYSA-N	CNCC(CC1CCCOC1)NC(=O)N1CCCC(C(OCCNC(=O)OC)c2cccc(Cl)c2)C1	P00797	000000000000000000000000000000000000000000000000000000000000000000000000000000000000000000000000000000000000000000000000000000000000000000000000000000000000000000000000000000000000000000000000000000000000000000000000000000000000000000000000000000000000000000000000000000000000000000000000000000000000000000000000000000000000000000000000000000000000000000000000000000000000000000000000000000000000000…
CGIGDMFJXJATDK-UHFFFAOYSA-N	COc1ccc2c(c1)c(CC(=O)O)c(C)n2C(=O)c1ccc(Cl)cc1	P42330	000000000000001000000010000000000000000000000000000000000000000000000000000000000000010000000000000000000000000000000000000000000000000000010000000000000000000000000000000000000000000000000000000000000000000000000000000000000000000000000000000000000000000001000000000000000000000000000000000000000000000000000010000000000000000000000000000000000000000000000000000000000000000000000000000000000000000…
FEINLALIZJTOPT-UHFFFAOYSA-N	NCCNS(=O)(=O)c1ccc(c2ccc(CSc3nc4c(c(=O)[nH]3)C=CC4)cc2)cc1	P45452	000000000000000000000000000000000000000000000000000000000000000000000000000000000000000000000000000000100000000000000000000000000000000001000000000000000000000000000000000000000000000000000000000000000000000000000000000000000000000000000000000000000000000001000000000000000100000000000000000000000000000000000000000000000000000000000000000000000000000000000000000000000000000000000000000000000000000…
JDVLYAYDIMUAAC-UHFFFAOYSA-N	OC(=O)c1cc(Br)ccc1NS(=O)(=O)c1ccc(Cl)cc1	P50579	000000000000000000000000000000100000000000000000000000000100000000000000000000000000010000000000000000000000000000000000000000000000000000000000000000000000000000000000000000000000000000000000000000000000000000000000000000000000000000000000000000000000000000000000000000000000000000000000000000000000000000000000000000000000000000000000000000000000000000000000000000000000000001000000000000000000000…
MTCFGRXMJLQNBG-UHFFFAOYSA-N	NC(CO)C(=O)O	P35439	000000000000000000000010000000000000000000000000000000000000000000000000000000000000000000000000000000000000000000000000000000000000000000000000000000000000000000000000000000000000000000000000000000000000000000000001000000000000000000000000000000000000000000000000100000000000000000000000000001000000000000000010000000000000000000000000000000000000000000000000000000000000000000000000000000000000000…
APIIAWZGNTVODG-UHFFFAOYSA-N	CN(C)C(=O)c1ccc(NC2=NCc3cc(c4cnn(C)c4)n(C(=O)OC(C)(C)C)c3C2)c(Cl)c1	P33981	000000000000000000000000000000000000000000000000000010000100000000000000000000000000000000000000000000000000000000000000000000000000000000000000000000000000000000000000000000000000000000000000000000000000000000000000000000000000000000000000000000000000000000000000000000000000000100000000000000000000000000000000000000000000000000000000000000000000000000001000000000000000000000000000000000000000000…
REIGRVDNVZOVDL-UHFFFAOYSA-N	COc1cc2cncnc2cc1OCCc1ccc2ccccc2n1	Q9Y233	000000000000000000000000000000000000000000000000000000000000000000000000000000000000000010000000000000000000000000000000000000000000000000000000000000000000000000000000000000000000000000000000000000000000000000000000000000000000000000000000000000000000000000000000000000000000000000000000000000000000000000000000000000000000000000000000000000000000000000000000000000000000000000000000000000000000000…
PMCFOCQQFLSWEU-UHFFFAOYSA-N	NC(=O)c1ccc2[nH]c(c3ccc(Oc4cccc(O)c4)cc3)nc2c1	O96017	000000000000000000000000000000000000000000000000000000000000000000000000000000000000000000000000000000000000000000000000000000000000000000000000000000000000000000000000000000000000000000000000000000000000000000000000000000000000000000000000000000000000000100000000000000000000000000000000000000000000000000000000000000000000000000000000000000000000000000000000000000000000000001000000000000000000000…
BRXZUOJFGVQTAB-UHFFFAOYSA-N	COc1cc2nccc(Oc3ccc(NC(=S)NC(=O)Cc4ccccc4)cc3)c2cc1OC	P08581	000000000000000000000000000000000000000000000000000000000100000000000000000000000000000000000000000000000000000000000000000000000000000000000000000000000000000000000000000000000000000000000000000000000000000000000000000000000000000000000000000000000000000000000000000000001000000000000000000000000000000000000000000000000000000000000000000000000000000000001000000000000000000001000000000000000000000…
MIJGLXFQYBTIFY-UHFFFAOYSA-N	O=C(Nc1ccccc1S(=O)(=O)Nc1ccc(Cl)cn1)c1ccc(n2ccccc2=O)cc1	P00742	000000000000000000000000000000000000000000000000000000000000000000000000000010000000000010000000000000000000000000000000000000000000000000000000000000000000000000000000000000000000000000010000000000000000000000000000000000000000000000000000000000000000000000000000000000000000000000000000000000000000000000000000000000000000000000000000000000000000000000000000000000000000000000000000000000000000000…
QMXPQMRGHCOEAI-UHFFFAOYSA-N	COCCOc1cnc(N)nc1C1=CN=C2C=CC(C#CC(C)(C)O)=CC12	Q99558	000000000000000000000000000000000000000000000000000000000100000000000000000000000000000000000000000000000000000000000000000000000000000000010000000000100000000000000000000000010000000000010000000000000000000000000000000000000000000000000000000000000000000000000000000000001000000000000000000000000001000000000000000000000000000000000000000000000000000000000000000000000000000000000000000000000000000…
SWLHHASUIJPBPZ-UHFFFAOYSA-N	Cc1ccc(C(=O)Nc2ccon2)cc1n1cnc2ccc(N3CCN(C)CC3)cc2c1=O	Q16539	000000000000000000000000000000000000000000000000000000000000000000000000000000000000000000000000000000000000000000000000000000000000000000000000000000000000000000000000000000000000000000010000000000000000000000000000000000000000000000000000000000000000000000000000000000000000000000000000000000000000000000000000000000000000000000000000000000000000000000000000000000000000000001000000000000000000000…
UXGJAOIJSROTTN-UHFFFAOYSA-N	NC(=O)c1ccc2[nH]c(c3ccc(Oc4ccc(Cl)cc4)cc3)nc2c1	O96017	000000000000000000000000000000000000000000000000000000000000000000000000000000000000000000000000000000000000000000000000000000000000000000000000000000000000000000000000000000000000000000000000000000000000000000000000000000000000000000000000000000000000000100000000000000000000000000000000000000000000000000000000000000000000000000000000000000000000000000000000000000000000000001000000000000000000000…
XTWYTFMLZFPYCI-UHFFFAOYSA-N	Nc1ncnc2c1ncn2C1OC(COP(O)(=O)OP(O)(=O)O)C(O)C1O	P11142	000000000000000000000000000000000000000000000000000000000000000000000000000000000000000000000000000000000000000000000000000000000000000000100000000000000000000000000000000000000000000000000000100000000000000000000000000000000000000000000000000000000000000000000000000000000000000000000000000000000001000000000000000000000000000000000000000000000000000000000000000000000000101000000000000000000000000…
INQBVHWEOAKYED-UHFFFAOYSA-N	Cc1ccc(n2nc(C(C)(C)C)cc2NC(=O)Nc2ccc(n3cnc4c(N)ncnc43)cc2)cc1	Q05397	000000000000000000000000000000000000000000000000000000000000000000000000000000000000000000000000000000000000000000000000000000000000000000000000000000000000000000000000000000000000000000000000000000000000001000000000000000000000000000000000000000000000000000000000000000000000000000000000000000000000000000000000000000000000000000000000000000000000000000000000000000000000000000000000000000000000000…
JMQOIKOCLOMDPW-UHFFFAOYSA-N	Cc1ccc(n2nc(C(C)(C)C)cc2NC(=O)Nc2ccc(c3cccnc3)cc2)cc1	Q05397	000000000000000000000000000000000000000000000000000000000000000000000000000000000000000000000000000000000000000000000000000000000000000000000000000000000000000000000000000000010000000000000000000000000000000000000000000000000000000000000000000000000000000000000000000000000000000000000000000000000000000000000000000000000000000000000000000000000000000000000000000000000000000000000000000000000000000…
FWTQOPWAMQXIMI-UHFFFAOYSA-N	N=C(N)c1ccc2cc(C(=O)Nc3cccc(OC4CCCC4)c3)ccc2c1	P00749	000000000000000000000000000000000000000000000000000000000000000000000000000000000000000000000000000000000000000000000000000000000000000000000000000000000000000000000000000000000000000000010000000000000000000000000000000000000000000000000000000000000000000000000000000000000100000000000000000000000000000000000000001000000000000000000000000000000000000000001000000000000000000000000000000000000000000…
JSSUIPOIXFFFQU-UHFFFAOYSA-N	Cc1c2c(n3c1CCN(C(=O)C(C)N)CC(C)C(C)Nc1cc-3ccc1C(N)=O)CC(C)(C)CC2=O	P07900	000000000000000000000000000000000000000000000000000000000100000000000000000000000000000000000000000000000000000000000010000000000000000000000000000000000000000000000000000000010010000000000000000000000000000000000000000000000000000000000000000000000000000000000000000000000000000000000000000000000000000000000000000000000000000100000000000000000000000100000000000000000000000001000000000000000000000…
FOFZVIUYGPBWLV-UHFFFAOYSA-N	CCCCCCCOc1cccc(C(=O)O)c1	O67648	000000000000000000000000000000000000000000000000000000000000000000000000000000000000000000000000000000000000000000000000000000000000000000000000000000000000000000000000000000000000000000010000000000000000000000000000000000000000000000000000000000000000000000000000000000000000000000000000000000000000000000000000000000000000000000000000000000000000000000000000000000000000000001000000000000000000000…
MHSLDASSAFCCDO-UHFFFAOYSA-N	Cn1nc(C(C)(C)C)cc1NC(=O)Nc1ccc(Oc2ccncc2)cc1	O15264	000000000000000000000000000000000000000000000000000000000100000000000000000000000000000000000000000000000000000000000000000000000000000000000000000000000000000000000000000000010000000000010000000000000000000010000000000000000000000000000000000000000000000000000000000000000000000000000000000000000000000000000000000000000000000000000000000000000000000000000000000000000000000001000000000000000000000…
AWVIHRHICZCLDI-UHFFFAOYSA-N	CCCCC(CN(O)CO)C(=O)N1CCCC1c1nc2ccccc2o1	Q7U206	000000000000000000000000000000000000000000000000000000000000000000000000000000000000000000000000000000000000000000000000000000000000000000000000000000000000000000000000000000000000000000010000000000000000000000000000000000000000000000000000000000000000000000000000000000000000000000000000000000000000000000000000000000000000000000000000000000000000000000000000000000000000000000000000000000000000000…
NMXBTVGFKAUPSB-UHFFFAOYSA-N	COc1c(C)cnc(Cn2cnc3c2NC(N)=NC3Cl)c1C	Q12931	000000000000000000000000000000000000000000000000000000000000000000000000000000000000000000000000000000000000000000000000000000000000000000000000000000000000000000000000000000000000000000000000000000000000000000000000000000000000000000000000000001000000000000000000000000000000000000000000000000000000000000000000000000000000000000000000000000000000000000000000000000000000000000000000100000000000000…
HEFNNWSXXWATRW-UHFFFAOYSA-N	CC(C)Cc1ccc(C(C)C(=O)O)cc1	A7YWD4	000000000000000000000000000000000000000000000000000000000000000000000000000000000000010000000000000000000000000000000000000000000000000000000000000000000000000000000000000000000000000000010000000000000000000000000000000000000000000000000000000000000000000000000000000000000000000000000000000000000000000000000000000000000000000000000000000000000000000000001000000000000000000001000000000000000000000…
TYGYAUYMFQMBTE-UHFFFAOYSA-N	O=S(=O)(NC(c1cc2ccccc2s1)c1ccccc1Cl)c1ccc2c(c1)OCCCO2	Q14397	000001000000000000000000000000000000000000000000000000000000000001000000000000000000000000000000000000000000000000000000000000000000000001000000000000000000000000000000000000000000000000010000000000000000000000000000000000000000000000000000000000000000000001000000000000000000000000000000000000000000000000000000000000000000000000000000000000000000000000000000000000000000100000000000000000000000000…
KSEUYOZTGRTQAP-UHFFFAOYSA-N	NS(O)(O)C1C(F)C(NC2CCCCCCC2)C(S(O)(O)C[CH]O)C(F)=C1F	P00918	000000000000000001000001000000000000000000000000000000000000000000000000000000000000000000000000000000000000000000000000000000000000000000000000000000000000000000000000000000000000000000000000100000000000000000000000000000000000000000000000000000000000000000000000000000000000000000000000000000000000000000000000000000000000000000000000000000000000000000000000000000000000000000000000001000000000000…
VFNWTXUFNNOQHD-UHFFFAOYSA-N	COc1ccc(NCCNC(=O)C(CC2CCCCC2)Nc2nc3ccccc3o2)cc1	P25774	000000000000000000000000000000000000000000000000000000000000000000000000000000000000000000000000000000000000000000000000000000000000000000000000000000000000000000000000000000000000000000010000000000000000000000000000000000000000000000000000000000000000000000000000000000000000000000000000000000000000000000000000000000000000000000000000000000100000000000000000000000000000000000000000000000000000000…
ANCDECWZZZSVRL-UHFFFAOYSA-N	O=C(Nc1ccc(OC2C=CN=C3N=CC=C32)c(F)c1)c1cccn(c2ccc(F)cc2)c1=O	P08581	000000000000000000000000000000000000001000000000000000000100000000100000000000000000000000000000000000000000000000000000000000000000000000000000000000000000000000000000000000000000000000000000000000000000000000000000000000000000000000000000010000000000000100000000000000000000000000000000000000000000000000000000000000000000000000000000000000000000000000001000000000000000000000000000000000000000000…
JSBCZGSPFATCOV-UHFFFAOYSA-N	O=C(NC(=O)c1ccccc1)NC1OC(CO)C(O)C(O)C1O	P11217	000000000000000000000000000000000000000000000000000000000000000000000000000000000000000000000000000000000000000000000000000000000000000000000000000000000000000000000000000000000000000000000000000000000000000000000000000000000000000000000000000000000000000000000000000000000000000000000000000000000000000000000000000000000000000000000000000000000000000000000000000000000000000000000000000000000000000…
FCIHAQFHXJOLIF-UHFFFAOYSA-N	NC(CCCNC(=O)CP(=O)(O)O)C(=O)O	P00480	000000000000000010000000000000000000000000000000000000000100000000100000000000010001000000000000000000000000000000000000000000000000000000000000000000000000000000001000000000000000000000000000100000000000000000000000000000000000000000000000000000000000000000000000000000000000000000000000000000000000000000000000000000000000000000000000000000000000000000000000000000000000000001000000000000000000000…
PEXWXAPNFGPBAN-UHFFFAOYSA-N	Cn1cnc2c1N=CNC2NC1=CC=CC(Cl)[CH]1	P24941	000000000000000000000000000000000000000000000000000000000100000000000000000000000000000000000000000000000000000000000000000000000000000000000000000000100000000000000000000000000000000000000000000000000000000000000000000000000000000000000000000000000000000000000000000000000000000000000000000000000000000000000000000000000000000000000000000000000000000000000000000000000000000000000000000000000000000…
CQIXWQVZGRUMLH-UHFFFAOYSA-N	NC(=O)C(Cc1ccccc1)NC(=O)C(CC(c1ccccc1)c1ccccc1)C[PH](O)(O)C(N)CCc1ccccc1	Q9UIQ6	000000000000000000000000000000000000000000000000000000000100000000000000000000000000010000000000000000000000000000000000000000010000000000000000000000000000000000000000000000000000000001000000000000000000000000000000000000000000000000000000000000000000000000000000000000000000000000000000000000000000000001000000000000000000000000000000000000100000000000001000000000000000000001000000000100000000000…
FAVXIEFZKPJZRT-UHFFFAOYSA-N	CC(O)(c1ccc(C(=O)N(C2CC2)C2CCN(CC3(C(N)=O)CC3)CC2)cc1)C(F)(F)F	P28845	000000000000000000000000000000000000000000000000000000000000000000000000000000000000010000000000000000000000000000000000000000000000000000000000000000000000000000000000000000000000000000010000000000000000000000000000000000000000000000000000000000000000000000000000000000000000000000000000000000000000000000000000000000000000000000000000000000000000000000000000000000000000000000000000000000000000000…
OLCWZBFDIYXLAA-UHFFFAOYSA-N	Nc1ncnc2c1ncn2C1OC(COP(=O)(O)CP(O)(O)=O)C(O)C1O	P21589	000000000000000000000001000000000000000000000000000000000000000001000000000000000000000010000000000000000000000000000000000000000000000000100000000000000000000000001010000000000000000000000000000000000000000000000000000000001000000000000000000000000000000000000000100000000000000000000000000000000000000000000000000000000000000000000000000000000000000000000000000000000000000000010000000000000000000…
BOUWILWEXWTKKH-UHFFFAOYSA-N	NC(=O)n1cc(NC(=O)N2CC(N)CC2C(=O)Nc2cccc(OC(F)(F)F)c2)c2ccccc21	P00746	000001000000000000000000000000000000000000000000000000000000000000100000000000000000000000000000000000000000000000000000000000000000000000000000000000000000000000000000000000000010000000000000000000000000000000000000000000000000000000000000000000000000000000000000000000001000000000000000000000000000000000000000000000000000000000000000000000000000000000000000000000000000000001000000000000000000000…
IHBAVXVTGLANPI-UHFFFAOYSA-N	CC(C)C(N)C(=O)N1CCCC1	P27487	000000000000000000000000000000000000000000000000000000000000000001000000000000000000010000000000000000000000000000000000000000000000000000000000000000000000000000000000000000000000000000010000000000000000000000000000000000000000000000000000000000000000000000000000000000000000000000000000000000000000000000000000000000000000000000000000000000000000000000000000000000000000000000000000000000000000000…
CHZHWZAKWGFQNL-UHFFFAOYSA-N	CC(C)(C)COc1ccc2c(c1)C1(COC(N)=N1)c1cc(c3cncnc3)ccc1O2	P56817	000000000000000000000000000000000000000000000000000000000000000000000000000000000000000000000000000000000000000000000000000000000000000000000000000000000000000000000000000000000000000001000000000000000000000000000000000000000000000000000000000000000000000000000000000000000000000000000000000000000000000000000000000000000000000000000000000000000000000000000000000000000000001001000000000000000000000…
MGWPMEUXUFQQAQ-UHFFFAOYSA-N	[NH]S(=O)(=O)c1cnc(Sc2ccccc2)c(C(=O)NCCc2ccccc2)c1	P22748	000000000000000000000000000000000000000000000000000000000100000000000000000000000000000000000100000000000000000000000010000000000000000001000000000000000000000000000000000000000000000000010000000000000000000000000000000000000000000000000000000000000000000000000000000000000100000000000000000000000000000000000000000000000000000000000000000000000000000000000000000000000000000000000000000000000000000…
DETQPFCNQRWTJZ-UHFFFAOYSA-N	CN(C)CCCOC1=Cc2c(c3c4c(c(c5ccccc5Cl)cc3n2C)C(=O)NC4=O)CC1=O	P30291	000000000000000000000000000000000000000000000000000100000100000001000000000000000000000010000000000000000000000000000000000000000000000000000000000000000000000000000000000000010000000000010000000000000000000000000000000000000000000000000000000000000000000000000000000000001000000000000000000000000000000000000000000000000000000000000000000000100000000000001000000000000000000000000000000000000000000…
BUSPMAVSIOXZOK-UHFFFAOYSA-N	O=C(NC1=NC=CC2N=C(c3c(Cl)cccc3Cl)N=C12)C1CC1	O60674	000000000000000000000000000000000000000010000000000000000000000000100000000000000000010000000000000000000000000000000000000000000000000000000000000000000000000000000000000000000000000000000000000000000000000000000000000000000000000000000000000000000000000000000000000000000000000000000000000000000000000000000000000000000000000000000000000000000000000000001000000000000000000001000000100000000000000…
BKHGWMSYWJIRLD-UHFFFAOYSA-N	NC(=O)C1(Cc2ccc(OCc3cc(c4ccccc4)nc4ccccc34)cc2)CC1C(O)=NO	P78536	000000000000000000000000000000000000000000000000000000000000000000000000000000000000000000000000000000000000000000000000000000000000000001000000000000000000000000000000000000000000000000000000000000000000000000000000000000000000000000000000001000000000000000000000000000000100000000000000000000000000000000000000000000000000000000000000000000100000000000001000000000000000000001000000000000000000100…
CZQHHVNHHHRRDU-UHFFFAOYSA-N	O=c1cc(N2CCOCC2)oc2c1cccc2c1ccccc1	O60885	000000000000000000000000000000000000000000000000000000000100000001000000000000000000010000000000000000000000000000000000000000000000000000000000000000000000000000000000000000000000000000010000000000000000000000000000000000000000000000000000000000000000000000000000000000000000000000000000000000000000000000000000000000000000000000000000000000000000000000000000000000000000000000000000000000000000000…
FFPXPXOAFQCNBS-UHFFFAOYSA-N	CC(Cc1nc2c(cnn2c2ccccc2Cl)c(=O)[nH]1)C(F)(F)F	O76083	000000000000000000000000000000000000000000000000000000000000000000000000000000000000000010000000000000000000000000000000000000000000000000000000000000000000000000000000000000000000000000000000000000000000000000000000000000000000000000000000000000000000000000000000000000000000000000000000000000000000000000000000000000000000000000000000000000000000000000000000000000000000000000000000000000000000000…
HJWMLCDGRWWLAQ-UHFFFAOYSA-N	CC(C)(C)c1cc(NC(=O)Nc2cccc3ccccc23)n(c2cccc(N)c2)n1	Q16539	000000000000000000000000000000000000000000000000000000000100000000000000000000000000000000000000000000000000000000000000000000000000000000000000000000000000000000000000000000000000000000000000000000000000000000000000000000000000000000000000000000000000000000000000000000001000000000000000000000000000000000000000000000000000000000000000000000000000000000000000000000000000000001000000000000000000000…
JWKZKADFQDTDIU-UHFFFAOYSA-N	O=C(C1CC(N2CCN(c3cc(C(F)(F)F)nc4ccccc34)CC2)CN1)N1CCSC1	P27487	000000000000000000000000000000000000000000000000000000000000000000000001000000000000000000000000000000000000000000000000000000000000000000000000000000000000000000000000000000000000000000000000000000000000000000000000000000000000000000000000000000000000000000000000000000000000000000000000000000000000000000000000000000000000000000000000000000000000000000000000000000000000000000000000000000000000000…
UBJVRJGPVXTXQB-UHFFFAOYSA-N	NC1=NC2(CO1)c1cc(c3cccnc3F)ccc1Oc1c(F)cc(C3=CCOCC3)cc12	P56817	000000000000000000000000000000000000000000000000000000000000000000000000000000000000010000000000000000000000000000000000000000000000000000000000000000000000000000001000000000000000000001000000000000000000000000000000000000000000000000000000000000000000000000000000000100000000000000000000000000000000000000000000000000000000000000000000000000000000000000000000000000000000001001000000000000000000000…
QYWSDDYRNPGJNA-UHFFFAOYSA-N	Cc1noc(C)c1c1cc(C(=O)NCc2ccc(S(C)(=O)=O)cc2)c(=O)n(c2cccc(Cl)c2)c1C	P08246	000001000000000000000000000000000000000000000000000000000000000000000000000000000000000000000000000000000000000000000000000000000000000000000000000000000000000000000000000000000000000000010000000000000000000000000000000000000000000000000000000000000000000000000000000000000100000000000000000000000000000000000001000000000000000000000000000000000000000000000000000000000000000001000000000000000000000…
SKDRHRAYBYQVNU-UHFFFAOYSA-N	CCOC(=O)CSc1nc2c(sc3ccccc32)c(=O)n1CCCN1CCCC1	P00352	000000000000000000000000000000000000000000000000000000000000000000000000000010000000000010000000000000000000000000000000000000000000000000000000000000000000000000000000000000000000000000010000000000000000000000000000000000000000000000000000000000000000000000000000000000000000000000000000000000000000000000000000000000000000000000000000000000000000000000000000000000000000000000000000000000000000000…
LPEZELQSUSANNS-UHFFFAOYSA-N	CCCCN(C)C(=O)C1=NN=C2CC(O)=C(C(=O)N(C)c3ccc(N4CCOCC4)cc3)C=C21	P07900	000000000000000000000000000000000000000000000000000000000000000000000000000000000010000000000000000000000000000000000000000000000000000000000000000000000000000000000000000000000000000000000000000000000000000000000000000000000000000000000000000000000000000000000000000000000000000000000000000000000000000000000000000000000000000000000000000000100000000000000000000000000000000000000010000000000000000…
FZALPKMIIYFLAP-UHFFFAOYSA-N	OCCCc1ccc(OCc2ccccc2)cc1	P34913	000000000000000000000000000000000000000000000000000000000100000000000000000010000000000000000000000000000000000000000000000000000000000000000000000000000000000000000000000000000000000000000000000000000000000000000000000001000000000000000000000000000000000000000000000000000000000000000000000000000000000000000000000000000000000000000000000000000000000000000000000000000000000001000000000000000000000…
CUZHVTKMXOGVKA-UHFFFAOYSA-N	CS(=O)(=O)N1CC(C(=O)Nc2ccc(Cl)cc2)C(C(=O)Nc2ccc(n3ccccc3=O)cc2F)C1	P00742	000000000000000000000000000000000000000000000000000000000000000000000000000010000000000010000000000000000000000000000000000000000000000000000000000000000000000000000000000000000000000001000000000000000000000000000000000000000000000000000000000000000000000000000000000000000000000000000000000000000000000000000000000000000000000000000000000000000000000000000000000000000000000000000000000000000000000…
GIPCBGDQVGKMPO-UHFFFAOYSA-N	COc1cccc(Cn2c(C(=O)NC3CCN(C(C)C)CC3)cc3ccccc32)c1	P00742	000000000000000000000000000000000000000000000000000000000000000000000000000000000000000000000000000000000000000000000000000000000000000000000000000000000000000000000000000000000000000000010000000000000000000000000000000000000000000000000000000000000000000000000000000000000000000000000000000000000000000000000000000000000000000000000000000000100000000000000000000000000000000000000000000000000000000…
FGBBSVBBXMTJMK-UHFFFAOYSA-N	CCOC(=O)C1=NC(C)=C2C(=O)CCCC12	O60885	000000000000000000000000000000000000000000000000000000000000000001000000000000000000010000000000000000000000000000000000000000000000000000000000000000000000000000000000000000000000000000000000000000000000000000000000000000000000000000000000000000000000000000000000000000000000000000000000000000000000000000000000000000000000000000000000000000000000000000000000000000000000000001000000000000000000000…
OAPIWVHFYSEARE-UHFFFAOYSA-N	Cc1cn(CCn2cnc(c3ccccc3)c2c2ccc(C#N)cc2)nn1	Q9UIF8	000000000000000000000000000000000000000000000000000000000100000000000000000000000000000000000000000000000000000000000000000000000000000000000000000000000000000000000000000000000000000000000000000000000000000000000000000000000000000000000000000000000000000000000000000000000000000000000000000000000000000000000000000000000000000000000000000000000000000000000000000000000000000000000000000000000000000…
ZBNZXTGUTAYRHI-UHFFFAOYSA-N	Cc1nc(Nc2ncc(C(=O)Nc3c(C)cccc3Cl)s2)cc(N2CCN(CCO)CC2)n1	P12931	000000000000000000000000000000000000000000000000000000000100000000000000000000000000000000000000000000000000000000000000000000000000000000000000000000000000000000000000000000000000000000000000000000000000000000000000000000000000000000000000000000000000000000000000000000000000000000000000000000000000000000000000000000000000000000000000000000000000000000000000000000000000000000000000000000000000000…
WUCGCEYWGIIVMD-UHFFFAOYSA-N	CS(=O)(=O)NC(=O)c1sccc1SCc1ccc(Cl)c(Cl)c1	P23470	000000000000000000000000000000000000000000000000000000000000000000000000000000000000000000000000000000000000000000000000000000000000000000000000000000000000000000000000000000000000000001010000000000000000000000000000000000000000000000000000000000000000000000000000000000000000000000000000000000000000000000000000000000000000000000000000000000000000000000000000000000000000000000000000000000000000000…
WBRZAMFFUKWSQR-UHFFFAOYSA-N	COC(=O)C1CC2(CN1)C(=O)Nc1ccccc12	P56817	000000000000000010000000000000000000000000000000000000000000000000000000000000000000010000000000000000000000000000000000000000000000000000000000000000001000000000000000000000000000000000000000000000000000000000000000000000000000000000000000000000000000000000000000000000000000000000000000000000000000000000000000000000000000000000000000000000000000000000000000000000000000000001000000000000000000000…
JZICJXDVRMUILE-UHFFFAOYSA-N	Cc1ccc(S(=O)(=O)C2C=NC(SCC(=O)Nc3ccccc3C(F)(F)F)=NC2=O)c(C)c1	Q14145	000000000000000000000000000000000000000000000000000000000000000000000000000000000000000000000000000000000000000000000000000000000000000000000000000000000000000000000000000000000000000000000000000000000000000000000000000000000000000000000000000000000000000000000000000000000000000000000000000000000000000000000000000000000000000000000000000000000000000000000000000000000000000000000000000000000000000…
QNGMFRRIJYZDGJ-UHFFFAOYSA-N	Cc1c2cc(O)ccc2n(Cc2ccc(OCC3C4CCCCCN43)cc2)c1c1ccc(O)cc1	P03372	000000000000000000000000000000000000000000000000000000000000000000000000000000000000000010000000000000000000000000000000000000000000000000000000000000000000000000001000000000000000000000000000000000000000000000000000000000000100000000000000000000000000000001000000000000000000000000000000000000000001000000000000000000000000000000000000000000000000000000000000000000000000000001000000000000000000000…
KVQZUZVIKTWMTQ-UHFFFAOYSA-N	N#CCNC(=O)C1(NC(=O)c2ccc(Br)cc2N)CCCCC1	P43235	000000000000000000000000000000000000000000000000000010000000000000000000000000000000000000000000000000000000000000000000000000000000000000000000000000000000000000000000000000000000000001000000000000000000000000000000000000000000000000000000000000000000000000000000000000000000000000000000000000000000000000000000000000000000000000000000000000000100000000001000000000000001000000000000000000000000000…
MDPMAXSABUPRJI-UHFFFAOYSA-N	N#CC1(c2cccc(C(=O)Nc3cc(Oc4ccc5nc(NC(=O)C6CC6)sc5n4)ccc3F)c2Cl)CC1	P35968	000000000000000000000000000000000000000000000000000000000000000000000000000000000000000000000000000000000000000000000000000000000000000000000000000000000000000000000000000000010000000000000000000000000000001000000000000000000000000000000001010000000000000000000000000000000000000000000000000000000000010000000000000000000000000000000000000000000000000000001000000000000000000001000000000000000000000…
NHQHOAIXVSUPMN-UHFFFAOYSA-N	CN(C)c1ccc(C(=O)NCCC=CCCC(O)=NO)cc1	A5H660	000000000000000000000000000000000000000000000000000000000000000000000000000000000000000000000000000000000000000000000000000000000000000000000000000000000000000000000000000000000000000000000000000000000000000000000000000000000000000000000000000000000000000000000000000000000000000000000000000000000000000000000000000000000000000000000000000000000000000100000000000000000000000000000000000000000000000…
LOPPJVYTMBRTCK-UHFFFAOYSA-N	CC1(C)NC(=O)c2ccc(n3c(=O)[nH]c4ncccc43)cc2N1Cc1ccccc1	Q04759	000000000000000000000000000000000000000010000000000000000000000000000000000000000000000000000000000000000000000000000000000000000000000000000000000000100000000000000000000000000000000000010000000000000000000000000000000000000000000000000000000000000000000000000000000000001000000000000000000000000000000000000000000000000000000000000000000000000000000000000000000000000000000001000000000000000000000…
JRGMILZTZPBUDL-UHFFFAOYSA-N	O=C(O)C1=CN(C2=Nc3cc(Cl)c(F)cc3N2)NC1	Q9GZT9	000000000000000000000000000000000000001000000000000000000100000000000000000000000000010000000000000000000000000000000000000000000000000000001000000000000000000000000000000000000000000000010000000000000000000000000000000000000000000000000000000000000000000000000000000000000000000000000000000000000000000000000000000000000000000000000000000000000000000000000000000000000000100000010000000000000000000…
RDCRALIVPUBJNI-UHFFFAOYSA-N	Nc1nc(=O)c2c([nH]1)C(CN1CC(O)C(CO)C1)C=N2	P00491	000000000000000000000000000000000000000000000000000000000000000001000000000000000000000010000000000000000000000000000000000000000000000000000000000000000000000000000000000000000000000000000000000000000000000000000000000000000000000000000000000001000000000000000000000000000000000000000000000000000000000000000000000000000000000000000000000000000000000000000000000000000000000000000000000000000000000…
MJZJYWCQPMNPRM-UHFFFAOYSA-N	CC1(C)N=C(N)N=C(N)N1OCCCOc1cc(Cl)c(Cl)cc1Cl	P13922	000000000000000000000000000000000000000000000000000000000000000000000000000000000001000000000000000000000000000000000000000000000000000000000000000000000000000000000000000000000000000000000000000000000000000000000000000000000000000000000000000000000000000000000000000100000000000000000000000000000000000000000000000000000000000000000000000000000000000000000000000000000000000000000000100000000000000…
ORPRVEZBBPKRRY-UHFFFAOYSA-N	CC1CC(=O)Nc2ccc(OC(C)c3ccccc3)cc2N1	Q92793	000000000000000000000000000000000000000000000000000000000000000001000000000000000000000000000000000000000000000000000000000000000000000000000000000000000000000000000000000000000000000000010000000000000000000000000000000000000000000000000000000000000000000001000000000000000000000000000000000000000000000000000000000000000000000000000000000000000100000000000000000000000000000001000000000000000000000…
VSEGZQPURWAQMY-UHFFFAOYSA-N	CCCc1sc(c2ccc(OC)c(OCC(C)(C)O)c2)nc1CSc1cc(N)nc(N)n1	P27707	000000000000000000000000000000000000000000000000000000000000000000000000000000000000000000000000000000000000000000000000000000000000000000000000000000000000000000000000000000000000000000000000000000000000000000000000000000000000000000000000000000000000000000000000000000000000000000000000000000000000000100000000000000000000000000000000000000000000000000000000000000000000000000000000000000000000000…
RKKAARBFGZIPMG-UHFFFAOYSA-N	O=C(O)C1=CC=CC=C1NC1=CC(C(F)(F)F)CC=C1	P02766	000000000000000000000000000000000000000000000000000000000000000000000000000000000000000000000000000000000000000000000000000000000000000000000000000000000000000000000000000000000000000000000000000000000000000000000000000000000000000000000000000000000000000000000000000000000000000000000000000000000000000000000000000000000000000000000000000000000000000000000000000000000000000000000000000000000000000…
HWTVYWVFOWWESR-UHFFFAOYSA-N	CC(NC(=O)CCc1nc2ccccc2c(=O)[nH]1)c1ccccn1	Q9Y6F1	000000000000000000000000000000000000000000000000000000000000000000000000000000000000010000000000000000000000000001000000000000000000000000000000000000000000000000000000000000000000000001000000000000000000000000000000000000000000000000000000000000000000000000000000000000000000000000000000000000000000000000000000000000000000000000000000000000100000000000000000000000000000000001000000000000000000000…
XNYZWJDKGDUFBJ-UHFFFAOYSA-N	Oc1cc(Nc2c3ccncc3oc2c2ncccn2)ccc1Cl	P15056	000000000000000000000000000000000000000000000000000000000000000000000000000000000000000000000000000000000000000000000000000000000000000000000000000000000000000000000000000000000000000000000000000000000000001000000000000000000000000000000000000000000000000000000000000000000000000000000000000000000000000000000000000000000000000000000000000000000000000000000000000000000000000000000000000000000000000…
GBAKDRIJFSDCNN-UHFFFAOYSA-N	COCCCCC(O)(c1ccccc1c1ccccc1)C1CCCN(C(=O)C2CC(N)C(O)C2)C1	P00797	000000000000000010000000000000000000000000000000000000000000000000000000000000000000000000000000000000000000000000000000000000000000000000000000000000000000000000000000000000000000000000010000000000000000000000000000000000000000000000000000000000000000000000000000000000000000000000000000000000000000000000000000000000000000000000000000000000000000000000000000000000000000000000000000000000000000000…
MMGXOGPDBICRQF-UHFFFAOYSA-N	CC(C)N1CCC(NC(=O)c2cc3ccccc3n2Cc2cc(c3ccc(Cl)s3)on2)CC1	P00742	000000000000000000000000000000000000000000000000000000000000000000000000000000000000000000000000000000000000000000000000000000000000000000000000000000000000000000000000000000000000000000000000000000000000000000000000000000000000000000000000000000000000000000000000000000000000000000000000000000000000000000000000000000000000000000000000000000100000000000000000000000000000000000000000000000000000000…
IJDQETGUEUJVTB-UHFFFAOYSA-N	Nc1c(C(=O)c2cccc(OCC(O)CO)c2)cnn1c1ccc(F)cc1	Q16539	000000000000001000000000000000000000000000000000000000000000000000000000000000000000000000000000000000000000000000000000000000000000000000000000000000000000000000000000000000000000000000000000000000000000000000000000000000000000000000000000000000000000000000000000000100000000000000000000000000000000000000000000000000000000000000000000000000000000000000000000000000000000000000000000000000000000000…
PTNKPLPRPJERNR-UHFFFAOYSA-N	CC(C)C(NC(=O)CC(C)(C)O)C(=O)N1CCC(O)(c2ccc(Cl)cc2)C(C)(C)C1	O75469	000000000000000000000000000000000000000000000000000000000000000000000000000000000001000000000000000000000000000000000000000000000000000000000000000000000000000000000000000000000000000000000000000000000000000000000000100000000000000000000000000000000000000000000000000000000000000000000000000000000000000000000000000000000000000000000000000000000000000000000000000000000000000001010000000000000000000…
ULDXUWXTVRRUND-UHFFFAOYSA-N	CCCCOc1ccc(S(=O)(=O)N2CC(NS(C)(=O)=O)CC2C(O)=NO)cc1	P08254	000000000000000000000000000000000000000000000000000000000000000000000000000000000000000000000000000000000000000000000000000000000000000001000000000000000000000000000000000000000000000000000000000000000000000000000000000000000000000000000000000000000000000000000000000000000000000000000000000000000000000000000000000000000000000000000000000000000000000000000000000000000000000000000000000000000000000…
FBAHREGBQSTESO-UHFFFAOYSA-N	[CH2]Oc1ccc(C2[CH]NC(O)[CH]2)cc1OC1CCCC1	Q08499	000000000000000000000000000000000000000000000000000000000000000000000000000000000000000010000000000000000000000000000000000000000000000000000000000000000000000000000000000000000000000000000000000000000000000000000000000000000000000000000000000000000000000000000000000000000000000000000000000000000000000000000000000000000000000000000000000000000000000000000000000000000000000000000000000000000000000…
DHDKYDLNUPJXFQ-UHFFFAOYSA-N	CSc1nn(c2ccccc2)c2cc(NC(=O)C3CCNCC3)ccc12	P50053	000000000000000000000000000000000000000000000000000000000000000000000000000000000000000000000000000000000000000000000000000000000000000000000000000000000000000000000000000000000000000000000000100000000000000000000000000000000000000000000000000000000000000000000000000000000000000000000000000000000000000000000000000000000000000000000000000000000000000000000000000000000000000000000000000000000000000…
XKKCQTLDIPIRQD-UHFFFAOYSA-N	Cc1cn(C2CCC(CO)O2)c(=O)[nH]c1=O	Q6PL18	000000000000000000000000000000000000000000000000000000000100000001000000000000000000000000000000000000000000000000000000000000000000000000000000000000000000000000000000000000000000000000010000000000000000000000000000000000000000000000000000000000000000000000000000000000000000000000000000000000000000000000000000000000000000000000000000000000000000000000000000000000000000000000000000000000000000000…
ZDCCIHLBJMGIEU-UHFFFAOYSA-N	COc1ccc(NC2=NCc3cccc(c4cnn(C)c4)c3C2)c(OC)c1	P33981	000000000000000000000000000000000000000000000000000010000100000000000000000000000000000000000000000000000000000000000000000000000000000000000000000000000000000000000000000000000000000000010000000000000000000000000000000000000000000000000000000000000000000000000000000000000000000100000000000000000000000000000000000000000000000000000000000000000000000000000000000000000000000000000000000000000001000…
FIQGIOAELHTLHM-UHFFFAOYSA-N	CCCn1c(=O)c2[nH]c(c3ccc(OCC(=O)NCCN)cc3)nc2n(CCC)c1=O	P29274	000000000000000000000000000000000000000000000000000000000100000001000000000000000000000010000000000000000000000000000000000000000000000000000000000000000000000000000000000000000000000000000000000000000000000000000000000000000000000000000000000000000000000000000000000000000000000000000000000000000000000000000000000000000000000000000000000000000000000000000000000000000000000001000000000000000000000…
QZJRAHXMTOMHTQ-UHFFFAOYSA-N	COc1ccc2c(c1)C(C=C1C=NC=N1)C(=O)N2	P24941	000000000000000000000000000000000000000000000000000000000100000000000000000000000000000000000000000000000000000000000000000000000000000000000000000000000000000000000000000000000000000000000000000000000000000000000000000000000000000000000000000000000000000000000000000000000000000000000000000000000000000000000000000000000000000000000000000000000000000000000000000000000000000001000000000000000000100…
VPJXPDLMACOGIZ-UHFFFAOYSA-N	Cn1ncc2cc(c3cnc(N)c(Cl)c3N3CCC4(CCNC4=O)CC3)ccc21	P49336	000000000000010000000000000000000000000000000000000000000000000000000000000000000000010000000000000000000000000000000000000000000000000001000000000000000000000000000000000000000000000000010000000000000000000000000000000000000000000000000000000000001000000000000000000000000000000000000000000000000000000000000000000000000000000000000000000000000000000100000000000000000000000001000000000000000000000…
CXJAFWYAAYCCED-UHFFFAOYSA-N	Nc1nccc2scc(c3ccc4c(ccn4C(=O)Cc4ccccc4)c3)c12	Q9NZJ5	000000000000000000000000000000000000000000000000000000000000000000000000000000000000000010000000000000000000000000000000000000000000000000000000000000000000000000000000000000000000000000010000000000000000001000000000000000000000000000000000000000000000000000000000000000000000000000000000000000000000000000000000000000100000000000000000000000000000000000001000000000000000000001000000000000000000000…
UXPJTFGDOQDERI-UHFFFAOYSA-N	CNC(=O)C(NC(=O)c1ccc(c2ccc(CSC3=NC(=O)C4=CC=CC4=N3)cc2)o1)C(C)C	P45452	000000000000000000000000000000000000000000000000000000000000000000000000000000000000000000000000000000000000000000000000000000000000000001000000000000000000000000000000000000000000000000000000000000000000000000000000000000000000000000000000000000000000000001000000000000000100000000000000000000000000000000000000000000000000000000000000000000000000000000000000000000000000000000000000000000000000000…
UXZRCIBKIDILEF-UHFFFAOYSA-N	NC(=O)Nc1sc(c2ccccc2)cc1C(=O)NC1CCCNC1	O14757	000000000000000000000000000000000000000000000000000100000000000000000000000000000000000000000000000000000000000000000000000000000000000000000000000000000000000000000000000000000000000000000000000000000000000000000000000000000000000000000000000000000000000000000000000000000000000000000000000000000000000000000000000000000000000000000000000000000000000000000000000000000000000001000000000000000000000…
QSSGYSRUMIOURP-UHFFFAOYSA-N	COCCOc1cc2ncc3c(N)nc(n4ccnc4)cc3c2cc1OC	O15530	000000000000000000000000000000000000000000000000000000000000000000000000000000000000010000000000000000000000000000000000000000000000000000000000000000000000000000000010000000000000000000000000000000000000000010000000000000000000000000000000000000011000000000000000000000000000000000000000000000000000000000000000000000000000000000000000000000000000000000001000000000000000000001000000000000000000000…
JXVDNOSFQWIWLS-UHFFFAOYSA-N	CC(C)=CCOC(=O)CCc1ccc(O)c(O)c1	P02766	000000000000000000000000000000000000000000000000000000000000000000000000000000000000000000000000000000000000000000000000000000000000000000000000000000000000000000000000000000000000000000000000000000000000000000000000000000000000000000000000000000000000000000000000000000000000000000000000000000000000000000000000000000000000000000000000000000000000000000000000000000000000000000000000000000000000000…
GRQZQCNAGDASPY-UHFFFAOYSA-N	CC(=O)n1cc(N(C(=O)c2cccc(C(F)(F)F)c2)c2cc(O)ccc2C)c2ccccc21	Q9UIF8	000000000000000000000000000000000000000000000000000000000000000001000000000000000000000000000000000000000000000000000000000000000000000000000000000000000000000000000000000000000000000000010000000000000000000000000000000000000000000000000000000000000000000000000000000000000000000000000000000000000000000000000000000000000000000100000000000000000000000000000000000000000000000000000000000000000000000…
XYUFCXJZFZPEJD-UHFFFAOYSA-N	O=C(NC1CNCCCC1OC(=O)c1cc(O)c(C(=O)c2c(O)cccc2C(=O)O)c(O)c1)c1ccc(O)cc1	P25098	000000000000000000000000000000000000000000000000000000000000000000000000000000000010000000000000000000000000000000000000000000000000000000000000000000000000000000000000000000000000000000000000000000000000000000000000000000000000000000000000000000000000000000000000100000000000000000000000000000000000000000000001000000000000000000000000000000000000000000000000000000000000100000000000000000000010000…
LQOCXPOKEPYGTJ-UHFFFAOYSA-N	COc1cccc(c2cccc(C3(C)CC(=O)N(C)C(N)=N3)c2)c1	P56817	000000000000000000000000000000000000000000000000000010000100000000000000000000000000010000000000000000000000000000000000000000000000000000000000000000000000000000000000000000000000000000000000000000000000000000000000000000000000000000000000000000000000000000000000000000000000000000000000000000000000000000000000000000000000000000000000000000000000000000000000000000000000000000000000100000000000000…
BGDGHNSKANYMHF-UHFFFAOYSA-N	Cc1[nH]c(C(=O)NC2CCN(c3ncc(C(=O)O)s3)CC2F)c(Cl)c1Cl	Q6GKU0	000000000000000000000000000000000000000000000000000000000100000000000000000000000000000000000000000000000000000000000000000000000000000000000000000000000000000000000000000000000000000000000000000000000000000000000000000000000000000000000000000000000000000000000001000000000000000000000000000000000000000000000000000000000000000000000000000000000000100000000000000000000000000000000000000000000000000…
PKGPGSWPKRHPKB-UHFFFAOYSA-N	CN(C)Cc1ccccc1c1ccc(N2CCc3c(C(F)(F)F)nn(c4cccc(C(N)=O)c4)c3C2=O)cc1	P00742	000000000000000000000000000000000000000000000000000000000000000000000000000000000000000000000000000000100000000000000000000000000000000000000000000000000000000000000000000000000000000000010000000000000000000000000000000000000001000000000000000000000000000000000000000000000000000000000000000000000000000000000000000000000000000000000000000000100000000000000000000000000000000000000000000000000000000…
GMHIOMMKSMSRLY-UHFFFAOYSA-N	Nc1cccc(S(=O)(=O)N2CCCN(S(=O)(=O)c3ccc4c(c3)OCCO4)CC2)c1	P14618	000000000000000000000000000000000000000000000000000000000000000000000000000000000000000010000000000000000000000000000000000000000000000000000000000000000000000000000000000000000000000000000000000000000000000000000000000000000000000000000000000000000000000000000000000000000000000000000000000000000000000000000000000000000000000000000000000000000000000000000000000000000000000001000000000000000000000…
GFUMLNXLHFJVPD-UHFFFAOYSA-N	Cc1cccc2c1C(O)N(c1cc(c3ccccc3)ccc1O)C2=O	P00469	000000000000000000000000000000000000000000000000000000000100000000000000000000000000000000000000000000000000000000000000000000000000000000000000000000000000000000000000000000000000000000000000000000000000000000000000000000000000000000000000000000000000000000000000000000000000000000000000000000000000000000000000000000000000000000000000000000000000000000000000000000000000000000000000000000000000000…
CRSDIJKYSOUKQH-UHFFFAOYSA-N	CC(C)c1ccc(N(C)c2cnc3nc(N)nc(N)c3c2)cc1	P00374	000000000000000000000000000000000000000000000000000000000000000000000000000000000001000010000000000000000000000000000000010000000000000000000000000000000000000000000000000000000000000000000000000000000000000000000000000000000000000000000000000001000000000000000000000100000000000000000000000000000000000000000000000000000000000000000000000000000000000000000000000000000000000000000000000000000000000…
AAVDSNZCKZAUFO-UHFFFAOYSA-N	CNS(=O)(=O)c1cccc(NC2=NCN=C3NC=NC32)c1	Q59H18	000000000000000000000000000000000000000000000000000000000000000000000000000000000001000000000000000000000000000000000000000000000000000000000000000000000000000000000000000000010000000000000000000000000000000000000000000000000000000000000000000000000000000000000000000000000000000000000000000000000000000000000000000000000000000100000000000000000000000000000000000000000000000000000000000000000000000…
IVZDOSWCDZXKIP-UHFFFAOYSA-N	CCc1sc(c2ccc(OC)c(OCCF)c2)nc1CSC1N=C(N)CC(N)=N1	P27707	000000000000000000000000000000000000000000000000000000000100000000000000000000000000000000000000000000000000000000000000000000000000000000000000000000000000000000000000000000010000000000000000000000000000000000000000000000000000000000000000000000000000000000000000000000000000000000000000000000000000000100000000000000000000000000000000000000000000000000000000000000000000000000000000000000000000000…
AHQCIXLBNIDWJK-UHFFFAOYSA-N	Cc1cc(N)nc(C=Cc2cc(C#N)cc(CCc3cc(C)cc(N)n3)c2)c1	Q62600	000000000000000000000000000000000000000000000000000000000000000000000000000000000000000000000000000000000000000000000000000000000000000000000000000000000000000000000000000000000000000000000000000010000000000000000000000000000000000000000000000000000000000000000000000000000000000000000000000000000000000000000000000000000000000000000000000000000000000000000000000000000000000000000000000000000000000…
IBLWSLZYYZHSRG-UHFFFAOYSA-N	COC1=CC(=O)c2c(c(COc3ccc(N(=O)=O)cc3)c(C)n2C)C1=O	P15559	000000000000000000000000000000000000000000000000000000000000000000000000000000000000000000000000000000000000000000000000000000000000000000000000000000000000000000000000000000000000000000000000000000000000000000000000000000000000000000000000000000000000000000000000000000000000000000000000000000000000000000000000000000000000000000000000000000000000000000000000000000000000000000000000000000000000000…
DVIIUUYSASMJBM-UHFFFAOYSA-N	C1=NN=CC1c1cn2c(cn1)ncc2c1ccn[nH]1	O14757	000000000000000000000000000000000000000000000000000000000000000000000000000000000000000000000000000000000000000000000000000000000000000000000000000000000000000000000000000000000000000000000000000000000000001000000000000000000000000000000000000000000000000000000000000000000000000000000000000000000000000000000000000000000000000000000000000000000000000000000000000000000000000000000000000000000000000…
GRMKTLKNKPVESG-UHFFFAOYSA-N	Cc1cc(CN2CCN(C3=C(Br)CN=C4N=C(c5ccc(N6CCN(C)CC6)cc5)N=C43)CC2)no1	O14965	000000000000010000000000000000000000000000000000000000000000000000000000000000000000000000000000000000000000000000000000000000000000000000000000000000000000000000000000000000000000000000000000000000000000000000000000000000000000000000000000000000000000000000000000000000000000000000000000000000000000000000000000000000000000000000000000000000000000000000000000000000000000000000000000000000000000000…
KOYRLVBQHJNLQX-UHFFFAOYSA-N	CC1c2c(ccc(O)c2F)OC(c2ccc(OCCN3CCCCC3)cc2)C1c1ccc(O)cc1	P03372	000000000000000000000000000000000000000000000000000000000000000000000000000000000000000010000000000000000001000000000000000000000000000000000000000000000000000000001000000000000000000000000000000000000000000000000000000000000000000000000000000000000000000000000000000000000000000000000000000000000001000000000000000000000000000000000000000000000000000000001000000000000000000001000000000000000010000…
UBVTVSINEVHYSY-UHFFFAOYSA-N	Cc1nnc(c2ccc(c3cc(C(=O)NC4CC4)ccc3C)c(C)c2)o1	Q16539	000000000000000000000000000000000000000000000000000000000000000000000000000000000000000000000000000000000000000000000000000000000000000000000000000000000000000000000000000000000000000000000000000000000000000000000000000000000000000000000000000000000000000000000000000000000000000000000000000000000000010000000000000000000000000000000000000000000000000000000000000000000000000001000000000000000000000…
WHHNUGRNKDPDOF-UHFFFAOYSA-N	CC(NC(=O)C1=C2N=C(C3CC3)CN=C2N=C1)C(C)(C)C	P52333	000000000000000000000000000000000000000010000000000000000000000000000000000000000000000000000000000000000000000000000000000000000000000000000000000000000000000000000000000000010000000000010000000000000000000000000000000000000000000000000000000000000000000000000000000000000000000000000000000000000000000000000000000000000000000000000000000000000000000000001000000000000000000001000000000000000000000…
FJKROLUGYXJWQN-UHFFFAOYSA-N	O=C(O)c1ccc(O)cc1	P00918	000000000000000000000000000000000000000000000000000000000000000000000000000000000000000000000000000000000000000000000000000000000000000000000000000000000000000000000000000000000000000000000000000000000000000000000000000000000000000000000000000000000000000000000000000000000000000000000000000000000000000000000000000000000000000000000000000000000000000000000000000000000000000001000000000000000001000…
BZKPWHYZMXOIDC-UHFFFAOYSA-N	CC(=O)Nc1nnc(S(N)(=O)=O)s1	P00918	000000000000000000000000000000000000000000000000000000000000000000000000000000000000000000000000000000000000000000000000000000000000000000000000000000000000000000000000000000000000000000000000000000000000000000000000000000000000000000000000000000000000000000000000000000000000000000000000000000000000000000000000000000000000000000000000000000000000000000000000000000000000000000000000000000000000000…
HFTLYNKTSANXFA-UHFFFAOYSA-N	CC(C)Nc1cc(Cl)nc2c(C#N)cnn12	P24941	000000000000000000000000000000000000000000000000000000000000000000000000000000000000000000000000000000000000000000000000000000000000000000000000000000100000000000000000000000000000000000000000000000000000000000000000000000000000000000000000000000000000000000000000000000000000000000000000000000000000000000000000000000000000000000000000000000000000000000001000000000000000000001000000000000000000000…
UESXELNYBIOROE-UHFFFAOYSA-N	CCCCCNC(=O)C(Cc1ccc(N(C(=O)C(=O)O)c2ccccc2C(=O)O)c2ccccc12)NC(C)=O	P18031	000000000000000000000000000000000000000000000000000000000000000000000000000000000000010000000000000000000000000000000000000000000000000000000000000000000000000000000000000000000000000000000000000000000000000000000000000000000000000000000000000000000000000000000000000000000000000000000000000000000000000000000000000000000000000000000000000000000000000100001000000000000000000000000000000000000000000…
GZUITABIAKMVPG-UHFFFAOYSA-N	O=C(c1ccc(OCCN2CCCCC2)cc1)c1c2ccc(O)cc2sc1c1ccc(O)cc1	P03372	000000000000000000000000000000000000000000000000000000000000000000000000000000000000000010000000000000000000000000000000000000000000000000000000000000000000000000001000000000000000000000000000000000000000000000000000000000000000000000000000000000000000000000000000000000000000000000000000000000000001000000000000000000000000000000000000000000000000000000000000000000000000000001000000000000000000000…
GSPNWTCHDVQYCA-UHFFFAOYSA-N	N#CN=c1sccn1Cc1ccc(Cl)nc1	P58154	000000000000000000000000000000000000000000000000000000000000000000000000000000000000000000000000000000000000000000000000000000000000000000000000000000000000000000000000000000000000000000000000000000000000000000000000000000000000000000000000000000000000000000000000000000000000000000000000000000000000000000000000000000000000000000000000000000000000000000000000000000000000000000000000000000000000000…
NSQYASQJRKCFJY-UHFFFAOYSA-N	CC(C)(C)OC(=O)NC1CCC(n2cnc3c2C2C=CN=C2N=C3)C1	P23458	000000000000000000000000000000000000000010000000000000000000000000000000000000000000000000000000000000000000000000000000000000000000000000000000000000000000000000000000000000010000000000000000000000000000000000000000000000000000000000000000000000000000000000000000000000000000000000000000000000000000000000000000000000000000000000000000000000000000000100000000000000000000000001000000000000000000000…
CNKRZILQBKJWDS-UHFFFAOYSA-N	NC1[CH]C(N2[CH]Cn3c(nnc3C(F)(F)F)C2)[CH]CC1c1cc(F)c(F)cc1F	P27487	000000000000000000000000000000000000000000000000000000000000000000000000000000000000000000000000000000000000000000000000000000000000000000000000000000000000000000000000000000000000000001010000000000000000000000000000000000000000000000000000000000000000000000000000000000000000000000000000000000000000000001000000000000000000000000000000000000000000000000000000000000000100000000000000000000000000000…
POYRTHYMXFSQBJ-UHFFFAOYSA-O	CC(C)C(O)(C(=O)N1CCC(C2CC[NH+](c3ccc(C(=O)N(C)C)c(Cl)c3)CC2)CC1)C(F)(F)F	Q13133	000000000000000000000000000000000000000000000000000000000100000000000000000000000000000000000000000000000000000000000000000000000000000000000000000000000000000000000000000000000000000000000000000000000000000000000000000000000000000000000000000000000000000000000000000000000000000000000000000000000000000000000000000000000000000000000000000000000000000000000000000000000000000000000000000000000000100…
[truncated: 3,383 more rows]
